# Supplementary material for: Functional and Taxonomic Effects of Organic Amendments on the Restoration of Semiarid Quarry Soils
Source: mSystems. 2021 Nov 23;6(6):e00752-21. doi: 10.1128/mSystems.00752-21 (PMC8609970; doi:10.1128/mSystems.00752-21)
Supplement: DATA SET S2 [file msystems.00752-21-sd002.txt]

			counts	percent	counts	percent	counts	percent	counts	percent	counts	percent	counts	percent	counts	percent	counts	percent	counts	percent	counts	percent	counts	percent	counts	percent	counts	percent	counts	percent	counts	percent	counts	percent	counts	percent	counts	percent	counts	percent	counts	percent	counts	percent
name	taxonomy_id	taxonomy_lvl	Natural1	Natural1	Natural2	Natural2	Natural3	Natural3	COVG+SS2	COVG+SS2	COHort+SS2	COHort+SS2	Control1	Control1	Control2	Control2	COHort3	COHort3	COVG3	COVG3	SS3	SS3	COVG+SS3	COVG+SS3	COHort+SS3	COHort+SS3	Control3	Control3	COVG1	COVG1	SS1	SS1	COHort1	COHort1	COVG+SS1	COVG+SS1	COHort+SS1	COHort+SS1	COVG2	COVG2	SS2	SS2	COHort2	COHort2
Elusimicrobia	74152	P	40	0.00001	49	0.00001	48	0.00001	13	0.00001	0	0	22	0.00001	21	0.00001	20	0.00001	24	0.00001	24	0.00001	33	0.00001	10	0.00001	73	0.00001	68	0.00001	62	0.00001	27	0.00001	0	0	40	0.00001	27	0.00001	0	0	63	0.00001
Verrucomicrobia	74201	P	14093	0.00279	16519	0.00321	12861	0.00318	1057	0.00083	3193	0.00167	8708	0.0021	6934	0.00228	2149	0.00155	4504	0.00126	2029	0.0007	4440	0.00107	2366	0.0012	22591	0.00261	13121	0.00161	8449	0.00103	3170	0.00138	518	0.00098	8356	0.00137	6801	0.00161	1823	0.00104	13679	0.00125
Chlamydiae	204428	P	149	0.00003	152	0.00003	142	0.00004	60	0.00005	69	0.00004	98	0.00002	48	0.00002	60	0.00004	134	0.00004	135	0.00005	233	0.00006	61	0.00003	193	0.00002	211	0.00003	373	0.00005	93	0.00004	35	0.00007	219	0.00004	135	0.00003	93	0.00005	345	0.00003
Candidatus Cloacimonetes	456828	P	0	0	0	0	0	0	71	0.00006	0	0	11	0	0	0	0	0	17	0	69	0.00002	69	0.00002	0	0	14	0	22	0	72	0.00001	0	0	0	0	23	0	0	0	28	0.00002	14	0
Negarnaviricota	2497569	P	0	0	0	0	0	0	0	0	0	0	0	0	0	0	0	0	0	0	0	0	0	0	0	0	0	0	0	0	0	0	0	0	0	0	0	0	0	0	0	0	404	0.00004
Cryptophyta	3027	P	583	0.00012	602	0.00012	490	0.00012	155	0.00012	115	0.00006	355	0.00009	226	0.00007	179	0.00013	283	0.00008	239	0.00008	584	0.00014	185	0.00009	873	0.0001	632	0.00008	1004	0.00012	208	0.00009	107	0.0002	671	0.00011	334	0.00008	134	0.00008	1076	0.0001
Aquificae	200783	P	220	0.00004	256	0.00005	237	0.00006	60	0.00005	67	0.00003	105	0.00003	69	0.00002	67	0.00005	95	0.00003	142	0.00005	191	0.00005	46	0.00002	305	0.00004	216	0.00003	343	0.00004	103	0.00004	30	0.00006	251	0.00004	107	0.00003	89	0.00005	395	0.00004
Rhodothermaeota	1853220	P	2997	0.00059	3032	0.00059	2452	0.00061	262	0.00021	515	0.00027	2011	0.00048	1477	0.00049	977	0.0007	1329	0.00037	353	0.00012	797	0.00019	544	0.00028	4763	0.00055	4123	0.00051	1284	0.00016	1191	0.00052	124	0.00024	1634	0.00027	1891	0.00045	221	0.00013	7163	0.00065
Ascomycota	4890	P	45088	0.00892	45725	0.00888	41113	0.01017	21293	0.01679	26734	0.01394	32453	0.00782	22827	0.00752	8222	0.00593	35892	0.01005	36153	0.01246	63465	0.01526	21958	0.01118	82157	0.00948	50343	0.00619	94309	0.01147	15005	0.00654	7218	0.0137	83179	0.01368	42443	0.01007	15923	0.00907	57437	0.00524
Actinobacteria	201174	P	2307254	0.45621	2191841	0.42575	1777352	0.43961	549431	0.43336	843626	0.43999	1999520	0.48207	1427263	0.47005	474561	0.34214	1901172	0.53239	725039	0.2498	1273202	0.30621	915724	0.46621	4412653	0.50915	4234820	0.52059	2635944	0.32061	965396	0.42067	157585	0.2991	2537490	0.41737	2181807	0.51747	289707	0.16508	5223614	0.47636
Chlorobi	1090	P	1187	0.00023	1224	0.00024	1094	0.00027	223	0.00018	315	0.00016	705	0.00017	569	0.00019	267	0.00019	513	0.00014	389	0.00013	813	0.0002	246	0.00013	1913	0.00022	1397	0.00017	1250	0.00015	414	0.00018	107	0.0002	956	0.00016	741	0.00018	302	0.00017	1867	0.00017
Brachiopoda	7568	P	270	0.00005	273	0.00005	256	0.00006	158	0.00012	101	0.00005	145	0.00003	96	0.00003	140	0.0001	162	0.00005	314	0.00011	578	0.00014	97	0.00005	351	0.00004	260	0.00003	775	0.00009	122	0.00005	88	0.00017	412	0.00007	211	0.00005	224	0.00013	623	0.00006
Chytridiomycota	4761	P	78	0.00002	77	0.00001	79	0.00002	35	0.00003	51	0.00003	55	0.00001	46	0.00002	26	0.00002	59	0.00002	70	0.00002	119	0.00003	39	0.00002	123	0.00001	124	0.00002	222	0.00003	50	0.00002	16	0.00003	130	0.00002	54	0.00001	46	0.00003	166	0.00002
Candidatus Korarchaeota	51967	P	182	0.00004	145	0.00003	123	0.00003	0	0	0	0	0	0	0	0	0	0	11	0	15	0.00001	0	0	0	0	299	0.00003	0	0	73	0.00001	0	0	0	0	17	0	0	0	0	0	0	0
Deferribacteres	200930	P	83	0.00002	124	0.00002	69	0.00002	23	0.00002	33	0.00002	52	0.00001	44	0.00001	46	0.00003	42	0.00001	69	0.00002	106	0.00003	27	0.00001	130	0.00001	97	0.00001	165	0.00002	40	0.00002	13	0.00002	108	0.00002	59	0.00001	36	0.00002	204	0.00002
Candidatus Bathyarchaeota	928852	P	19	0	12	0	19	0	0	0	0	0	0	0	10	0	0	0	0	0	26	0.00001	10	0	0	0	15	0	17	0	18	0	0	0	0	0	107	0.00002	0	0	0	0	25	0
Dictyoglomi	68297	P	19	0	20	0	16	0	0	0	0	0	0	0	0	0	0	0	0	0	0	0	49	0.00001	0	0	21	0	0	0	74	0.00001	0	0	0	0	0	0	0	0	0	0	18	0
Caldiserica	67814	P	0	0	0	0	0	0	0	0	0	0	11	0	0	0	0	0	0	0	0	0	0	0	0	0	0	0	0	0	0	0	0	0	0	0	0	0	0	0	0	0	13	0
Echinodermata	7586	P	983	0.00019	1149	0.00022	905	0.00022	424	0.00033	455	0.00024	518	0.00012	427	0.00014	501	0.00036	630	0.00018	1126	0.00039	1702	0.00041	414	0.00021	1428	0.00016	1096	0.00013	2670	0.00032	626	0.00027	264	0.0005	1793	0.00029	707	0.00017	690	0.00039	2445	0.00022
Chrysiogenetes	200938	P	84	0.00002	102	0.00002	68	0.00002	18	0.00001	26	0.00001	41	0.00001	32	0.00001	21	0.00002	43	0.00001	41	0.00001	53	0.00001	0	0	124	0.00001	92	0.00001	105	0.00001	27	0.00001	14	0.00003	73	0.00001	22	0.00001	16	0.00001	116	0.00001
Cyanobacteria	1117	P	14790	0.00292	15727	0.00305	13029	0.00322	1984	0.00156	3191	0.00166	10483	0.00253	8500	0.0028	2880	0.00208	7830	0.00219	4720	0.00163	7910	0.0019	3095	0.00158	23194	0.00268	16064	0.00197	13657	0.00166	4217	0.00184	1031	0.00196	10945	0.0018	7509	0.00178	3066	0.00175	18664	0.0017
Lentisphaerae	256845	P	425	0.00008	515	0.0001	394	0.0001	37	0.00003	112	0.00006	306	0.00007	230	0.00008	78	0.00006	170	0.00005	107	0.00004	166	0.00004	73	0.00004	768	0.00009	546	0.00007	381	0.00005	138	0.00006	29	0.00006	322	0.00005	260	0.00006	82	0.00005	580	0.00005
Rhodophyta	2763	P	458	0.00009	467	0.00009	354	0.00009	66	0.00005	203	0.00011	279	0.00007	203	0.00007	107	0.00008	226	0.00006	277	0.0001	296	0.00007	118	0.00006	692	0.00008	485	0.00006	512	0.00006	151	0.00007	31	0.00006	384	0.00006	261	0.00006	198	0.00011	735	0.00007
Apicomplexa	5794	P	4389	0.00087	4660	0.00091	3699	0.00091	1601	0.00126	876	0.00046	2664	0.00064	1219	0.0004	1998	0.00144	3656	0.00102	2928	0.00101	5446	0.00131	1878	0.00096	6623	0.00076	5450	0.00067	4635	0.00056	1059	0.00046	704	0.00134	6064	0.001	4429	0.00105	1897	0.00108	10631	0.00097
Proteobacteria	1224	P	1584632	0.31333	1734283	0.33687	1272850	0.31483	267549	0.21103	596453	0.31108	1441461	0.34752	1064123	0.35046	439108	0.31658	919838	0.25759	1037041	0.3573	1360518	0.32721	574851	0.29267	2456951	0.28349	2287141	0.28116	3064212	0.3727	739444	0.32222	153255	0.29089	2019423	0.33216	1170138	0.27753	787567	0.44877	3058246	0.27889
Candidatus Gracilibacteria	363464	P	0	0	0	0	0	0	0	0	0	0	0	0	0	0	0	0	0	0	0	0	0	0	0	0	0	0	0	0	42	0.00001	0	0	0	0	0	0	0	0	0	0	0	0
Candidatus Cryosericota	2498705	P	162	0.00003	163	0.00003	139	0.00003	10	0.00001	43	0.00002	94	0.00002	62	0.00002	11	0.00001	51	0.00001	24	0.00001	46	0.00001	27	0.00001	236	0.00003	133	0.00002	86	0.00001	31	0.00001	0	0	104	0.00002	51	0.00001	21	0.00001	133	0.00001
Balneolaeota	1936987	P	259	0.00005	340	0.00007	247	0.00006	1078	0.00085	3170	0.00165	283	0.00007	216	0.00007	7023	0.00506	2346	0.00066	3603	0.00124	18049	0.00434	4324	0.0022	408	0.00005	1620	0.0002	1783	0.00022	8500	0.0037	1514	0.00287	21881	0.0036	1931	0.00046	2521	0.00144	99275	0.00905
Bacillariophyta	2836	P	3572	0.00071	3522	0.00068	2785	0.00069	90	0.00007	151	0.00008	2260	0.00054	1718	0.00057	105	0.00008	295	0.00008	1634	0.00056	351	0.00008	121	0.00006	6064	0.0007	4085	0.0005	604	0.00007	151	0.00007	423	0.0008	457	0.00008	240	0.00006	788	0.00045	659	0.00006
Candidatus Tectomicrobia	1802339	P	1688	0.00033	1444	0.00028	970	0.00024	27	0.00002	54	0.00003	238	0.00006	220	0.00007	38	0.00003	125	0.00004	49	0.00002	115	0.00003	39	0.00002	1549	0.00018	311	0.00004	175	0.00002	73	0.00003	10	0.00002	225	0.00004	152	0.00004	34	0.00002	293	0.00003
Nitrospinae	1293497	P	140	0.00003	167	0.00003	120	0.00003	16	0.00001	26	0.00001	102	0.00002	59	0.00002	20	0.00001	76	0.00002	22	0.00001	51	0.00001	26	0.00001	234	0.00003	149	0.00002	96	0.00001	27	0.00001	0	0	80	0.00001	80	0.00002	14	0.00001	109	0.00001
Nitrospirae	40117	P	2290	0.00045	2482	0.00048	1878	0.00046	151	0.00012	304	0.00016	1734	0.00042	1240	0.00041	206	0.00015	539	0.00015	291	0.0001	589	0.00014	263	0.00013	3259	0.00038	1958	0.00024	1119	0.00014	493	0.00021	76	0.00014	955	0.00016	803	0.00019	224	0.00013	1553	0.00014
Calditrichaeota	1930617	P	71	0.00001	80	0.00002	65	0.00002	23	0.00002	23	0.00001	28	0.00001	32	0.00001	23	0.00002	26	0.00001	25	0.00001	71	0.00002	11	0.00001	61	0.00001	76	0.00001	68	0.00001	25	0.00001	0	0	69	0.00001	31	0.00001	17	0.00001	96	0.00001
Deinococcus-Thermus	1297	P	18513	0.00366	18377	0.00357	15129	0.00374	1733	0.00137	5291	0.00276	11235	0.00271	8419	0.00277	3278	0.00236	7826	0.00219	2902	0.001	7649	0.00184	4588	0.00234	29825	0.00344	22853	0.00281	12960	0.00158	5273	0.0023	917	0.00174	13675	0.00225	11198	0.00266	2362	0.00135	26331	0.0024
Streptophyta	35493	P	104149	0.02059	101462	0.01971	93354	0.02309	33912	0.02675	31421	0.01639	64121	0.01546	49874	0.01643	33053	0.02383	48998	0.01372	81339	0.02802	111198	0.02674	31491	0.01603	151326	0.01746	109885	0.01351	190179	0.02313	41439	0.01806	18235	0.03461	103992	0.0171	55019	0.01305	50946	0.02903	171935	0.01568
Gemmatimonadetes	142182	P	10898	0.00215	13601	0.00264	12120	0.003	317	0.00025	803	0.00042	8673	0.00209	7001	0.00231	623	0.00045	2338	0.00065	348	0.00012	1052	0.00025	533	0.00027	18269	0.00211	11525	0.00142	3553	0.00043	1469	0.00064	207	0.00039	1678	0.00028	3781	0.0009	446	0.00025	5037	0.00046
Coprothermobacterota	2138240	P	15	0	24	0	13	0	0	0	10	0.00001	0	0	0	0	0	0	18	0.00001	21	0.00001	31	0.00001	0	0	25	0	22	0	48	0.00001	0	0	0	0	18	0	22	0.00001	0	0	35	0
Acidobacteria	57723	P	203301	0.0402	233267	0.04531	194455	0.0481	13595	0.01072	24840	0.01296	145757	0.03514	117898	0.03883	3743	0.0027	18727	0.00524	28540	0.00983	39239	0.00944	9059	0.00461	367254	0.04238	92722	0.0114	131192	0.01596	9077	0.00396	5342	0.01014	27527	0.00453	37147	0.00881	21440	0.01222	39803	0.00363
Hemichordata	10219	P	353	0.00007	427	0.00008	323	0.00008	182	0.00014	201	0.0001	167	0.00004	130	0.00004	180	0.00013	218	0.00006	485	0.00017	639	0.00015	163	0.00008	456	0.00005	358	0.00004	1250	0.00015	223	0.0001	116	0.00022	655	0.00011	215	0.00005	338	0.00019	894	0.00008
Spirochaetes	203691	P	1959	0.00039	2108	0.00041	1749	0.00043	549	0.00043	656	0.00034	1134	0.00027	959	0.00032	695	0.0005	981	0.00027	1338	0.00046	2134	0.00051	632	0.00032	2887	0.00033	2279	0.00028	3425	0.00042	881	0.00038	575	0.00109	2317	0.00038	1304	0.00031	878	0.0005	3534	0.00032
Porifera	6040	P	155	0.00003	137	0.00003	114	0.00003	45	0.00004	70	0.00004	83	0.00002	48	0.00002	46	0.00003	74	0.00002	146	0.00005	229	0.00006	45	0.00002	221	0.00003	167	0.00002	345	0.00004	73	0.00003	25	0.00005	203	0.00003	79	0.00002	90	0.00005	262	0.00002
Priapulida	33467	P	1305	0.00026	1278	0.00025	1142	0.00028	274	0.00022	329	0.00017	736	0.00018	596	0.0002	285	0.00021	550	0.00015	439	0.00015	859	0.00021	305	0.00016	1930	0.00022	1351	0.00017	1506	0.00018	430	0.00019	126	0.00024	1171	0.00019	738	0.00018	327	0.00019	1611	0.00015
Mollusca	6447	P	5006	0.00099	5746	0.00112	4556	0.00113	2894	0.00228	2313	0.00121	2655	0.00064	2143	0.00071	2709	0.00195	3130	0.00088	6702	0.00231	9543	0.0023	2299	0.00117	6761	0.00078	5346	0.00066	15995	0.00195	3128	0.00136	1476	0.0028	8547	0.00141	3714	0.00088	4261	0.00243	12758	0.00116
Candidatus Saccharibacteria	95818	P	102	0.00002	163	0.00003	151	0.00004	49	0.00004	96	0.00005	142	0.00003	141	0.00005	101	0.00007	182	0.00005	45	0.00002	363	0.00009	66	0.00003	334	0.00004	437	0.00005	605	0.00007	121	0.00005	16	0.00003	272	0.00004	240	0.00006	69	0.00004	1009	0.00009
Firmicutes	1239	P	121886	0.0241	102125	0.01984	69512	0.01719	77037	0.06076	125264	0.06533	56574	0.01364	45338	0.01493	89516	0.06454	218948	0.06131	70446	0.02427	209170	0.05031	142839	0.07272	171717	0.01981	539341	0.0663	167543	0.02038	135023	0.05884	21752	0.04129	375866	0.06182	242878	0.0576	39626	0.02258	708848	0.06464
Abditibacteriota	2109258	P	119	0.00002	121	0.00002	122	0.00003	18	0.00001	94	0.00005	183	0.00004	141	0.00005	27	0.00002	38	0.00001	58	0.00002	114	0.00003	85	0.00004	193	0.00002	138	0.00002	295	0.00004	23	0.00001	30	0.00006	186	0.00003	46	0.00001	76	0.00004	98	0.00001
Chloroflexi	200795	P	13568	0.00268	13447	0.00261	10582	0.00262	1390	0.0011	2791	0.00146	6531	0.00157	5225	0.00172	1750	0.00126	9996	0.0028	1335	0.00046	3839	0.00092	2576	0.00131	20720	0.00239	17967	0.00221	6219	0.00076	2910	0.00127	442	0.00084	8188	0.00135	11124	0.00264	1040	0.00059	14530	0.00133
Planctomycetes	203682	P	33056	0.00654	36669	0.00712	28185	0.00697	2969	0.00234	11298	0.00589	14616	0.00352	11266	0.00371	3350	0.00242	9954	0.00279	3241	0.00112	11245	0.0027	9406	0.00479	50857	0.00587	24544	0.00302	24028	0.00292	5219	0.00227	1514	0.00287	30934	0.00509	14352	0.0034	3457	0.00197	20367	0.00186
Chordata	7711	P	344390	0.0681	363078	0.07053	292687	0.07239	132608	0.10459	128372	0.06695	182911	0.0441	139033	0.04579	139732	0.10074	193728	0.05425	320109	0.11029	469269	0.11286	127469	0.0649	487828	0.05629	369616	0.04544	778645	0.09471	172152	0.07502	70471	0.13376	466468	0.07672	220995	0.05241	199060	0.11343	717744	0.06545
Candidatus Kryptonia	1855361	P	49	0.00001	67	0.00001	37	0.00001	17	0.00001	13	0.00001	22	0.00001	24	0.00001	17	0.00001	28	0.00001	52	0.00002	69	0.00002	11	0.00001	66	0.00001	66	0.00001	85	0.00001	20	0.00001	10	0.00002	53	0.00001	33	0.00001	33	0.00002	75	0.00001
Mucoromycota	1913637	P	6050	0.0012	7773	0.00151	5396	0.00133	317	0.00025	182	0.00009	315	0.00008	416	0.00014	229	0.00017	313	0.00009	577	0.0002	981	0.00024	205	0.0001	13121	0.00151	775	0.0001	1685	0.0002	256	0.00011	192	0.00036	678	0.00011	349	0.00008	296	0.00017	952	0.00009
Thermodesulfobacteria	200940	P	95	0.00002	101	0.00002	94	0.00002	19	0.00001	31	0.00002	56	0.00001	40	0.00001	22	0.00002	36	0.00001	58	0.00002	85	0.00002	24	0.00001	139	0.00002	111	0.00001	168	0.00002	36	0.00002	10	0.00002	105	0.00002	54	0.00001	135	0.00008	149	0.00001
Fusobacteria	32066	P	276	0.00005	276	0.00005	210	0.00005	193	0.00015	138	0.00007	125	0.00003	81	0.00003	183	0.00013	255	0.00007	450	0.00016	650	0.00016	125	0.00006	387	0.00004	317	0.00004	1022	0.00012	199	0.00009	92	0.00017	508	0.00008	196	0.00005	276	0.00016	830	0.00008
Platyhelminthes	6157	P	1065	0.00021	949	0.00018	742	0.00018	434	0.00034	389	0.0002	483	0.00012	380	0.00013	456	0.00033	608	0.00017	1113	0.00038	1633	0.00039	377	0.00019	1221	0.00014	1071	0.00013	2594	0.00032	503	0.00022	245	0.00047	1405	0.00023	680	0.00016	687	0.00039	2088	0.00019
Zoopagomycota	1913638	P	0	0	0	0	0	0	41	0.00003	0	0	0	0	0	0	0	0	0	0	0	0	26	0.00001	0	0	0	0	0	0	23	0	0	0	0	0	0	0	0	0	0	0	0	0
Synergistetes	508458	P	1370	0.00027	1434	0.00028	1217	0.0003	156	0.00012	265	0.00014	926	0.00022	619	0.0002	169	0.00012	547	0.00015	204	0.00007	454	0.00011	245	0.00012	2152	0.00025	1601	0.0002	823	0.0001	318	0.00014	58	0.00011	854	0.00014	733	0.00017	140	0.00008	1453	0.00013
Ignavibacteriae	1134404	P	64	0.00001	56	0.00001	41	0.00001	25	0.00002	52	0.00003	51	0.00001	34	0.00001	17	0.00001	50	0.00001	45	0.00002	85	0.00002	29	0.00001	75	0.00001	113	0.00001	123	0.00001	52	0.00002	13	0.00002	130	0.00002	28	0.00001	44	0.00003	101	0.00001
Euglenida	3035	P	0	0	0	0	0	0	0	0	0	0	0	0	0	0	0	0	0	0	188	0.00006	0	0	0	0	0	0	0	0	576	0.00007	0	0	0	0	0	0	1184	0.00028	0	0	2666	0.00024
Crenarchaeota	28889	P	511	0.0001	495	0.0001	410	0.0001	81	0.00006	108	0.00006	234	0.00006	197	0.00006	89	0.00006	177	0.00005	152	0.00005	226	0.00005	122	0.00006	762	0.00009	438	0.00005	442	0.00005	145	0.00006	28	0.00005	636	0.0001	207	0.00005	84	0.00005	528	0.00005
Arthropoda	6656	P	69491	0.01374	78512	0.01525	62991	0.01558	27753	0.02189	23968	0.0125	36639	0.00883	27605	0.00909	27256	0.01965	37931	0.01062	65332	0.02251	94059	0.02262	23817	0.01213	98455	0.01136	73538	0.00904	157773	0.01919	33479	0.01459	14836	0.02816	86671	0.01426	43444	0.0103	40888	0.0233	134722	0.01229
Microsporidia	6029	P	36	0.00001	32	0.00001	1358	0.00034	15	0.00001	0	0	930	0.00022	16	0.00001	17	0.00001	27	0.00001	46	0.00002	72	0.00002	26	0.00001	54	0.00001	46	0.00001	148	0.00002	21	0.00001	0	0	93	0.00002	947	0.00022	33	0.00002	97	0.00001
Placozoa	10226	P	56	0.00001	87	0.00002	64	0.00002	44	0.00003	33	0.00002	28	0.00001	23	0.00001	42	0.00003	46	0.00001	90	0.00003	164	0.00004	47	0.00002	93	0.00001	73	0.00001	230	0.00003	49	0.00002	19	0.00004	124	0.00002	56	0.00001	67	0.00004	218	0.00002
Candidatus Atribacteria	67818	P	20	0	68	0.00001	22	0.00001	0	0	0	0	0	0	0	0	0	0	0	0	0	0	0	0	0	0	16	0	72	0.00001	75	0.00001	0	0	0	0	0	0	0	0	0	0	23	0
Annelida	6340	P	350	0.00007	371	0.00007	289	0.00007	173	0.00014	131	0.00007	119	0.00003	129	0.00004	182	0.00013	211	0.00006	361	0.00012	630	0.00015	168	0.00009	443	0.00005	308	0.00004	880	0.00011	178	0.00008	99	0.00019	487	0.00008	181	0.00004	282	0.00016	728	0.00007
Nematoda	6231	P	939	0.00019	1054	0.0002	906	0.00022	516	0.00041	387	0.0002	514	0.00012	351	0.00012	472	0.00034	597	0.00017	1270	0.00044	1712	0.00041	430	0.00022	1224	0.00014	1043	0.00013	2982	0.00036	645	0.00028	249	0.00047	1595	0.00026	679	0.00016	700	0.0004	2337	0.00021
Candidatus Marinimicrobia	62680	P	350	0.00007	337	0.00007	275	0.00007	52	0.00004	67	0.00003	171	0.00004	128	0.00004	82	0.00006	132	0.00004	99	0.00003	202	0.00005	62	0.00003	488	0.00006	352	0.00004	259	0.00003	136	0.00006	27	0.00005	228	0.00004	169	0.00004	83	0.00005	512	0.00005
Bacteroidetes	976	P	50706	0.01003	56476	0.01097	42770	0.01058	114994	0.0907	60064	0.03133	57186	0.01379	42987	0.01416	127052	0.0916	97748	0.02737	481986	0.16606	418273	0.1006	64000	0.03258	72948	0.00842	135673	0.01668	822612	0.10006	119154	0.05192	62442	0.11852	189163	0.03111	97727	0.02318	270944	0.15439	488516	0.04455
Blastocladiomycota	451459	P	0	0	0	0	0	0	0	0	0	0	0	0	0	0	0	0	0	0	0	0	0	0	0	0	0	0	0	0	15	0	0	0	0	0	0	0	0	0	0	0	0	0
Armatimonadetes	67819	P	1029	0.0002	1165	0.00023	887	0.00022	85	0.00007	164	0.00009	515	0.00012	434	0.00014	134	0.0001	249	0.00007	102	0.00004	241	0.00006	144	0.00007	1619	0.00019	904	0.00011	434	0.00005	214	0.00009	25	0.00005	425	0.00007	426	0.0001	84	0.00005	1041	0.00009
Tenericutes	544448	P	503	0.0001	543	0.00011	420	0.0001	249	0.0002	148	0.00008	163	0.00004	129	0.00004	239	0.00017	318	0.00009	575	0.0002	709	0.00017	157	0.00008	698	0.00008	551	0.00007	1297	0.00016	288	0.00013	119	0.00023	532	0.00009	360	0.00009	327	0.00019	969	0.00009
candidate division NC10	640293	P	557	0.00011	540	0.0001	488	0.00012	18	0.00001	49	0.00003	230	0.00006	185	0.00006	44	0.00003	135	0.00004	41	0.00001	150	0.00004	80	0.00004	763	0.00009	455	0.00006	236	0.00003	71	0.00003	21	0.00004	148	0.00002	188	0.00004	45	0.00003	332	0.00003
Thermotogae	200918	P	318	0.00006	298	0.00006	247	0.00006	116	0.00009	84	0.00004	168	0.00004	119	0.00004	132	0.0001	195	0.00005	292	0.0001	410	0.0001	82	0.00004	419	0.00005	349	0.00004	683	0.00008	156	0.00007	69	0.00013	403	0.00007	211	0.00005	166	0.00009	665	0.00006
Candidatus Bipolaricaulota	67810	P	248	0.00005	276	0.00005	243	0.00006	0	0	33	0.00002	137	0.00003	97	0.00003	33	0.00002	74	0.00002	22	0.00001	50	0.00001	27	0.00001	277	0.00003	329	0.00004	44	0.00001	68	0.00003	0	0	152	0.00003	129	0.00003	0	0	240	0.00002
Chlorophyta	3041	P	17515	0.00346	18430	0.00358	14545	0.0036	1715	0.00135	3615	0.00189	11351	0.00274	8236	0.00271	2550	0.00184	7117	0.00199	1576	0.00054	5684	0.00137	3301	0.00168	30273	0.00349	20051	0.00246	10844	0.00132	4395	0.00192	375	0.00071	11465	0.00189	9445	0.00224	988	0.00056	20662	0.00188
Cnidaria	6073	P	2064	0.00041	2151	0.00042	1760	0.00044	1188	0.00094	798	0.00042	900	0.00022	760	0.00025	1082	0.00078	1293	0.00036	2746	0.00095	3839	0.00092	862	0.00044	2463	0.00028	2045	0.00025	6421	0.00078	1304	0.00057	643	0.00122	3567	0.00059	1414	0.00034	1799	0.00103	4990	0.00046
Kiritimatiellaeota	134625	P	569	0.00011	629	0.00012	433	0.00011	48	0.00004	140	0.00007	324	0.00008	236	0.00008	53	0.00004	165	0.00005	71	0.00002	193	0.00005	131	0.00007	922	0.00011	464	0.00006	414	0.00005	101	0.00004	21	0.00004	416	0.00007	250	0.00006	56	0.00003	343	0.00003
Thaumarchaeota	651137	P	1299	0.00026	903	0.00018	679	0.00017	40	0.00003	158	0.00008	217	0.00005	159	0.00005	30	0.00002	203	0.00006	72	0.00002	144	0.00003	42	0.00002	1257	0.00015	394	0.00005	191	0.00002	57	0.00002	12	0.00002	464	0.00008	191	0.00005	52	0.00003	237	0.00002
Candidatus Melainabacteria	1798710	P	20	0	19	0	27	0.00001	0	0	15	0.00001	14	0	10	0	0	0	12	0	24	0.00001	40	0.00001	0	0	45	0.00001	25	0	38	0	0	0	0	0	23	0	15	0	20	0.00001	45	0
Fibrobacteres	65842	P	576	0.00011	542	0.00011	465	0.00012	114	0.00009	159	0.00008	417	0.0001	309	0.0001	144	0.0001	251	0.00007	269	0.00009	381	0.00009	139	0.00007	854	0.0001	692	0.00009	708	0.00009	252	0.00011	57	0.00011	586	0.0001	334	0.00008	155	0.00009	932	0.00008
Euryarchaeota	28890	P	41033	0.00811	41244	0.00801	33944	0.0084	3955	0.00312	9103	0.00475	25925	0.00625	19740	0.0065	6072	0.00438	20157	0.00564	5498	0.00189	12812	0.00308	8047	0.0041	71119	0.00821	52904	0.0065	22345	0.00272	10896	0.00475	1565	0.00297	29038	0.00478	24945	0.00592	3768	0.00215	56182	0.00512
Basidiomycota	5204	P	15259	0.00302	16189	0.00314	13972	0.00346	1997	0.00158	3322	0.00173	9396	0.00227	6823	0.00225	2308	0.00166	6312	0.00177	4712	0.00162	7341	0.00177	3370	0.00172	25676	0.00296	16746	0.00206	13047	0.00159	3660	0.00159	1193	0.00226	11730	0.00193	7678	0.00182	2609	0.00149	17634	0.00161
