# Supplementary material for: Functional and Taxonomic Effects of Organic Amendments on the Restoration of Semiarid Quarry Soils
Source: mSystems. 2021 Nov 23;6(6):e00752-21. doi: 10.1128/mSystems.00752-21 (PMC8609970; doi:10.1128/mSystems.00752-21)
Supplement: DATA SET S3 [file msystems.00752-21-sd003.txt]

			counts	percent	counts	percent	counts	percent	counts	percent	counts	percent	counts	percent	counts	percent	counts	percent	counts	percent	counts	percent	counts	percent	counts	percent	counts	percent	counts	percent	counts	percent	counts	percent	counts	percent	counts	percent	counts	percent	counts	percent	counts	percent
name	taxonomy_id	taxonomy_lvl	Natural1	Natural1	Natural2	Natural2	Natural3	Natural3	COVG+SS2	COVG+SS2	COHort+SS2	COHort+SS2	Control1	Control1	Control2	Control2	COHort3	COHort3	COVG3	COVG3	SS3	SS3	COVG+SS3	COVG+SS3	COHort+SS3	COHort+SS3	Control3	Control3	COVG1	COVG1	SS1	SS1	COHort1	COHort1	COVG+SS1	COVG+SS1	COHort+SS1	COHort+SS1	COVG2	COVG2	SS2	SS2	COHort2	COHort2
Methylobacillus	404	G	242	0.00005	315	0.00006	180	0.00004	52	0.00004	88	0.00005	155	0.00004	138	0.00005	45	0.00003	127	0.00004	182	0.00006	274	0.00007	70	0.00004	318	0.00004	305	0.00004	495	0.00006	126	0.00006	39	0.00008	285	0.00005	204	0.00005	113	0.00006	407	0.00004
Dendrosporobacter	146813	G	35	0.00001	27	0.00001	26	0.00001	0	0	0	0	19	0	11	0	0	0	0	0	11	0	21	0.00001	0	0	50	0.00001	27	0	27	0	0	0	0	0	24	0	14	0	16	0.00001	46	0
Caldisericum	693074	G	0	0	0	0	0	0	0	0	0	0	11	0	0	0	0	0	0	0	0	0	0	0	0	0	0	0	0	0	0	0	0	0	0	0	0	0	0	0	0	0	13	0
Natronincola	89958	G	10	0	13	0	0	0	11	0.00001	0	0	11	0	0	0	0	0	20	0.00001	24	0.00001	36	0.00001	0	0	11	0	20	0	35	0	0	0	0	0	17	0	0	0	16	0.00001	50	0
Eisenibacter	1937963	G	22	0	22	0	17	0	32	0.00003	24	0.00001	29	0.00001	21	0.00001	31	0.00002	46	0.00001	91	0.00003	115	0.00003	24	0.00001	36	0	52	0.00001	208	0.00003	40	0.00002	16	0.00003	54	0.00001	58	0.00001	66	0.00004	155	0.00001
Pseudoroseicyclus	1813601	G	312	0.00006	323	0.00006	254	0.00006	44	0.00003	106	0.00006	268	0.00006	166	0.00005	68	0.00005	192	0.00005	45	0.00002	147	0.00004	96	0.00005	537	0.00006	417	0.00005	239	0.00003	117	0.00005	10	0.00002	316	0.00005	221	0.00005	34	0.00002	504	0.00005
Rhopalosiphum	40931	G	428	0.00008	496	0.0001	342	0.00008	174	0.00014	148	0.00008	171	0.00004	166	0.00005	178	0.00013	203	0.00006	473	0.00016	636	0.00015	121	0.00006	556	0.00006	416	0.00005	1169	0.00014	238	0.0001	104	0.0002	584	0.0001	260	0.00006	314	0.00018	942	0.00009
Actinomycetospora	402649	G	3521	0.0007	3554	0.00069	2828	0.0007	292	0.00023	696	0.00036	2968	0.00072	2349	0.00078	401	0.00029	1843	0.00052	331	0.00011	744	0.00018	547	0.00028	6649	0.00077	4665	0.00057	1589	0.00019	866	0.00038	102	0.0002	1649	0.00027	2281	0.00054	178	0.0001	4415	0.0004
Herminiimonas	303379	G	281	0.00006	335	0.00007	252	0.00006	62	0.00005	144	0.00008	277	0.00007	253	0.00008	141	0.0001	163	0.00005	597	0.00021	818	0.0002	125	0.00006	439	0.00005	407	0.00005	1632	0.0002	190	0.00008	85	0.00016	486	0.00008	199	0.00005	166	0.0001	881	0.00008
Taibaiella	1434702	G	272	0.00005	297	0.00006	219	0.00005	232	0.00018	115	0.00006	183	0.00004	137	0.00005	221	0.00016	238	0.00007	671	0.00023	818	0.0002	127	0.00006	370	0.00004	390	0.00005	2393	0.00029	273	0.00012	134	0.00026	464	0.00008	297	0.00007	506	0.00029	902	0.00008
Aggregatibacter	416916	G	84	0.00002	59	0.00001	50	0.00001	27	0.00002	30	0.00002	51	0.00001	34	0.00001	43	0.00003	66	0.00002	141	0.00005	148	0.00004	31	0.00002	114	0.00001	111	0.00001	261	0.00003	67	0.00003	15	0.00003	255	0.00004	67	0.00002	63	0.00004	230	0.00002
Tetrapisispora	113604	G	79	0.00002	104	0.00002	67	0.00002	42	0.00003	0	0	36	0.00001	40	0.00001	30	0.00002	0	0	137	0.00005	136	0.00003	0	0	94	0.00001	106	0.00001	288	0.00004	47	0.00002	0	0	90	0.00001	44	0.00001	64	0.00004	123	0.00001
Arcanobacterium	28263	G	121	0.00002	128	0.00002	111	0.00003	26	0.00002	52	0.00003	87	0.00002	67	0.00002	34	0.00002	114	0.00003	62	0.00002	228	0.00005	50	0.00003	162	0.00002	190	0.00002	232	0.00003	92	0.00004	14	0.00003	114	0.00002	67	0.00002	34	0.00002	408	0.00004
Ichthyenterobacterium	1775694	G	0	0	0	0	0	0	28	0.00002	17	0.00001	0	0	0	0	44	0.00003	18	0.00001	178	0.00006	122	0.00003	0	0	13	0	23	0	169	0.00002	38	0.00002	21	0.00004	52	0.00001	26	0.00001	53	0.00003	117	0.00001
Anaerofustis	264995	G	0	0	0	0	0	0	0	0	0	0	0	0	0	0	0	0	0	0	0	0	11	0	0	0	0	0	0	0	42	0.00001	0	0	0	0	12	0	0	0	0	0	12	0
Altibacter	1535231	G	13	0	0	0	18	0	74	0.00006	48	0.00003	19	0	0	0	152	0.00011	95	0.00003	220	0.00008	357	0.00009	39	0.00002	13	0	85	0.00001	341	0.00004	144	0.00006	36	0.00007	122	0.00002	77	0.00002	139	0.00008	446	0.00004
Wallemia	148959	G	320	0.00006	297	0.00006	372	0.00009	181	0.00014	0	0	131	0.00003	183	0.00006	0	0	221	0.00006	341	0.00012	597	0.00014	0	0	441	0.00005	477	0.00006	712	0.00009	208	0.00009	0	0	388	0.00006	174	0.00004	195	0.00011	687	0.00006
Capsaspora	192874	G	189	0.00004	213	0.00004	167	0.00004	31	0.00002	60	0.00003	123	0.00003	113	0.00004	41	0.00003	96	0.00003	47	0.00002	88	0.00002	56	0.00003	376	0.00004	221	0.00003	182	0.00002	52	0.00002	11	0.00002	146	0.00002	147	0.00003	46	0.00003	223	0.00002
Limulus	6849	G	1081	0.00021	1254	0.00024	1015	0.00025	704	0.00056	476	0.00025	466	0.00011	384	0.00013	650	0.00047	809	0.00023	1829	0.00063	2386	0.00057	494	0.00025	1394	0.00016	1302	0.00016	3854	0.00047	706	0.00031	382	0.00074	1857	0.00031	780	0.00019	954	0.00055	2887	0.00026
Occidentia	1930933	G	0	0	0	0	0	0	0	0	0	0	0	0	0	0	0	0	0	0	0	0	0	0	10	0.00001	0	0	0	0	0	0	0	0	0	0	0	0	0	0	0	0	0	0
Zooshikella	202771	G	26	0.00001	18	0	15	0	0	0	10	0.00001	0	0	0	0	14	0.00001	10	0	33	0.00001	31	0.00001	0	0	20	0	0	0	46	0.00001	15	0.00001	0	0	61	0.00001	11	0	16	0.00001	64	0.00001
Rhodoluna	529883	G	28	0.00001	26	0.00001	13	0	0	0	13	0.00001	18	0	0	0	10	0.00001	27	0.00001	19	0.00001	41	0.00001	10	0.00001	28	0	46	0.00001	71	0.00001	10	0	0	0	53	0.00001	29	0.00001	17	0.00001	108	0.00001
Candidatus Sulfotelmatomonas	2136117	G	325	0.00006	384	0.00007	287	0.00007	0	0	27	0.00001	127	0.00003	123	0.00004	22	0.00002	64	0.00002	28	0.00001	53	0.00001	23	0.00001	449	0.00005	257	0.00003	102	0.00001	31	0.00001	0	0	111	0.00002	99	0.00002	22	0.00001	167	0.00002
Prochlorothrix	1222	G	43	0.00001	48	0.00001	42	0.00001	0	0	10	0.00001	19	0	20	0.00001	12	0.00001	22	0.00001	0	0	37	0.00001	0	0	60	0.00001	40	0	46	0.00001	11	0	0	0	34	0.00001	26	0.00001	11	0.00001	47	0
Sulfuricaulis	1744881	G	302	0.00006	357	0.00007	271	0.00007	32	0.00003	58	0.00003	202	0.00005	139	0.00005	64	0.00005	174	0.00005	53	0.00002	166	0.00004	67	0.00003	451	0.00005	386	0.00005	220	0.00003	84	0.00004	27	0.00005	271	0.00004	193	0.00005	43	0.00002	366	0.00003
Dermatophagoides	6953	G	175	0.00003	250	0.00005	161	0.00004	90	0.00007	75	0.00004	117	0.00003	79	0.00003	59	0.00004	104	0.00003	164	0.00006	254	0.00006	48	0.00002	286	0.00003	193	0.00002	451	0.00005	88	0.00004	40	0.00008	221	0.00004	121	0.00003	141	0.00008	353	0.00003
Porphyromonas	836	G	511	0.0001	566	0.00011	449	0.00011	374	0.0003	303	0.00016	429	0.0001	288	0.0001	338	0.00024	466	0.00013	867	0.0003	1031	0.00025	299	0.00015	884	0.0001	840	0.0001	2098	0.00026	453	0.0002	203	0.00039	1046	0.00017	564	0.00013	516	0.0003	1724	0.00016
Intestinimonas	1392389	G	442	0.00009	439	0.00009	348	0.00009	41	0.00003	97	0.00005	276	0.00007	202	0.00007	68	0.00005	150	0.00004	81	0.00003	127	0.00003	86	0.00004	615	0.00007	456	0.00006	270	0.00003	108	0.00005	13	0.00003	271	0.00004	188	0.00004	44	0.00003	610	0.00006
Brochothrix	2755	G	15	0	17	0	0	0	11	0.00001	0	0	0	0	0	0	10	0.00001	0	0	12	0	31	0.00001	14	0.00001	10	0	24	0	56	0.00001	0	0	0	0	30	0	12	0	14	0.00001	46	0
Nigrosabulum	95327	G	0	0	0	0	0	0	46	0.00004	0	0	0	0	0	0	0	0	0	0	0	0	0	0	0	0	0	0	0	0	95	0.00001	0	0	0	0	317	0.00005	0	0	0	0	0	0
Candidatus Microthrix	41949	G	787	0.00016	871	0.00017	621	0.00015	188	0.00015	394	0.00021	1467	0.00035	1085	0.00036	370	0.00027	1351	0.00038	224	0.00008	632	0.00015	378	0.00019	1555	0.00018	3109	0.00038	769	0.00009	547	0.00024	50	0.0001	1048	0.00017	1518	0.00036	118	0.00007	3278	0.0003
Candidatus Finniella	1777753	G	12	0	13	0	0	0	0	0	0	0	0	0	0	0	0	0	0	0	0	0	0	0	0	0	10	0	14	0	14	0	0	0	0	0	11	0	0	0	0	0	31	0
Afipia	1033	G	7993	0.00158	8799	0.00171	6079	0.00151	403	0.00032	1340	0.0007	3087	0.00075	2025	0.00067	530	0.00038	1555	0.00044	774	0.00027	1464	0.00035	670	0.00034	9982	0.00115	5225	0.00064	3397	0.00041	1042	0.00045	181	0.00035	2725	0.00045	2119	0.0005	571	0.00033	3623	0.00033
Bittarella	1929297	G	43	0.00001	35	0.00001	28	0.00001	0	0	0	0	17	0	17	0.00001	0	0	11	0	0	0	14	0	0	0	43	0	40	0	30	0	0	0	0	0	28	0	15	0	0	0	45	0
Teredinibacter	2425	G	85	0.00002	191	0.00004	123	0.00003	43	0.00003	101	0.00005	177	0.00004	78	0.00003	285	0.00021	289	0.00008	270	0.00009	767	0.00018	130	0.00007	150	0.00002	208	0.00003	770	0.00009	339	0.00015	36	0.00007	1252	0.00021	191	0.00005	286	0.00016	1732	0.00016
Gloeobacter	33071	G	1168	0.00023	1269	0.00025	1059	0.00026	33	0.00003	98	0.00005	275	0.00007	209	0.00007	65	0.00005	199	0.00006	55	0.00002	170	0.00004	116	0.00006	1745	0.0002	576	0.00007	271	0.00003	119	0.00005	19	0.00004	300	0.00005	252	0.00006	51	0.00003	584	0.00005
Desulfofaba	109169	G	173	0.00003	113	0.00002	84	0.00002	0	0	16	0.00001	72	0.00002	51	0.00002	18	0.00001	43	0.00001	49	0.00002	68	0.00002	20	0.00001	147	0.00002	106	0.00001	152	0.00002	29	0.00001	0	0	70	0.00001	56	0.00001	22	0.00001	100	0.00001
Candidatus Puniceispirillum	767891	G	31	0.00001	37	0.00001	39	0.00001	0	0	0	0	10	0	0	0	10	0.00001	0	0	24	0.00001	17	0	0	0	32	0	14	0	66	0.00001	0	0	0	0	57	0.00001	10	0	25	0.00001	93	0.00001
Coniophora	80635	G	239	0.00005	222	0.00004	199	0.00005	24	0.00002	49	0.00003	127	0.00003	106	0.00003	32	0.00002	98	0.00003	47	0.00002	87	0.00002	41	0.00002	408	0.00005	251	0.00003	181	0.00002	46	0.00002	19	0.00004	175	0.00003	132	0.00003	41	0.00002	276	0.00003
Hylemonella	232523	G	537	0.00011	593	0.00012	469	0.00012	68	0.00005	150	0.00008	486	0.00012	360	0.00012	92	0.00007	238	0.00007	159	0.00005	259	0.00006	111	0.00006	848	0.0001	714	0.00009	615	0.00007	153	0.00007	28	0.00005	476	0.00008	298	0.00007	129	0.00007	704	0.00006
Solibacillus	648800	G	11	0	16	0	19	0	43	0.00003	134	0.00007	20	0	10	0	20	0.00001	40	0.00001	61	0.00002	138	0.00003	137	0.00007	25	0	114	0.00001	319	0.00004	31	0.00001	14	0.00003	177	0.00003	32	0.00001	40	0.00002	165	0.00002
Extensimonas	1434001	G	214	0.00004	276	0.00005	181	0.00004	26	0.00002	63	0.00003	205	0.00005	148	0.00005	25	0.00002	98	0.00003	71	0.00002	126	0.00003	42	0.00002	396	0.00005	354	0.00004	253	0.00003	46	0.00002	18	0.00003	174	0.00003	150	0.00004	63	0.00004	202	0.00002
Bulleidia	118747	G	0	0	0	0	0	0	0	0	0	0	0	0	0	0	0	0	0	0	0	0	0	0	0	0	11	0	0	0	0	0	0	0	0	0	0	0	0	0	0	0	0	0
Nautella	481445	G	0	0	0	0	38	0.00001	0	0	0	0	47	0.00001	0	0	0	0	0	0	52	0.00002	46	0.00001	0	0	36	0	0	0	45	0.00001	0	0	0	0	82	0.00001	40	0.00001	0	0	57	0.00001
Pongo	9599	G	1440	0.00028	1504	0.00029	1230	0.00031	545	0.00043	537	0.00028	769	0.00019	601	0.0002	669	0.00048	836	0.00023	1504	0.00052	2016	0.00049	545	0.00028	2076	0.00024	1501	0.00018	3511	0.00043	776	0.00034	319	0.00061	2054	0.00034	960	0.00023	805	0.00046	2718	0.00025
Thiomonas	32012	G	1735	0.00034	1926	0.00037	1433	0.00036	214	0.00017	487	0.00025	1278	0.00031	981	0.00032	289	0.00021	753	0.00021	509	0.00018	870	0.00021	367	0.00019	2685	0.00031	2290	0.00028	1798	0.00022	553	0.00024	124	0.00024	1474	0.00024	1028	0.00024	332	0.00019	2369	0.00022
Jilinvirus	1918725	G	0	0	0	0	0	0	0	0	0	0	0	0	0	0	0	0	0	0	0	0	0	0	0	0	0	0	0	0	12	0	0	0	0	0	0	0	0	0	0	0	0	0
Ferruginibacter	1004303	G	116	0.00002	107	0.00002	74	0.00002	119	0.00009	29	0.00002	34	0.00001	44	0.00001	42	0.00003	123	0.00003	168	0.00006	254	0.00006	41	0.00002	109	0.00001	166	0.00002	634	0.00008	59	0.00003	38	0.00007	111	0.00002	120	0.00003	128	0.00007	221	0.00002
Ruegeria	97050	G	2165	0.00043	2273	0.00044	1745	0.00043	313	0.00025	785	0.00041	1657	0.0004	1389	0.00046	758	0.00055	1426	0.0004	1204	0.00042	1661	0.0004	793	0.0004	3301	0.00038	3053	0.00038	2469	0.0003	1033	0.00045	157	0.0003	3095	0.00051	1609	0.00038	568	0.00033	4812	0.00044
Nomascus	325165	G	1326	0.00026	1468	0.00029	1257	0.00031	608	0.00048	587	0.00031	735	0.00018	550	0.00018	619	0.00045	775	0.00022	1457	0.0005	2173	0.00052	542	0.00028	1975	0.00023	1523	0.00019	3584	0.00044	795	0.00035	330	0.00064	2414	0.0004	951	0.00023	958	0.00055	3099	0.00028
Hippea	84404	G	32	0.00001	31	0.00001	15	0	0	0	0	0	0	0	0	0	16	0.00001	16	0	34	0.00001	52	0.00001	10	0.00001	21	0	27	0	117	0.00001	15	0.00001	0	0	24	0	19	0	26	0.00001	79	0.00001
Rummeliibacillus	648802	G	16	0	18	0	0	0	35	0.00003	19	0.00001	14	0	0	0	18	0.00001	20	0.00001	57	0.00002	73	0.00002	22	0.00001	0	0	63	0.00001	104	0.00001	22	0.00001	0	0	55	0.00001	20	0	30	0.00002	86	0.00001
Akkermansia	239934	G	379	0.00007	423	0.00008	336	0.00008	45	0.00004	120	0.00006	231	0.00006	198	0.00007	87	0.00006	200	0.00006	109	0.00004	268	0.00006	110	0.00006	614	0.00007	454	0.00006	454	0.00006	155	0.00007	32	0.00006	415	0.00007	235	0.00006	118	0.00007	613	0.00006
Pseudoxanthomonas	83618	G	5679	0.00112	6003	0.00117	4481	0.00111	3809	0.00302	4154	0.00217	13860	0.00335	7738	0.00255	6088	0.00441	9712	0.00272	8850	0.00305	14918	0.00359	4491	0.00229	9387	0.00108	23902	0.00294	56401	0.00686	9039	0.00395	2323	0.00447	11122	0.00183	11795	0.0028	13218	0.00757	43338	0.00395
Parvimonas	543311	G	0	0	0	0	0	0	14	0.00001	0	0	0	0	0	0	0	0	0	0	27	0.00001	38	0.00001	0	0	0	0	18	0	84	0.00001	0	0	0	0	34	0.00001	19	0	22	0.00001	40	0
Malassezia	55193	G	325	0.00006	285	0.00006	280	0.00007	36	0.00003	67	0.00004	195	0.00005	136	0.00004	46	0.00003	127	0.00004	81	0.00003	172	0.00004	66	0.00003	566	0.00007	366	0.00005	239	0.00003	78	0.00003	17	0.00003	255	0.00004	192	0.00005	36	0.00002	419	0.00004
Sedimentibacter	190972	G	94	0.00002	92	0.00002	75	0.00002	0	0	26	0.00001	46	0.00001	32	0.00001	21	0.00002	39	0.00001	30	0.00001	35	0.00001	0	0	84	0.00001	78	0.00001	135	0.00002	13	0.00001	0	0	50	0.00001	51	0.00001	0	0	143	0.00001
Glomus	4875	G	47	0.00001	67	0.00001	28	0.00001	0	0	0	0	0	0	0	0	0	0	0	0	0	0	0	0	0	0	88	0.00001	19	0	0	0	0	0	0	0	0	0	0	0	0	0	0	0
Pelolinea	1649478	G	159	0.00003	81	0.00002	61	0.00002	10	0.00001	13	0.00001	32	0.00001	28	0.00001	27	0.00002	69	0.00002	13	0	43	0.00001	21	0.00001	122	0.00001	79	0.00001	39	0	19	0.00001	0	0	101	0.00002	34	0.00001	12	0.00001	119	0.00001
Natronohydrobacter	87171	G	121	0.00002	117	0.00002	102	0.00003	15	0.00001	70	0.00004	98	0.00002	68	0.00002	68	0.00005	104	0.00003	72	0.00002	70	0.00002	35	0.00002	200	0.00002	163	0.00002	180	0.00002	91	0.00004	0	0	252	0.00004	85	0.00002	24	0.00001	375	0.00003
Flavobacterium	237	G	1863	0.00037	2050	0.0004	1504	0.00037	11432	0.00907	3455	0.00181	2042	0.00049	1602	0.00053	8990	0.00651	6456	0.00181	46892	0.01618	37866	0.00912	4003	0.00204	2438	0.00028	7624	0.00094	75021	0.00912	8634	0.00377	6218	0.01198	11307	0.00186	6195	0.00147	26277	0.01504	30739	0.00281
Fimbriiglobus	1914234	G	3106	0.00061	3504	0.00068	2738	0.00068	105	0.00008	352	0.00018	1002	0.00024	765	0.00025	129	0.00009	360	0.0001	82	0.00003	276	0.00007	220	0.00011	4611	0.00053	1293	0.00016	578	0.00007	219	0.0001	43	0.00008	703	0.00012	638	0.00015	83	0.00005	805	0.00007
Klebsiella	570	G	6435	0.00127	8427	0.00164	6553	0.00163	1594	0.00127	2486	0.0013	6006	0.00145	3985	0.00132	1400	0.00101	3915	0.0011	5483	0.00189	6382	0.00154	2343	0.0012	15945	0.00184	14714	0.00181	15602	0.0019	3205	0.0014	1187	0.00229	14780	0.00243	3626	0.00086	3918	0.00224	18289	0.00167
Isosphaera	127	G	454	0.00009	505	0.0001	419	0.0001	34	0.00003	94	0.00005	197	0.00005	129	0.00004	46	0.00003	149	0.00004	40	0.00001	80	0.00002	106	0.00005	759	0.00009	333	0.00004	220	0.00003	47	0.00002	10	0.00002	333	0.00005	231	0.00005	43	0.00002	272	0.00002
Zymobacter	33073	G	39	0.00001	44	0.00001	26	0.00001	11	0.00001	21	0.00001	25	0.00001	17	0.00001	14	0.00001	20	0.00001	107	0.00004	126	0.00003	18	0.00001	50	0.00001	55	0.00001	84	0.00001	86	0.00004	0	0	90	0.00001	30	0.00001	27	0.00002	115	0.00001
Sarocladium	284134	G	0	0	0	0	0	0	10	0.00001	0	0	0	0	0	0	0	0	0	0	16	0.00001	19	0	0	0	0	0	0	0	61	0.00001	0	0	0	0	22	0	0	0	0	0	0	0
Belnapia	365532	G	9544	0.00189	9380	0.00182	5978	0.00148	194	0.00015	537	0.00028	3853	0.00093	2932	0.00097	417	0.0003	1073	0.0003	512	0.00018	683	0.00016	451	0.00023	12015	0.00139	3077	0.00038	1255	0.00015	641	0.00028	143	0.00028	1434	0.00024	1651	0.00039	411	0.00024	3282	0.0003
Mesorhizobium	68287	G	64956	0.01285	71735	0.01394	49145	0.0122	10806	0.00858	28029	0.01466	96475	0.0233	70397	0.02324	13609	0.00986	41529	0.01165	19750	0.00682	41722	0.01004	20210	0.01032	88404	0.0102	111747	0.01375	114852	0.01396	29619	0.01293	4046	0.00779	80584	0.01326	53950	0.01282	21726	0.01244	85402	0.00779
Methyloglobulus	1410680	G	31	0.00001	45	0.00001	21	0.00001	10	0.00001	13	0.00001	12	0	26	0.00001	0	0	19	0.00001	35	0.00001	39	0.00001	0	0	44	0.00001	40	0	85	0.00001	24	0.00001	0	0	67	0.00001	34	0.00001	17	0.00001	64	0.00001
Pygmaiobacter	1929305	G	28	0.00001	22	0	13	0	0	0	0	0	16	0	11	0	0	0	0	0	0	0	25	0.00001	0	0	30	0	12	0	33	0	11	0	0	0	16	0	13	0	0	0	22	0
Caldalkalibacillus	379065	G	41	0.00001	24	0	20	0	0	0	21	0.00001	26	0.00001	11	0	21	0.00002	76	0.00002	14	0	28	0.00001	35	0.00002	33	0	95	0.00001	33	0	17	0.00001	0	0	61	0.00001	77	0.00002	0	0	164	0.00001
Chaetura	8896	G	909	0.00018	995	0.00019	727	0.00018	360	0.00029	438	0.00023	489	0.00012	393	0.00013	444	0.00032	604	0.00017	968	0.00033	1407	0.00034	343	0.00018	1318	0.00015	1026	0.00013	2417	0.00029	524	0.00023	209	0.0004	1337	0.00022	600	0.00014	638	0.00037	2103	0.00019
Hevea	3980	G	561	0.00011	623	0.00012	543	0.00013	337	0.00027	244	0.00013	282	0.00007	198	0.00007	272	0.0002	394	0.00011	815	0.00028	1095	0.00026	262	0.00013	697	0.00008	608	0.00007	1886	0.00023	329	0.00014	172	0.00033	839	0.00014	387	0.00009	519	0.0003	1335	0.00012
Thermodesulfovibrio	28261	G	39	0.00001	36	0.00001	27	0.00001	12	0.00001	12	0.00001	18	0	17	0.00001	16	0.00001	15	0	33	0.00001	48	0.00001	0	0	87	0.00001	35	0	65	0.00001	10	0	0	0	25	0	16	0	21	0.00001	69	0.00001
Halopelagius	1008195	G	352	0.00007	321	0.00006	281	0.00007	33	0.00003	75	0.00004	211	0.00005	148	0.00005	62	0.00004	118	0.00003	35	0.00001	88	0.00002	79	0.00004	570	0.00007	381	0.00005	137	0.00002	92	0.00004	10	0.00002	266	0.00004	179	0.00004	38	0.00002	509	0.00005
Faecalicoccus	1573536	G	0	0	0	0	0	0	0	0	0	0	0	0	0	0	0	0	0	0	29	0.00001	20	0	0	0	11	0	0	0	27	0	0	0	0	0	13	0	0	0	0	0	40	0
Ixodes	6944	G	2018	0.0004	2102	0.00041	1638	0.00041	430	0.00034	648	0.00034	1156	0.00028	848	0.00028	545	0.00039	957	0.00027	1063	0.00037	1672	0.0004	591	0.0003	2822	0.00033	2151	0.00026	2998	0.00036	794	0.00035	246	0.00047	2185	0.00036	1233	0.00029	660	0.00038	3110	0.00028
Thiolinea	2212691	G	10	0	0	0	19	0	0	0	0	0	0	0	0	0	0	0	0	0	25	0.00001	35	0.00001	0	0	16	0	0	0	59	0.00001	0	0	0	0	27	0	17	0	0	0	34	0
Strongyloides	6247	G	68	0.00001	82	0.00002	72	0.00002	52	0.00004	28	0.00001	34	0.00001	20	0.00001	33	0.00002	45	0.00001	108	0.00004	149	0.00004	30	0.00002	100	0.00001	63	0.00001	300	0.00004	52	0.00002	26	0.00005	131	0.00002	50	0.00001	79	0.00005	171	0.00002
Paraburkholderia	1822464	G	21450	0.00424	24001	0.00467	18261	0.00453	2116	0.00168	4520	0.00236	13432	0.00324	10010	0.00331	2812	0.00204	8390	0.00235	5348	0.00185	8539	0.00206	4109	0.0021	34483	0.00398	24395	0.003	16802	0.00204	5433	0.00237	912	0.00176	14441	0.00238	11135	0.00265	3396	0.00194	22833	0.00208
Cavia	10140	G	2361	0.00047	2486	0.00048	1979	0.00049	984	0.00078	936	0.00049	1216	0.00029	951	0.00031	1067	0.00077	1363	0.00038	2422	0.00084	3616	0.00087	932	0.00048	3295	0.00038	2503	0.00031	5720	0.0007	1213	0.00053	546	0.00105	3422	0.00056	1478	0.00035	1511	0.00087	5143	0.00047
Eurypyga	54382	G	1039	0.00021	1019	0.0002	810	0.0002	407	0.00032	378	0.0002	522	0.00013	386	0.00013	408	0.0003	603	0.00017	936	0.00032	1341	0.00032	407	0.00021	1320	0.00015	1104	0.00014	2308	0.00028	544	0.00024	198	0.00038	1422	0.00023	639	0.00015	572	0.00033	1994	0.00018
Candidatus Riesia	401618	G	0	0	0	0	0	0	0	0	0	0	0	0	0	0	0	0	0	0	0	0	0	0	0	0	0	0	0	0	0	0	0	0	0	0	0	0	0	0	0	0	24	0
Cnuella	1648511	G	163	0.00003	166	0.00003	95	0.00002	59	0.00005	41	0.00002	140	0.00003	134	0.00004	89	0.00006	81	0.00002	120	0.00004	181	0.00004	58	0.00003	243	0.00003	208	0.00003	421	0.00005	92	0.00004	35	0.00007	146	0.00002	118	0.00003	86	0.00005	362	0.00003
Memnoniella	80382	G	0	0	0	0	0	0	0	0	0	0	0	0	0	0	0	0	0	0	0	0	0	0	0	0	0	0	0	0	0	0	0	0	0	0	38	0.00001	0	0	0	0	0	0
Picoides	36302	G	991	0.0002	1087	0.00021	894	0.00022	374	0.0003	460	0.00024	600	0.00014	460	0.00015	437	0.00032	566	0.00016	920	0.00032	1276	0.00031	379	0.00019	1477	0.00017	1225	0.00015	2290	0.00028	536	0.00023	207	0.0004	1480	0.00024	700	0.00017	572	0.00033	2206	0.0002
Tupaia	9394	G	2683	0.00053	2841	0.00055	2441	0.00061	1042	0.00083	970	0.00051	1417	0.00034	1113	0.00037	1161	0.00084	1532	0.00043	2344	0.00081	3640	0.00088	1033	0.00053	3696	0.00043	2880	0.00035	6113	0.00074	1390	0.00061	566	0.00109	4223	0.00069	1752	0.00042	1531	0.00088	5703	0.00052
Roseococcus	35812	G	947	0.00019	992	0.00019	739	0.00018	61	0.00005	146	0.00008	473	0.00011	370	0.00012	93	0.00007	319	0.00009	75	0.00003	188	0.00005	143	0.00007	1260	0.00015	712	0.00009	396	0.00005	199	0.00009	19	0.00004	462	0.00008	410	0.0001	67	0.00004	810	0.00007
Arsenicicoccus	267408	G	1265	0.00025	1193	0.00023	924	0.00023	321	0.00025	489	0.00026	1138	0.00027	878	0.00029	265	0.00019	1490	0.00042	325	0.00011	763	0.00018	532	0.00027	2243	0.00026	2984	0.00037	1182	0.00014	583	0.00025	84	0.00016	1175	0.00019	1671	0.0004	135	0.00008	3135	0.00029
Endomicrobium	1408194	G	0	0	0	0	0	0	0	0	0	0	0	0	0	0	0	0	0	0	0	0	0	0	0	0	25	0	0	0	30	0	11	0	0	0	12	0	0	0	0	0	0	0
Nelumbo	4430	G	556	0.00011	617	0.00012	481	0.00012	269	0.00021	233	0.00012	301	0.00007	270	0.00009	250	0.00018	356	0.0001	693	0.00024	1066	0.00026	260	0.00013	821	0.00009	590	0.00007	1564	0.00019	321	0.00014	133	0.00026	845	0.00014	370	0.00009	420	0.00024	1290	0.00012
Sporobacter	44748	G	153	0.00003	141	0.00003	106	0.00003	13	0.00001	26	0.00001	102	0.00002	50	0.00002	10	0.00001	60	0.00002	24	0.00001	56	0.00001	28	0.00001	221	0.00003	174	0.00002	94	0.00001	25	0.00001	0	0	69	0.00001	88	0.00002	19	0.00001	194	0.00002
Ekhidna	447678	G	0	0	21	0	11	0	36	0.00003	35	0.00002	53	0.00001	32	0.00001	50	0.00004	55	0.00002	104	0.00004	163	0.00004	21	0.00001	18	0	57	0.00001	217	0.00003	73	0.00003	29	0.00006	151	0.00002	57	0.00001	73	0.00004	186	0.00002
Cladosiphon	309736	G	0	0	0	0	0	0	0	0	0	0	0	0	0	0	0	0	0	0	0	0	0	0	0	0	0	0	13	0	0	0	0	0	0	0	0	0	0	0	0	0	0	0
Succiniclasticum	40840	G	48	0.00001	48	0.00001	29	0.00001	0	0	20	0.00001	25	0.00001	18	0.00001	14	0.00001	26	0.00001	57	0.00002	26	0.00001	16	0.00001	69	0.00001	80	0.00001	70	0.00001	37	0.00002	0	0	44	0.00001	27	0.00001	18	0.00001	85	0.00001
Thermincola	278993	G	18	0	29	0.00001	15	0	0	0	0	0	0	0	15	0	10	0.00001	14	0	15	0.00001	45	0.00001	0	0	23	0	31	0	40	0	19	0.00001	0	0	17	0	16	0	0	0	42	0
Rubeoparvulum	1935206	G	0	0	11	0	0	0	0	0	0	0	0	0	0	0	0	0	10	0	13	0	13	0	0	0	23	0	22	0	18	0	0	0	0	0	0	0	0	0	0	0	22	0
Acaromyces	215249	G	222	0.00004	256	0.00005	214	0.00005	25	0.00002	60	0.00003	146	0.00004	91	0.00003	36	0.00003	108	0.00003	66	0.00002	105	0.00003	60	0.00003	405	0.00005	263	0.00003	212	0.00003	83	0.00004	11	0.00002	200	0.00003	132	0.00003	28	0.00002	320	0.00003
Phytobacter	447792	G	0	0	0	0	0	0	0	0	0	0	0	0	0	0	0	0	0	0	0	0	0	0	0	0	0	0	0	0	36	0	0	0	0	0	0	0	0	0	0	0	31	0
Leptosomus	188343	G	961	0.00019	977	0.00019	781	0.00019	357	0.00028	371	0.00019	529	0.00013	437	0.00014	436	0.00032	575	0.00016	831	0.00029	1324	0.00032	369	0.00019	1403	0.00016	1039	0.00013	2049	0.00025	476	0.00021	199	0.00038	1304	0.00021	674	0.00016	588	0.00034	2015	0.00018
Orientia	69474	G	0	0	0	0	0	0	0	0	0	0	0	0	0	0	0	0	0	0	15	0.00001	19	0	0	0	11	0	14	0	35	0	0	0	0	0	17	0	0	0	23	0.00001	24	0
Octopus	6643	G	1693	0.00033	1901	0.00037	1537	0.00038	988	0.00078	826	0.00043	893	0.00022	713	0.00024	928	0.00067	1096	0.00031	2262	0.00078	3401	0.00082	805	0.00041	2379	0.00027	1771	0.00022	5563	0.00068	1116	0.00049	537	0.00103	3021	0.0005	1255	0.0003	1400	0.0008	4509	0.00041
Microbotryum	34416	G	0	0	0	0	0	0	0	0	0	0	0	0	0	0	0	0	0	0	0	0	0	0	0	0	0	0	0	0	29	0	0	0	0	0	0	0	0	0	0	0	0	0
Anaerovirgula	561442	G	0	0	11	0	0	0	0	0	0	0	0	0	0	0	0	0	14	0	19	0.00001	24	0.00001	0	0	0	0	11	0	51	0.00001	0	0	0	0	13	0	0	0	19	0.00001	30	0
Lyngbya	28073	G	593	0.00012	524	0.0001	440	0.00011	97	0.00008	115	0.00006	417	0.0001	353	0.00012	126	0.00009	302	0.00008	148	0.00005	336	0.00008	154	0.00008	839	0.0001	739	0.00009	491	0.00006	215	0.00009	0	0	399	0.00007	298	0.00007	98	0.00006	931	0.00008
Neokomagataea	1223423	G	11	0	14	0	13	0	0	0	0	0	0	0	12	0	0	0	0	0	0	0	15	0	12	0.00001	26	0	14	0	1344	0.00016	10	0	0	0	30	0	12	0	0	0	72	0.00001
Opegrapha	91479	G	0	0	0	0	0	0	0	0	0	0	0	0	0	0	0	0	0	0	0	0	0	0	0	0	0	0	0	0	14	0	0	0	0	0	0	0	0	0	0	0	0	0
Postia	83235	G	204	0.00004	217	0.00004	176	0.00004	27	0.00002	46	0.00002	115	0.00003	96	0.00003	37	0.00003	74	0.00002	61	0.00002	114	0.00003	47	0.00002	334	0.00004	212	0.00003	208	0.00003	67	0.00003	13	0.00003	146	0.00002	108	0.00003	33	0.00002	276	0.00003
Homo	9605	G	931	0.00018	940	0.00018	808	0.0002	393	0.00031	392	0.00021	465	0.00011	418	0.00014	315	0.00023	530	0.00015	917	0.00032	1232	0.0003	334	0.00017	1263	0.00015	900	0.00011	2130	0.00026	457	0.0002	238	0.00046	1261	0.00021	602	0.00014	530	0.0003	1682	0.00015
Skermania	59613	G	390	0.00008	398	0.00008	307	0.00008	64	0.00005	99	0.00005	298	0.00007	207	0.00007	68	0.00005	293	0.00008	80	0.00003	138	0.00003	83	0.00004	656	0.00008	635	0.00008	306	0.00004	128	0.00006	22	0.00004	258	0.00004	366	0.00009	28	0.00002	701	0.00006
Megasphaera	906	G	366	0.00007	397	0.00008	297	0.00007	88	0.00007	108	0.00006	227	0.00005	194	0.00006	81	0.00006	175	0.00005	137	0.00005	263	0.00006	86	0.00004	533	0.00006	438	0.00005	423	0.00005	105	0.00005	35	0.00007	295	0.00005	236	0.00006	89	0.00005	524	0.00005
Nocardioides	1839	G	53498	0.01058	56160	0.01092	44109	0.01095	28872	0.02291	43295	0.02265	127973	0.03091	98298	0.03246	15440	0.01118	159565	0.04476	27292	0.00942	64563	0.01554	43642	0.02228	136033	0.01569	459375	0.05651	135954	0.01653	33494	0.01462	6765	0.01303	92361	0.0152	174592	0.04148	11044	0.00632	215721	0.01969
Oleiagrimonas	1649642	G	414	0.00008	477	0.00009	310	0.00008	321	0.00025	143	0.00007	348	0.00008	288	0.0001	132	0.0001	1082	0.0003	486	0.00017	944	0.00023	165	0.00008	661	0.00008	3113	0.00038	4166	0.00051	217	0.00009	178	0.00034	972	0.00016	1426	0.00034	658	0.00038	1113	0.0001
Herbinix	1663717	G	24	0	16	0	11	0	19	0.00002	0	0	12	0	17	0.00001	11	0.00001	31	0.00001	26	0.00001	33	0.00001	11	0.00001	0	0	46	0.00001	89	0.00001	23	0.00001	0	0	32	0.00001	24	0.00001	22	0.00001	64	0.00001
Reichenbachiella	156993	G	56	0.00001	78	0.00002	46	0.00001	124	0.0001	75	0.00004	129	0.00003	76	0.00003	131	0.00009	149	0.00004	367	0.00013	545	0.00013	149	0.00008	149	0.00002	232	0.00003	870	0.00011	137	0.00006	135	0.00026	482	0.00008	161	0.00004	242	0.00014	1283	0.00012
Salmonella	590	G	8094	0.0016	9182	0.00178	7989	0.00198	3193	0.00253	3274	0.00171	9137	0.00221	5547	0.00183	2043	0.00148	3232	0.00091	8492	0.00293	11641	0.0028	2621	0.00134	15670	0.00181	10558	0.0013	18152	0.00221	4400	0.00192	1294	0.00249	9584	0.00158	5389	0.00128	4372	0.0025	15182	0.00139
Methanotorris	196119	G	0	0	0	0	13	0	0	0	0	0	0	0	0	0	0	0	0	0	10	0	0	0	0	0	0	0	0	0	29	0	0	0	0	0	0	0	0	0	0	0	20	0
Zhouia	561555	G	0	0	12	0	12	0	75	0.00006	54	0.00003	15	0	16	0.00001	60	0.00004	69	0.00002	464	0.00016	333	0.00008	30	0.00002	11	0	76	0.00001	537	0.00007	85	0.00004	52	0.0001	131	0.00002	65	0.00002	141	0.00008	269	0.00002
Flexilinea	1769713	G	0	0	0	0	0	0	0	0	0	0	471	0.00011	0	0	0	0	0	0	97	0.00003	0	0	0	0	1464	0.00017	927	0.00011	35	0	0	0	0	0	439	0.00007	622	0.00015	0	0	1060	0.0001
Chelonobacter	658623	G	14	0	13	0	0	0	0	0	0	0	0	0	0	0	0	0	0	0	24	0.00001	62	0.00001	10	0.00001	43	0	21	0	30	0	0	0	0	0	44	0.00001	12	0	14	0.00001	97	0.00001
Tissierella	41273	G	18	0	20	0	0	0	13	0.00001	21	0.00001	30	0.00001	0	0	18	0.00001	38	0.00001	44	0.00002	23	0.00001	24	0.00001	18	0	34	0	116	0.00001	11	0	0	0	22	0	32	0.00001	19	0.00001	101	0.00001
Thermoplasma	2302	G	15	0	14	0	12	0	0	0	0	0	0	0	0	0	0	0	0	0	0	0	11	0	0	0	17	0	0	0	32	0	0	0	0	0	39	0.00001	0	0	10	0.00001	36	0
Solobacterium	123375	G	0	0	0	0	0	0	0	0	0	0	0	0	0	0	0	0	0	0	0	0	0	0	0	0	0	0	0	0	0	0	0	0	0	0	10	0	0	0	0	0	10	0
Gordonia	2053	G	12995	0.00257	14320	0.00278	10692	0.00265	2354	0.00187	3789	0.00198	10294	0.00249	7725	0.00255	2696	0.00195	10436	0.00293	3144	0.00108	6586	0.00159	4065	0.00207	24051	0.00277	24267	0.00299	12169	0.00148	4827	0.00211	714	0.00138	12012	0.00198	12412	0.00295	1702	0.00097	26095	0.00238
Nonlabens	363408	G	107	0.00002	96	0.00002	77	0.00002	386	0.00031	262	0.00014	118	0.00003	75	0.00002	597	0.00043	484	0.00014	1702	0.00059	2117	0.00051	268	0.00014	117	0.00001	485	0.00006	2515	0.00031	638	0.00028	242	0.00047	779	0.00013	415	0.0001	804	0.00046	2331	0.00021
Heterodermia	114962	G	0	0	0	0	0	0	0	0	0	0	0	0	0	0	0	0	0	0	15	0.00001	11	0	0	0	0	0	0	0	35	0	0	0	0	0	0	0	0	0	0	0	0	0
Oryza	4527	G	3493	0.00069	3367	0.00065	3025	0.00075	438	0.00035	786	0.00041	2079	0.0005	1709	0.00056	602	0.00044	1376	0.00039	972	0.00034	1571	0.00038	708	0.00036	5718	0.00066	4040	0.0005	2772	0.00034	1013	0.00044	221	0.00043	2197	0.00036	1785	0.00042	585	0.00033	4642	0.00042
Novibacillus	1677050	G	52	0.00001	55	0.00001	43	0.00001	342	0.00027	1656	0.00087	294	0.00007	172	0.00006	1432	0.00104	7861	0.00221	23	0.00001	1384	0.00033	2308	0.00118	72	0.00001	11499	0.00141	94	0.00001	2006	0.00088	63	0.00012	5106	0.00084	8306	0.00197	14	0.00001	11573	0.00106
Acidobacterium	33973	G	459	0.00009	541	0.00011	383	0.0001	24	0.00002	50	0.00003	232	0.00006	168	0.00006	33	0.00002	103	0.00003	54	0.00002	117	0.00003	58	0.00003	672	0.00008	373	0.00005	171	0.00002	91	0.00004	19	0.00004	156	0.00003	138	0.00003	29	0.00002	250	0.00002
Brachybacterium	43668	G	8541	0.00169	8333	0.00162	6995	0.00174	5634	0.00447	6966	0.00364	6693	0.00162	4958	0.00164	2737	0.00198	7877	0.00221	15598	0.00538	15124	0.00364	12520	0.00639	15978	0.00184	16080	0.00198	29784	0.00362	5233	0.00228	1671	0.00322	17302	0.00285	8788	0.00209	3942	0.00226	28953	0.00264
Tachysurus	641818	G	784	0.00016	850	0.00017	657	0.00016	319	0.00025	308	0.00016	346	0.00008	227	0.00007	320	0.00023	376	0.00011	819	0.00028	1129	0.00027	283	0.00014	1040	0.00012	736	0.00009	1919	0.00023	433	0.00019	221	0.00043	1089	0.00018	480	0.00011	525	0.0003	1511	0.00014
Aminiphilus	290731	G	98	0.00002	90	0.00002	104	0.00003	0	0	26	0.00001	61	0.00001	42	0.00001	0	0	27	0.00001	15	0.00001	35	0.00001	17	0.00001	134	0.00002	107	0.00001	62	0.00001	22	0.00001	0	0	50	0.00001	55	0.00001	0	0	112	0.00001
Luteibacter	242605	G	2655	0.00053	2919	0.00057	2144	0.00053	493	0.00039	638	0.00033	2069	0.0005	1882	0.00062	670	0.00049	2141	0.0006	873	0.0003	2225	0.00054	613	0.00031	4580	0.00053	6358	0.00078	5360	0.00065	1131	0.00049	276	0.00053	2390	0.00039	2890	0.00069	1025	0.00059	5160	0.00047
Fervidicola	555078	G	17	0	20	0	0	0	0	0	0	0	0	0	0	0	0	0	0	0	0	0	10	0	0	0	25	0	14	0	25	0	0	0	0	0	0	0	0	0	0	0	35	0
Eurytemora	88014	G	385	0.00008	436	0.00008	390	0.0001	284	0.00023	193	0.0001	166	0.00004	148	0.00005	218	0.00016	229	0.00006	603	0.00021	874	0.00021	189	0.0001	517	0.00006	426	0.00005	1379	0.00017	252	0.00011	163	0.00031	527	0.00009	260	0.00006	351	0.0002	1077	0.0001
Desulfocapsa	53318	G	14	0	19	0	0	0	10	0.00001	0	0	15	0	0	0	0	0	16	0	18	0.00001	17	0	0	0	25	0	18	0	35	0	0	0	0	0	26	0	15	0	0	0	1017	0.00009
Aureitalea	1176327	G	23	0	36	0.00001	12	0	120	0.0001	81	0.00004	26	0.00001	16	0.00001	194	0.00014	146	0.00004	386	0.00013	649	0.00016	94	0.00005	31	0	162	0.00002	625	0.00008	183	0.00008	60	0.00012	248	0.00004	109	0.00003	185	0.00011	692	0.00006
Streptacidiphilus	228398	G	10333	0.00204	9804	0.00191	7868	0.00195	1205	0.00096	2501	0.00131	7346	0.00177	5636	0.00186	1621	0.00117	6255	0.00175	1584	0.00055	3388	0.00082	2373	0.00121	18669	0.00215	16911	0.00208	6616	0.0008	2885	0.00126	418	0.00081	6971	0.00115	7922	0.00188	876	0.0005	15993	0.00146
Cellulosimicrobium	157920	G	15347	0.00304	15838	0.00308	14082	0.00349	6743	0.00535	6972	0.00365	12217	0.00295	9956	0.00329	6525	0.00473	12984	0.00364	4175	0.00144	8780	0.00211	5600	0.00286	33842	0.0039	29239	0.0036	18436	0.00224	11768	0.00514	1489	0.00287	13623	0.00224	16077	0.00382	2283	0.00131	42543	0.00388
Thermosipho	2420	G	24	0	20	0	19	0	0	0	0	0	18	0	0	0	11	0.00001	19	0.00001	42	0.00001	50	0.00001	0	0	40	0	30	0	89	0.00001	12	0.00001	12	0.00002	51	0.00001	24	0.00001	26	0.00001	58	0.00001
Haloterrigena	121871	G	2007	0.0004	1962	0.00038	1628	0.0004	184	0.00015	429	0.00022	1259	0.0003	973	0.00032	279	0.0002	948	0.00027	232	0.00008	604	0.00015	400	0.0002	3453	0.0004	2494	0.00031	1064	0.00013	483	0.00021	58	0.00011	1430	0.00024	1159	0.00028	160	0.00009	2526	0.00023
Pseudopropionibacterium	1912217	G	980	0.00019	929	0.00018	774	0.00019	183	0.00015	339	0.00018	734	0.00018	562	0.00019	228	0.00017	769	0.00022	278	0.0001	500	0.00012	412	0.00021	1708	0.0002	1810	0.00022	1138	0.00014	450	0.0002	63	0.00012	991	0.00016	977	0.00023	101	0.00006	2517	0.00023
Murdochiella	1161127	G	28	0.00001	15	0	28	0.00001	0	0	0	0	17	0	12	0	0	0	18	0.00001	0	0	16	0	0	0	35	0	38	0	27	0	10	0	0	0	27	0	26	0.00001	0	0	41	0
Desulfonatronospira	488937	G	68	0.00001	62	0.00001	57	0.00001	0	0	12	0.00001	19	0	13	0	14	0.00001	17	0	0	0	30	0.00001	13	0.00001	89	0.00001	48	0.00001	54	0.00001	31	0.00001	0	0	46	0.00001	24	0.00001	0	0	79	0.00001
Bombus	28641	G	458	0.00009	531	0.0001	388	0.0001	221	0.00018	161	0.00008	224	0.00005	159	0.00005	195	0.00014	257	0.00007	498	0.00017	711	0.00017	160	0.00008	598	0.00007	445	0.00005	1023	0.00012	208	0.00009	99	0.00019	597	0.0001	260	0.00006	265	0.00015	868	0.00008
Abrothallus	941766	G	0	0	0	0	0	0	0	0	0	0	0	0	0	0	0	0	0	0	0	0	0	0	0	0	0	0	0	0	19	0	0	0	0	0	0	0	0	0	0	0	0	0
Cephus	173784	G	208	0.00004	233	0.00005	170	0.00004	83	0.00007	66	0.00003	113	0.00003	102	0.00003	78	0.00006	105	0.00003	166	0.00006	219	0.00005	49	0.00003	350	0.00004	239	0.00003	369	0.00004	121	0.00005	33	0.00006	219	0.00004	113	0.00003	102	0.00006	358	0.00003
Dictyoglomus	13	G	19	0	20	0	16	0	0	0	0	0	0	0	0	0	0	0	0	0	0	0	49	0.00001	0	0	21	0	0	0	74	0.00001	0	0	0	0	0	0	0	0	0	0	18	0
Massilioclostridium	1935927	G	0	0	0	0	0	0	0	0	0	0	0	0	0	0	0	0	0	0	0	0	16	0	0	0	0	0	0	0	19	0	0	0	0	0	13	0	0	0	0	0	12	0
Histoplasma	5036	G	68	0.00001	64	0.00001	50	0.00001	59	0.00005	55	0.00003	28	0.00001	23	0.00001	21	0.00002	57	0.00002	153	0.00005	137	0.00003	33	0.00002	119	0.00001	75	0.00001	387	0.00005	25	0.00001	22	0.00004	183	0.00003	63	0.00001	42	0.00002	107	0.00001
Gryllotalpicola	1195526	G	899	0.00018	1811	0.00035	1454	0.00036	441	0.00035	345	0.00018	674	0.00016	540	0.00018	404	0.00029	736	0.00021	294	0.0001	1352	0.00033	327	0.00017	1611	0.00019	1634	0.0002	1273	0.00015	367	0.00016	61	0.00012	899	0.00015	865	0.00021	187	0.00011	1983	0.00018
Raineya	2071614	G	0	0	19	0	0	0	26	0.00002	21	0.00001	33	0.00001	18	0.00001	52	0.00004	38	0.00001	130	0.00004	132	0.00003	15	0.00001	24	0	47	0.00001	193	0.00002	37	0.00002	14	0.00003	45	0.00001	34	0.00001	66	0.00004	201	0.00002
Bicyclus	110367	G	601	0.00012	643	0.00012	605	0.00015	210	0.00017	187	0.0001	359	0.00009	254	0.00008	187	0.00014	333	0.00009	490	0.00017	707	0.00017	221	0.00011	958	0.00011	633	0.00008	1309	0.00016	260	0.00011	119	0.00023	671	0.00011	373	0.00009	353	0.0002	1088	0.0001
Tenuibacillus	286800	G	0	0	0	0	0	0	0	0	26	0.00001	0	0	0	0	0	0	0	0	0	0	27	0.00001	17	0.00001	0	0	42	0.00001	14	0	0	0	0	0	31	0.00001	14	0	10	0.00001	41	0
Fontibacillus	995014	G	52	0.00001	61	0.00001	61	0.00002	0	0	22	0.00001	18	0	34	0.00001	19	0.00001	43	0.00001	54	0.00002	75	0.00002	17	0.00001	98	0.00001	70	0.00001	248	0.00003	14	0.00001	0	0	97	0.00002	55	0.00001	40	0.00002	142	0.00001
Vespertiliibacter	1520333	G	0	0	0	0	0	0	0	0	0	0	0	0	0	0	0	0	0	0	0	0	10	0	0	0	0	0	0	0	25	0	0	0	0	0	0	0	0	0	0	0	0	0
Falsochrobactrum	1649292	G	130	0.00003	129	0.00003	128	0.00003	62	0.00005	170	0.00009	83	0.00002	74	0.00002	232	0.00017	143	0.00004	668	0.00023	312	0.00008	374	0.00019	195	0.00002	327	0.00004	3487	0.00042	290	0.00013	27	0.00005	869	0.00014	156	0.00004	1217	0.0007	1212	0.00011
Theropithecus	9564	G	548	0.00011	628	0.00012	571	0.00014	310	0.00025	245	0.00013	238	0.00006	246	0.00008	253	0.00018	345	0.0001	483	0.00017	986	0.00024	217	0.00011	861	0.0001	637	0.00008	1459	0.00018	311	0.00014	142	0.00027	897	0.00015	431	0.0001	360	0.00021	1244	0.00011
Oceanispirochaeta	2035349	G	16	0	20	0	10	0	0	0	0	0	0	0	16	0.00001	10	0.00001	10	0	15	0.00001	19	0	0	0	29	0	15	0	46	0.00001	11	0	0	0	40	0.00001	0	0	12	0.00001	40	0
Herrania	108869	G	215	0.00004	223	0.00004	199	0.00005	136	0.00011	77	0.00004	95	0.00002	56	0.00002	90	0.00007	113	0.00003	230	0.00008	345	0.00008	74	0.00004	258	0.00003	214	0.00003	591	0.00007	101	0.00004	68	0.00013	288	0.00005	130	0.00003	183	0.0001	446	0.00004
Planktothricoides	132607	G	39	0.00001	41	0.00001	23	0.00001	0	0	0	0	23	0.00001	24	0.00001	12	0.00001	21	0.00001	15	0.00001	34	0.00001	13	0.00001	59	0.00001	37	0	35	0	24	0.00001	0	0	37	0.00001	27	0.00001	0	0	66	0.00001
Thielavia	35719	G	516	0.0001	589	0.00011	472	0.00012	554	0.00044	426	0.00022	379	0.00009	277	0.00009	90	0.00007	883	0.00025	354	0.00012	2404	0.00058	328	0.00017	990	0.00011	869	0.00011	917	0.00011	205	0.00009	204	0.00039	1161	0.00019	884	0.00021	174	0.0001	846	0.00008
Ktedonobacter	363276	G	604	0.00012	576	0.00011	343	0.00009	30	0.00002	83	0.00004	185	0.00004	160	0.00005	27	0.00002	159	0.00004	24	0.00001	54	0.00001	49	0.00003	863	0.0001	239	0.00003	199	0.00002	72	0.00003	20	0.00004	239	0.00004	189	0.00004	56	0.00003	196	0.00002
Aliiglaciecola	1406885	G	0	0	0	0	0	0	0	0	0	0	0	0	0	0	10	0.00001	0	0	30	0.00001	19	0	0	0	12	0	11	0	50	0.00001	0	0	0	0	25	0	0	0	11	0.00001	26	0
Varroa	62624	G	441	0.00009	433	0.00008	380	0.00009	150	0.00012	155	0.00008	267	0.00006	175	0.00006	142	0.0001	266	0.00007	381	0.00013	546	0.00013	146	0.00007	641	0.00007	439	0.00005	933	0.00011	188	0.00008	69	0.00013	577	0.00009	275	0.00007	238	0.00014	753	0.00007
Oligotropha	40136	G	296	0.00006	312	0.00006	257	0.00006	35	0.00003	96	0.00005	161	0.00004	122	0.00004	45	0.00003	147	0.00004	11046	0.00381	129	0.00003	58	0.00003	406	0.00005	290	0.00004	335	0.00004	108	0.00005	0	0	267	0.00004	235	0.00006	54	0.00003	357	0.00003
Amphimedon	178513	G	152	0.00003	136	0.00003	109	0.00003	44	0.00003	65	0.00003	80	0.00002	48	0.00002	46	0.00003	70	0.00002	146	0.00005	217	0.00005	43	0.00002	216	0.00002	163	0.00002	327	0.00004	70	0.00003	25	0.00005	195	0.00003	79	0.00002	89	0.00005	255	0.00002
Rhodovulum	34008	G	3314	0.00066	3482	0.00068	2677	0.00066	374	0.0003	933	0.00049	2350	0.00057	1872	0.00062	874	0.00063	1782	0.0005	784	0.00027	1731	0.00042	890	0.00045	5415	0.00062	4515	0.00056	2686	0.00033	1212	0.00053	175	0.00034	3282	0.00054	2241	0.00053	475	0.00027	5661	0.00052
Desulfofarcimen	2282742	G	22	0	28	0.00001	19	0	0	0	48	0.00003	19	0	0	0	0	0	72	0.00002	30	0.00001	38	0.00001	25	0.00001	59	0.00001	74	0.00001	110	0.00001	13	0.00001	0	0	44	0.00001	77	0.00002	13	0.00001	53	0
Rugamonas	212744	G	671	0.00013	715	0.00014	622	0.00015	31	0.00002	57	0.00003	560	0.00014	430	0.00014	93	0.00007	259	0.00007	89	0.00003	121	0.00003	64	0.00003	1253	0.00014	856	0.00011	357	0.00004	102	0.00004	58	0.00011	254	0.00004	413	0.0001	54	0.00003	1052	0.0001
Arachidicoccus	1769012	G	125	0.00002	148	0.00003	110	0.00003	141	0.00011	77	0.00004	92	0.00002	53	0.00002	120	0.00009	175	0.00005	499	0.00017	501	0.00012	60	0.00003	150	0.00002	269	0.00003	1236	0.00015	147	0.00006	83	0.00016	228	0.00004	235	0.00006	338	0.00019	474	0.00004
Yarrowia	4951	G	63	0.00001	65	0.00001	69	0.00002	23	0.00002	27	0.00001	51	0.00001	36	0.00001	16	0.00001	40	0.00001	32	0.00001	57	0.00001	36	0.00002	112	0.00001	81	0.00001	82	0.00001	41	0.00002	0	0	96	0.00002	48	0.00001	27	0.00002	165	0.00002
Flavimaricola	2211637	G	151	0.00003	173	0.00003	128	0.00003	32	0.00003	57	0.00003	129	0.00003	99	0.00003	41	0.00003	105	0.00003	48	0.00002	99	0.00002	64	0.00003	257	0.00003	225	0.00003	164	0.00002	83	0.00004	0	0	216	0.00004	137	0.00003	33	0.00002	337	0.00003
Diuraphis	143947	G	345	0.00007	423	0.00008	284	0.00007	167	0.00013	90	0.00005	158	0.00004	95	0.00003	137	0.0001	185	0.00005	445	0.00015	558	0.00013	108	0.00006	410	0.00005	370	0.00005	1019	0.00012	188	0.00008	108	0.00021	461	0.00008	238	0.00006	261	0.00015	686	0.00006
Crassostrea	6564	G	690	0.00014	875	0.00017	629	0.00016	467	0.00037	348	0.00018	427	0.0001	325	0.00011	406	0.00029	518	0.00015	1244	0.00043	1667	0.0004	288	0.00015	960	0.00011	872	0.00011	2560	0.00031	545	0.00024	241	0.00046	1327	0.00022	615	0.00015	734	0.00042	2091	0.00019
Methanomethylovorans	101191	G	0	0	0	0	0	0	0	0	0	0	0	0	0	0	0	0	0	0	0	0	11	0	0	0	0	0	0	0	11	0	0	0	0	0	12	0	0	0	0	0	15	0
Aliifodinibius	1397107	G	61	0.00001	96	0.00002	51	0.00001	548	0.00043	2136	0.00112	83	0.00002	74	0.00002	5287	0.00383	1516	0.00043	2588	0.00089	14876	0.00358	3278	0.00167	97	0.00001	652	0.00008	632	0.00008	3940	0.00172	1152	0.00222	17510	0.00288	956	0.00023	1968	0.00113	89481	0.00817
Bantamvirus	2560096	G	0	0	0	0	0	0	0	0	0	0	0	0	0	0	0	0	0	0	0	0	0	0	0	0	0	0	0	0	0	0	0	0	0	0	0	0	0	0	0	0	14	0
Pelecanus	33617	G	866	0.00017	858	0.00017	763	0.00019	371	0.00029	318	0.00017	454	0.00011	310	0.0001	353	0.00026	566	0.00016	870	0.0003	1234	0.0003	368	0.00019	1281	0.00015	1015	0.00012	2062	0.00025	452	0.0002	172	0.00033	1266	0.00021	595	0.00014	571	0.00033	1798	0.00016
Mesitornis	54373	G	953	0.00019	1023	0.0002	789	0.0002	363	0.00029	368	0.00019	483	0.00012	384	0.00013	410	0.0003	554	0.00016	952	0.00033	1460	0.00035	346	0.00018	1330	0.00015	975	0.00012	2348	0.00029	517	0.00023	194	0.00037	1405	0.00023	611	0.00015	668	0.00038	2116	0.00019
Hahella	158481	G	194	0.00004	247	0.00005	174	0.00004	41	0.00003	110	0.00006	147	0.00004	110	0.00004	69	0.00005	137	0.00004	300	0.0001	356	0.00009	93	0.00005	361	0.00004	298	0.00004	507	0.00006	186	0.00008	28	0.00005	534	0.00009	186	0.00004	119	0.00007	567	0.00005
Cysteiniphilum	2056696	G	0	0	0	0	0	0	0	0	0	0	0	0	0	0	0	0	0	0	11	0	16	0	0	0	0	0	0	0	20	0	0	0	0	0	11	0	0	0	0	0	16	0
Chitiniphilus	585890	G	358	0.00007	346	0.00007	274	0.00007	30	0.00002	70	0.00004	244	0.00006	165	0.00005	82	0.00006	133	0.00004	69	0.00002	150	0.00004	101	0.00005	569	0.00007	398	0.00005	296	0.00004	101	0.00004	17	0.00003	260	0.00004	248	0.00006	41	0.00002	506	0.00005
Mesonia	232115	G	45	0.00001	47	0.00001	23	0.00001	462	0.00037	171	0.00009	47	0.00001	47	0.00002	755	0.00055	470	0.00013	1727	0.0006	2321	0.00056	182	0.00009	53	0.00001	405	0.00005	1943	0.00024	786	0.00034	260	0.0005	700	0.00012	434	0.0001	555	0.00032	2387	0.00022
Pogona	52201	G	1326	0.00026	1410	0.00027	1141	0.00028	550	0.00044	567	0.0003	722	0.00017	605	0.0002	601	0.00044	822	0.00023	1467	0.00051	1996	0.00048	579	0.0003	1991	0.00023	1524	0.00019	3506	0.00043	750	0.00033	295	0.00057	2263	0.00037	863	0.00021	845	0.00048	3138	0.00029
Deinococcus	1298	G	11834	0.00234	11867	0.00231	9536	0.00237	1138	0.0009	3239	0.00169	7349	0.00177	5555	0.00183	1948	0.00141	4820	0.00135	1805	0.00062	4697	0.00113	2784	0.00142	18975	0.00219	14309	0.00176	8262	0.001	3172	0.00138	562	0.00108	8449	0.00139	7026	0.00167	1537	0.00088	15585	0.00142
Spirosoma	107	G	1056	0.00021	1188	0.00023	868	0.00022	700	0.00056	510	0.00027	937	0.00023	716	0.00024	622	0.00045	841	0.00024	1841	0.00064	2188	0.00053	485	0.00025	1408	0.00016	1641	0.0002	4358	0.00053	855	0.00037	381	0.00073	1670	0.00027	1017	0.00024	1151	0.00066	3204	0.00029
Conexibacter	191494	G	40832	0.00808	35241	0.00685	31014	0.0077	747	0.00059	1110	0.00058	15456	0.00373	12787	0.00422	729	0.00053	5447	0.00153	489	0.00017	1589	0.00038	925	0.00047	85573	0.00987	16334	0.00201	3177	0.00039	1597	0.0007	191	0.00037	2597	0.00043	7311	0.00174	315	0.00018	6968	0.00064
Bogoriella	56054	G	257	0.00005	261	0.00005	216	0.00005	95	0.00008	333	0.00017	241	0.00006	170	0.00006	325	0.00024	374	0.0001	142	0.00005	283	0.00007	411	0.00021	451	0.00005	659	0.00008	546	0.00007	678	0.0003	34	0.00007	1012	0.00017	349	0.00008	56	0.00003	4395	0.0004
Phoenix	4719	G	648	0.00013	636	0.00012	516	0.00013	167	0.00013	222	0.00012	381	0.00009	291	0.0001	236	0.00017	348	0.0001	489	0.00017	681	0.00016	208	0.00011	946	0.00011	736	0.00009	1253	0.00015	272	0.00012	94	0.00018	808	0.00013	387	0.00009	268	0.00015	1248	0.00011
Kingella	32257	G	136	0.00003	170	0.00003	100	0.00002	19	0.00002	45	0.00002	63	0.00002	69	0.00002	39	0.00003	62	0.00002	84	0.00003	122	0.00003	34	0.00002	189	0.00002	154	0.00002	233	0.00003	56	0.00002	15	0.00003	157	0.00003	123	0.00003	59	0.00003	244	0.00002
Delphinapterus	9748	G	815	0.00016	953	0.00019	738	0.00018	314	0.00025	350	0.00018	484	0.00012	358	0.00012	290	0.00021	542	0.00015	695	0.00024	1012	0.00024	323	0.00016	1254	0.00014	887	0.00011	1770	0.00022	333	0.00015	188	0.00036	1038	0.00017	558	0.00013	432	0.00025	1594	0.00015
Duganella	75654	G	4610	0.00091	4835	0.00094	3675	0.00091	576	0.00046	1116	0.00058	3547	0.00086	2550	0.00084	1006	0.00073	2136	0.0006	1297	0.00045	2524	0.00061	1222	0.00062	7823	0.0009	5875	0.00072	4738	0.00058	1478	0.00065	257	0.00049	3707	0.00061	2721	0.00065	1060	0.00061	6615	0.0006
Cellulophaga	104264	G	44	0.00001	67	0.00001	29	0.00001	294	0.00023	112	0.00006	61	0.00001	53	0.00002	377	0.00027	246	0.00007	1607	0.00055	996	0.00024	110	0.00006	59	0.00001	264	0.00003	1839	0.00022	286	0.00012	128	0.00025	460	0.00008	213	0.00005	438	0.00025	1173	0.00011
Candidatus Marithrix	1031282	G	0	0	0	0	0	0	0	0	0	0	0	0	0	0	12	0.00001	0	0	11	0	24	0.00001	0	0	58	0.00001	0	0	27	0	21	0.00001	0	0	0	0	17	0	0	0	33	0
Halapricum	1542963	G	303	0.00006	165	0.00003	239	0.00006	42	0.00003	32	0.00002	81	0.00002	67	0.00002	11	0.00001	108	0.00003	40	0.00001	107	0.00003	28	0.00001	550	0.00006	196	0.00002	180	0.00002	26	0.00001	0	0	89	0.00001	179	0.00004	39	0.00002	361	0.00003
Timquatrovirus	1623306	G	47	0.00001	48	0.00001	47	0.00001	0	0	19	0.00001	28	0.00001	23	0.00001	23	0.00002	29	0.00001	10	0	37	0.00001	44	0.00002	69	0.00001	60	0.00001	62	0.00001	30	0.00001	0	0	121	0.00002	52	0.00001	13	0.00001	136	0.00001
Rubrimonas	89523	G	724	0.00014	770	0.00015	600	0.00015	57	0.00005	177	0.00009	575	0.00014	431	0.00014	120	0.00009	344	0.0001	133	0.00005	317	0.00008	165	0.00008	1244	0.00014	907	0.00011	511	0.00006	241	0.00011	34	0.00007	574	0.00009	467	0.00011	77	0.00004	1087	0.0001
Pseudorhodoplanes	1734920	G	953	0.00019	1095	0.00021	671	0.00017	43	0.00003	178	0.00009	293	0.00007	413	0.00014	66	0.00005	221	0.00006	104	0.00004	135	0.00003	64	0.00003	1114	0.00013	472	0.00006	315	0.00004	160	0.00007	25	0.00005	255	0.00004	332	0.00008	52	0.00003	429	0.00004
Naumovozyma	278028	G	39	0.00001	32	0.00001	18	0	16	0.00001	15	0.00001	0	0	0	0	0	0	26	0.00001	31	0.00001	80	0.00002	16	0.00001	49	0.00001	28	0	104	0.00001	14	0.00001	0	0	46	0.00001	20	0	21	0.00001	45	0
Nitrospira	1234	G	2029	0.0004	2199	0.00043	1645	0.00041	122	0.0001	250	0.00013	1605	0.00039	1146	0.00038	150	0.00011	462	0.00013	204	0.00007	450	0.00011	206	0.00011	2878	0.00033	1732	0.00021	846	0.0001	432	0.00019	56	0.00011	781	0.00013	696	0.00017	166	0.0001	1250	0.00011
Leptomonas	5683	G	379	0.00007	406	0.00008	302	0.00007	38	0.00003	68	0.00004	213	0.00005	161	0.00005	45	0.00003	145	0.00004	90	0.00003	143	0.00003	64	0.00003	562	0.00006	423	0.00005	280	0.00003	142	0.00006	18	0.00003	242	0.00004	185	0.00004	47	0.00003	453	0.00004
Jeotgalicoccus	227979	G	32	0.00001	34	0.00001	28	0.00001	153	0.00012	111	0.00006	13	0	17	0.00001	52	0.00004	68	0.00002	359	0.00012	446	0.00011	344	0.00018	32	0	59	0.00001	229	0.00003	38	0.00002	24	0.00005	145	0.00002	58	0.00001	162	0.00009	322	0.00003
Rhodopseudomonas	1073	G	7546	0.00149	8082	0.00157	6119	0.00152	595	0.00047	1463	0.00077	4199	0.00101	3362	0.00111	1004	0.00073	2746	0.00077	998	0.00034	2179	0.00052	1191	0.00061	10812	0.00125	7137	0.00088	4355	0.00053	1705	0.00074	239	0.00046	4624	0.00076	3874	0.00092	796	0.00046	7248	0.00066
Stenotrophomonas	40323	G	12428	0.00246	12957	0.00252	10377	0.00258	7182	0.0057	8884	0.00465	18614	0.0045	13049	0.00431	9734	0.00705	17980	0.00504	15312	0.00528	27589	0.00664	9120	0.00466	20915	0.00241	42297	0.0052	91988	0.01118	15083	0.00658	4027	0.00776	23133	0.00381	21747	0.00517	22484	0.01287	69472	0.00634
Vampirococcus	1930592	G	60	0.00001	42	0.00001	43	0.00001	0	0	0	0	21	0.00001	26	0.00001	0	0	13	0	0	0	24	0.00001	0	0	75	0.00001	36	0	25	0	0	0	0	0	36	0.00001	23	0.00001	0	0	33	0
Yokenella	158876	G	43	0.00001	50	0.00001	30	0.00001	0	0	16	0.00001	28	0.00001	20	0.00001	11	0.00001	25	0.00001	30	0.00001	48	0.00001	13	0.00001	52	0.00001	60	0.00001	55	0.00001	16	0.00001	0	0	54	0.00001	27	0.00001	16	0.00001	82	0.00001
Nipponia	128389	G	1224	0.00024	1214	0.00024	1014	0.00025	355	0.00028	349	0.00018	664	0.00016	527	0.00017	487	0.00035	607	0.00017	907	0.00031	1200	0.00029	422	0.00022	1729	0.0002	1346	0.00017	2116	0.00026	581	0.00025	166	0.00032	1421	0.00023	667	0.00016	588	0.00034	2267	0.00021
Vulpes	9625	G	1717	0.00034	1806	0.00035	1508	0.00037	561	0.00045	638	0.00033	916	0.00022	746	0.00025	596	0.00043	961	0.00027	1537	0.00053	2366	0.00057	604	0.00031	2600	0.0003	1898	0.00023	3694	0.00045	737	0.00032	335	0.00065	2145	0.00035	1140	0.00027	992	0.00057	3382	0.00031
Fibroporia	599838	G	110	0.00002	104	0.00002	83	0.00002	16	0.00001	32	0.00002	71	0.00002	37	0.00001	24	0.00002	54	0.00002	33	0.00001	74	0.00002	20	0.00001	139	0.00002	107	0.00001	108	0.00001	28	0.00001	11	0.00002	77	0.00001	58	0.00001	24	0.00001	129	0.00001
Phalacrocorax	9207	G	867	0.00017	977	0.00019	781	0.00019	381	0.0003	363	0.00019	476	0.00011	328	0.00011	379	0.00027	477	0.00013	854	0.00029	1311	0.00032	362	0.00018	1270	0.00015	838	0.0001	2275	0.00028	474	0.00021	182	0.00035	1239	0.0002	533	0.00013	488	0.00028	2131	0.00019
Terribacillus	459532	G	69	0.00001	74	0.00001	46	0.00001	64	0.00005	58	0.00003	101	0.00002	79	0.00003	36	0.00003	77	0.00002	76	0.00003	167	0.00004	64	0.00003	96	0.00001	289	0.00004	190	0.00002	39	0.00002	22	0.00004	186	0.00003	73	0.00002	49	0.00003	298	0.00003
Dialister	39948	G	52	0.00001	62	0.00001	47	0.00001	12	0.00001	17	0.00001	30	0.00001	29	0.00001	13	0.00001	19	0.00001	36	0.00001	53	0.00001	27	0.00001	76	0.00001	59	0.00001	88	0.00001	28	0.00001	0	0	72	0.00001	43	0.00001	33	0.00002	87	0.00001
Natrialba	63742	G	619	0.00012	738	0.00014	550	0.00014	89	0.00007	140	0.00007	413	0.0001	355	0.00012	139	0.0001	318	0.00009	94	0.00003	219	0.00005	147	0.00008	1179	0.00014	785	0.0001	384	0.00005	181	0.00008	22	0.00004	549	0.00009	439	0.0001	67	0.00004	957	0.00009
Catabacter	270497	G	33	0.00001	29	0.00001	22	0.00001	10	0.00001	0	0	14	0	0	0	0	0	0	0	0	0	15	0	0	0	42	0	24	0	23	0	11	0	0	0	23	0	17	0	0	0	40	0
Certrevirus	1914850	G	0	0	0	0	0	0	0	0	0	0	0	0	0	0	0	0	0	0	0	0	0	0	0	0	0	0	0	0	10	0	0	0	0	0	0	0	0	0	0	0	0	0
Fodinicurvata	1121829	G	317	0.00006	324	0.00006	247	0.00006	48	0.00004	266	0.00014	246	0.00006	198	0.00007	520	0.00038	247	0.00007	138	0.00005	258	0.00006	386	0.0002	478	0.00006	519	0.00006	397	0.00005	744	0.00032	27	0.00005	1733	0.00029	297	0.00007	60	0.00003	3568	0.00033
Enhygromyxa	215802	G	2398	0.00047	2509	0.00049	2029	0.0005	188	0.00015	663	0.00035	1777	0.00043	1415	0.00047	395	0.00029	988	0.00028	215	0.00007	757	0.00018	463	0.00024	4015	0.00046	3063	0.00038	1226	0.00015	571	0.00025	95	0.00018	2622	0.00043	1378	0.00033	154	0.00009	2950	0.00027
Moorella	44260	G	379	0.00007	401	0.00008	342	0.00008	41	0.00003	77	0.00004	193	0.00005	166	0.00005	56	0.00004	140	0.00004	80	0.00003	176	0.00004	71	0.00004	597	0.00007	443	0.00005	310	0.00004	97	0.00004	17	0.00003	276	0.00005	184	0.00004	53	0.00003	468	0.00004
Anaeroplasma	2086	G	0	0	0	0	0	0	0	0	0	0	0	0	0	0	0	0	0	0	0	0	0	0	0	0	0	0	0	0	16	0	0	0	0	0	0	0	0	0	0	0	18	0
Cuculus	33592	G	986	0.0002	1093	0.00021	789	0.0002	394	0.00031	389	0.0002	545	0.00013	417	0.00014	435	0.00032	591	0.00017	1016	0.00035	1504	0.00036	381	0.00019	1331	0.00015	1101	0.00014	2404	0.00029	523	0.00023	188	0.00036	1360	0.00022	706	0.00017	626	0.00036	2149	0.0002
Acinonyx	32535	G	1178	0.00023	1302	0.00025	971	0.00024	439	0.00035	432	0.00023	625	0.00015	493	0.00016	421	0.0003	653	0.00018	938	0.00032	1450	0.00035	448	0.00023	1773	0.0002	1143	0.00014	2531	0.00031	715	0.00031	221	0.00043	1472	0.00024	714	0.00017	538	0.00031	2250	0.00021
Mesoaciditoga	1495038	G	11	0	13	0	0	0	0	0	0	0	0	0	0	0	0	0	11	0	10	0	11	0	0	0	0	0	16	0	0	0	0	0	0	0	0	0	0	0	0	0	21	0
Catellicoccus	300418	G	0	0	0	0	0	0	0	0	0	0	0	0	0	0	0	0	0	0	0	0	0	0	0	0	0	0	0	0	0	0	0	0	0	0	0	0	0	0	0	0	13	0
Eudoraea	446680	G	10	0	15	0	11	0	53	0.00004	32	0.00002	20	0	18	0.00001	55	0.00004	69	0.00002	220	0.00008	210	0.00005	41	0.00002	17	0	76	0.00001	327	0.00004	51	0.00002	35	0.00007	114	0.00002	40	0.00001	71	0.00004	280	0.00003
Amycolatopsis	1813	G	67702	0.01339	52324	0.01017	43544	0.01081	6746	0.00535	10817	0.00566	50464	0.01219	34836	0.0115	8467	0.00613	47949	0.01345	6806	0.00235	15383	0.0037	10376	0.0053	106914	0.01233	101963	0.01254	34014	0.00414	26881	0.01173	1988	0.00383	35573	0.00585	54820	0.01302	3853	0.00221	111107	0.01014
Ferrovum	416212	G	48	0.00001	82	0.00002	38	0.00001	17	0.00001	19	0.00001	28	0.00001	15	0	0	0	27	0.00001	47	0.00002	69	0.00002	25	0.00001	89	0.00001	59	0.00001	117	0.00001	29	0.00001	0	0	66	0.00001	31	0.00001	51	0.00003	71	0.00001
Microcoleus	44471	G	80	0.00002	257	0.00005	300	0.00007	14	0.00001	19	0.00001	568	0.00014	368	0.00012	56	0.00004	347	0.0001	25	0.00001	58	0.00001	17	0.00001	334	0.00004	188	0.00002	89	0.00001	24	0.00001	0	0	85	0.00001	76	0.00002	14	0.00001	128	0.00001
Hespellia	241189	G	45	0.00001	24	0	11	0	0	0	0	0	15	0	12	0	0	0	0	0	0	0	16	0	0	0	22	0	22	0	25	0	0	0	0	0	15	0	19	0	0	0	25	0
Flaviaesturariibacter	1789690	G	194	0.00004	212	0.00004	158	0.00004	37	0.00003	49	0.00003	140	0.00003	118	0.00004	58	0.00004	79	0.00002	79	0.00003	151	0.00004	38	0.00002	294	0.00003	241	0.00003	280	0.00003	74	0.00003	13	0.00003	124	0.00002	103	0.00002	82	0.00005	293	0.00003
Thermosynechococcus	146785	G	46	0.00001	53	0.00001	53	0.00001	11	0.00001	0	0	23	0.00001	28	0.00001	0	0	19	0.00001	18	0.00001	19	0	0	0	67	0.00001	44	0.00001	49	0.00001	10	0	0	0	29	0	21	0	10	0.00001	57	0.00001
Merops	57420	G	940	0.00019	914	0.00018	756	0.00019	368	0.00029	397	0.00021	592	0.00014	394	0.00013	429	0.00031	542	0.00015	959	0.00033	1348	0.00032	373	0.00019	1327	0.00015	1108	0.00014	2208	0.00027	467	0.0002	225	0.00043	1366	0.00022	666	0.00016	578	0.00033	2016	0.00018
Amphritea	515417	G	87	0.00002	93	0.00002	62	0.00002	18	0.00001	55	0.00003	60	0.00001	35	0.00001	35	0.00003	69	0.00002	179	0.00006	199	0.00005	30	0.00002	124	0.00001	119	0.00001	270	0.00003	115	0.00005	19	0.00004	303	0.00005	76	0.00002	75	0.00004	389	0.00004
Budvicia	82978	G	16	0	19	0	11	0	0	0	0	0	15	0	11	0	0	0	0	0	21	0.00001	22	0.00001	12	0.00001	19	0	26	0	43	0.00001	0	0	0	0	42	0.00001	11	0	0	0	39	0
Fonticula	691882	G	623	0.00012	634	0.00012	539	0.00013	70	0.00006	159	0.00008	384	0.00009	297	0.0001	96	0.00007	268	0.00008	100	0.00003	220	0.00005	161	0.00008	994	0.00011	818	0.0001	379	0.00005	182	0.00008	19	0.00004	429	0.00007	354	0.00008	63	0.00004	928	0.00008
Pyronema	47204	G	127	0.00003	25	0	20	0	84	0.00007	0	0	0	0	0	0	0	0	16	0	31	0.00001	146	0.00004	0	0	118	0.00001	0	0	500	0.00006	0	0	22	0.00004	0	0	0	0	42	0.00002	11	0
Pelodiscus	204969	G	1826	0.00036	2006	0.00039	1557	0.00039	670	0.00053	714	0.00037	1073	0.00026	726	0.00024	730	0.00053	970	0.00027	1486	0.00051	2316	0.00056	708	0.00036	2774	0.00032	2078	0.00026	3714	0.00045	886	0.00039	317	0.00061	2555	0.00042	1187	0.00028	993	0.00057	4015	0.00037
Halogranum	695982	G	658	0.00013	614	0.00012	519	0.00013	84	0.00007	138	0.00007	383	0.00009	341	0.00011	86	0.00006	618	0.00017	75	0.00003	175	0.00004	228	0.00012	1116	0.00013	898	0.00011	693	0.00008	150	0.00007	19	0.00004	941	0.00015	751	0.00018	90	0.00005	1800	0.00016
Candidatus Regiella	568988	G	0	0	0	0	16	0	0	0	0	0	0	0	0	0	0	0	0	0	19	0.00001	30	0.00001	0	0	0	0	16	0	38	0	0	0	0	0	29	0	0	0	0	0	44	0
Lipotes	118796	G	1221	0.00024	1307	0.00025	976	0.00024	437	0.00035	416	0.00022	701	0.00017	515	0.00017	439	0.00032	623	0.00017	1066	0.00037	1660	0.0004	402	0.00021	1670	0.00019	1257	0.00015	2550	0.00031	572	0.00025	201	0.00039	1500	0.00025	709	0.00017	638	0.00037	2307	0.00021
Aquisalibacillus	485576	G	0	0	0	0	0	0	0	0	12	0.00001	0	0	0	0	0	0	13	0	17	0.00001	22	0.00001	15	0.00001	0	0	32	0	23	0	15	0.00001	0	0	29	0	16	0	14	0.00001	45	0
Ursus	9639	G	2551	0.0005	2524	0.00049	2052	0.00051	766	0.00061	782	0.00041	1287	0.00031	1036	0.00034	789	0.00057	1336	0.00037	1653	0.00057	2676	0.00064	763	0.00039	3441	0.0004	2538	0.00031	4552	0.00055	1047	0.00046	387	0.00075	2746	0.00045	1391	0.00033	1114	0.00064	4333	0.0004
Hypomyces	5130	G	0	0	0	0	0	0	0	0	0	0	0	0	0	0	0	0	0	0	0	0	0	0	0	0	0	0	0	0	38	0	0	0	0	0	0	0	0	0	0	0	0	0
Coriobacterium	33870	G	113	0.00002	90	0.00002	105	0.00003	0	0	108	0.00006	338	0.00008	290	0.0001	19	0.00001	41	0.00001	14	0	134	0.00003	83	0.00004	182	0.00002	127	0.00002	234	0.00003	48	0.00002	0	0	285	0.00005	46	0.00001	0	0	589	0.00005
Tursiops	9738	G	633	0.00013	669	0.00013	491	0.00012	239	0.00019	243	0.00013	322	0.00008	224	0.00007	240	0.00017	333	0.00009	539	0.00019	751	0.00018	174	0.00009	875	0.0001	707	0.00009	1289	0.00016	317	0.00014	116	0.00022	741	0.00012	372	0.00009	326	0.00019	1169	0.00011
Oblitimonas	1849530	G	12	0	0	0	0	0	14	0.00001	21	0.00001	0	0	0	0	17	0.00001	12	0	48	0.00002	31	0.00001	16	0.00001	21	0	22	0	94	0.00001	33	0.00001	0	0	98	0.00002	280	0.00007	48	0.00003	82	0.00001
Parascardovia	196082	G	261	0.00005	213	0.00004	212	0.00005	0	0	32	0.00002	156	0.00004	85	0.00003	29	0.00002	57	0.00002	0	0	80	0.00002	44	0.00002	499	0.00006	160	0.00002	139	0.00002	59	0.00003	0	0	105	0.00002	112	0.00003	0	0	285	0.00003
Vicugna	30539	G	1713	0.00034	1575	0.00031	1377	0.00034	605	0.00048	616	0.00032	794	0.00019	701	0.00023	543	0.00039	930	0.00026	1397	0.00048	2245	0.00054	631	0.00032	2281	0.00026	1764	0.00022	3663	0.00045	858	0.00037	325	0.00063	2046	0.00034	1054	0.00025	917	0.00052	3460	0.00032
Loktanella	245186	G	874	0.00017	958	0.00019	754	0.00019	133	0.00011	298	0.00016	714	0.00017	556	0.00018	266	0.00019	539	0.00015	381	0.00013	611	0.00015	292	0.00015	1496	0.00017	1199	0.00015	1007	0.00012	412	0.00018	49	0.00009	1175	0.00019	673	0.00016	182	0.0001	1910	0.00017
Oceanobacillus	182709	G	150	0.00003	139	0.00003	103	0.00003	239	0.00019	6725	0.00352	156	0.00004	116	0.00004	732	0.00053	338	0.00009	630	0.00022	1045	0.00025	8124	0.00415	259	0.00003	2712	0.00033	1042	0.00013	868	0.00038	101	0.00019	26046	0.00429	326	0.00008	258	0.00015	4633	0.00042
Durio	66655	G	532	0.00011	688	0.00013	496	0.00012	328	0.00026	216	0.00011	256	0.00006	191	0.00006	296	0.00021	378	0.00011	812	0.00028	1188	0.00029	297	0.00015	674	0.00008	624	0.00008	1941	0.00024	344	0.00015	190	0.00037	951	0.00016	394	0.00009	509	0.00029	1505	0.00014
Rhizophagus	1129544	G	5674	0.00112	7277	0.00141	5081	0.00126	101	0.00008	53	0.00003	130	0.00003	218	0.00007	85	0.00006	99	0.00003	192	0.00007	327	0.00008	54	0.00003	12502	0.00144	458	0.00006	486	0.00006	94	0.00004	60	0.00012	192	0.00003	104	0.00002	120	0.00007	346	0.00003
Fonsecaea	40354	G	1197	0.00024	1347	0.00026	1009	0.00025	194	0.00015	403	0.00021	578	0.00014	547	0.00018	174	0.00013	562	0.00016	539	0.00019	949	0.00023	460	0.00023	2139	0.00025	1215	0.00015	1588	0.00019	367	0.00016	65	0.00013	1531	0.00025	602	0.00014	273	0.00016	1379	0.00013
Flaviramulus	369400	G	13	0	16	0	10	0	63	0.00005	25	0.00001	21	0.00001	0	0	108	0.00008	57	0.00002	334	0.00012	373	0.00009	18	0.00001	0	0	64	0.00001	413	0.00005	72	0.00003	42	0.00008	106	0.00002	91	0.00002	116	0.00007	306	0.00003
Capsella	3718	G	122	0.00002	124	0.00002	92	0.00002	66	0.00005	40	0.00002	59	0.00001	36	0.00001	36	0.00003	71	0.00002	133	0.00005	212	0.00005	35	0.00002	125	0.00001	99	0.00001	288	0.00004	60	0.00003	18	0.00003	185	0.00003	66	0.00002	77	0.00004	207	0.00002
Caldanaerobius	862261	G	0	0	12	0	35	0.00001	0	0	0	0	0	0	0	0	11	0.00001	0	0	17	0.00001	18	0	0	0	21	0	25	0	35	0	0	0	0	0	15	0	15	0	14	0.00001	22	0
Roseivivax	93682	G	2835	0.00056	2943	0.00057	2223	0.00055	334	0.00027	799	0.00042	2115	0.00051	1666	0.00055	595	0.00043	1558	0.00044	674	0.00023	1286	0.00031	759	0.00039	4729	0.00055	3956	0.00049	2228	0.00027	1031	0.00045	141	0.00027	2793	0.00046	1939	0.00046	357	0.0002	4735	0.00043
Paludibacter	346096	G	21	0	17	0	21	0.00001	40	0.00003	17	0.00001	31	0.00001	18	0.00001	39	0.00003	52	0.00001	128	0.00004	132	0.00003	22	0.00001	26	0	47	0.00001	234	0.00003	46	0.00002	29	0.00006	79	0.00001	31	0.00001	56	0.00003	133	0.00001
Eumetopias	34885	G	928	0.00018	828	0.00016	658	0.00016	266	0.00021	218	0.00011	408	0.0001	281	0.00009	290	0.00021	450	0.00013	653	0.00023	936	0.00023	275	0.00014	978	0.00011	775	0.0001	1445	0.00018	331	0.00014	158	0.0003	976	0.00016	443	0.00011	342	0.0002	1572	0.00014
Salinivibrio	51366	G	133	0.00003	144	0.00003	116	0.00003	41	0.00003	80	0.00004	86	0.00002	67	0.00002	71	0.00005	99	0.00003	273	0.00009	304	0.00007	96	0.00005	223	0.00003	170	0.00002	389	0.00005	164	0.00007	31	0.00006	387	0.00006	117	0.00003	104	0.00006	459	0.00004
Alistipes	239759	G	1950	0.00039	2001	0.00039	1676	0.00042	388	0.00031	518	0.00027	1481	0.00036	1032	0.00034	460	0.00033	947	0.00027	784	0.00027	1227	0.0003	517	0.00026	3164	0.00037	2419	0.0003	2389	0.00029	771	0.00034	180	0.00035	1502	0.00025	1266	0.0003	519	0.0003	3189	0.00029
Kordia	221065	G	39	0.00001	47	0.00001	31	0.00001	230	0.00018	98	0.00005	55	0.00001	22	0.00001	268	0.00019	236	0.00007	1024	0.00035	1003	0.00024	111	0.00006	45	0.00001	194	0.00002	1181	0.00014	291	0.00013	123	0.00024	365	0.00006	195	0.00005	389	0.00022	909	0.00008
Aphanothece	1121	G	162	0.00003	170	0.00003	137	0.00003	21	0.00002	44	0.00002	111	0.00003	81	0.00003	32	0.00002	65	0.00002	42	0.00001	87	0.00002	35	0.00002	237	0.00003	196	0.00002	153	0.00002	42	0.00002	0	0	120	0.00002	106	0.00003	24	0.00001	237	0.00002
Jejuia	762551	G	0	0	12	0	14	0	49	0.00004	26	0.00001	10	0	0	0	70	0.00005	31	0.00001	192	0.00007	232	0.00006	22	0.00001	18	0	59	0.00001	255	0.00003	52	0.00002	26	0.00005	80	0.00001	52	0.00001	86	0.00005	196	0.00002
Ananas	4614	G	715	0.00014	811	0.00016	683	0.00017	159	0.00013	202	0.00011	439	0.00011	310	0.0001	228	0.00017	318	0.00009	381	0.00013	610	0.00015	204	0.0001	1153	0.00013	799	0.0001	1053	0.00013	272	0.00012	89	0.00017	679	0.00011	447	0.00011	259	0.00015	1193	0.00011
Halopeptonella	1739105	G	135	0.00003	128	0.00002	128	0.00003	16	0.00001	54	0.00003	97	0.00002	74	0.00002	41	0.00003	109	0.00003	61	0.00002	119	0.00003	41	0.00002	200	0.00002	216	0.00003	161	0.00002	53	0.00002	0	0	255	0.00004	122	0.00003	50	0.00003	266	0.00002
Natronobacterium	2256	G	242	0.00005	245	0.00005	196	0.00005	23	0.00002	63	0.00003	187	0.00005	93	0.00003	36	0.00003	113	0.00003	31	0.00001	83	0.00002	53	0.00003	400	0.00005	353	0.00004	130	0.00002	57	0.00002	11	0.00002	176	0.00003	151	0.00004	22	0.00001	354	0.00003
Flavisolibacter	398041	G	399	0.00008	544	0.00011	335	0.00008	167	0.00013	104	0.00005	294	0.00007	266	0.00009	145	0.00011	226	0.00006	396	0.00014	500	0.00012	82	0.00004	721	0.00008	540	0.00007	1030	0.00013	183	0.00008	88	0.00017	230	0.00004	247	0.00006	284	0.00016	807	0.00007
Maledivibacter	1884930	G	0	0	12	0	0	0	0	0	0	0	0	0	0	0	0	0	17	0	33	0.00001	36	0.00001	0	0	0	0	10	0	40	0	10	0	0	0	23	0	0	0	11	0.00001	16	0
Catenibacterium	135858	G	0	0	13	0	0	0	0	0	0	0	0	0	0	0	0	0	0	0	27	0.00001	40	0.00001	0	0	11	0	11	0	49	0.00001	0	0	0	0	0	0	0	0	0	0	19	0
Solirubrobacter	207599	G	62894	0.01244	56024	0.01089	45893	0.01139	737	0.00058	1472	0.00077	15325	0.0037	12582	0.00415	765	0.00055	5064	0.00142	494	0.00017	1541	0.00037	1100	0.00056	123564	0.01426	16399	0.00202	2987	0.00036	1718	0.00075	230	0.00044	2675	0.00044	7374	0.00175	323	0.00018	6653	0.00061
Lophotrichus	79820	G	0	0	0	0	0	0	0	0	226	0.00012	0	0	0	0	0	0	0	0	175	0.00006	254	0.00006	338	0.00017	0	0	0	0	491	0.00006	0	0	0	0	599	0.0001	0	0	0	0	0	0
Natronomonas	63743	G	433	0.00009	455	0.00009	387	0.0001	26	0.00002	104	0.00005	299	0.00007	222	0.00007	66	0.00005	215	0.00006	44	0.00002	137	0.00003	67	0.00003	751	0.00009	602	0.00007	231	0.00003	121	0.00005	17	0.00003	266	0.00004	274	0.00007	39	0.00002	568	0.00005
Plagiascoma	1809189	G	0	0	0	0	0	0	0	0	0	0	0	0	0	0	0	0	0	0	0	0	0	0	0	0	0	0	0	0	0	0	0	0	0	0	37	0.00001	0	0	0	0	0	0
Lawsonibacter	2172004	G	30	0.00001	26	0.00001	0	0	0	0	0	0	0	0	0	0	0	0	0	0	0	0	23	0.00001	0	0	45	0.00001	22	0	26	0	0	0	0	0	0	0	0	0	0	0	37	0
Candidatus Viridilinea	2491136	G	199	0.00004	178	0.00003	153	0.00004	16	0.00001	44	0.00002	80	0.00002	63	0.00002	18	0.00001	75	0.00002	20	0.00001	56	0.00001	32	0.00002	289	0.00003	171	0.00002	89	0.00001	41	0.00002	0	0	118	0.00002	63	0.00001	0	0	200	0.00002
Halothiobacillus	109262	G	350	0.00007	369	0.00007	306	0.00008	73	0.00006	138	0.00007	226	0.00005	203	0.00007	149	0.00011	258	0.00007	188	0.00006	944	0.00023	160	0.00008	569	0.00007	507	0.00006	455	0.00006	153	0.00007	53	0.0001	767	0.00013	305	0.00007	153	0.00009	805	0.00007
Rhizopus	4842	G	38	0.00001	35	0.00001	34	0.00001	40	0.00003	0	0	15	0	0	0	11	0.00001	14	0	43	0.00001	68	0.00002	0	0	51	0.00001	23	0	98	0.00001	22	0.00001	0	0	58	0.00001	23	0.00001	22	0.00001	68	0.00001
Coprinopsis	184431	G	109	0.00002	115	0.00002	107	0.00003	16	0.00001	38	0.00002	116	0.00003	45	0.00001	28	0.00002	59	0.00002	35	0.00001	66	0.00002	29	0.00001	211	0.00002	156	0.00002	119	0.00001	28	0.00001	0	0	107	0.00002	67	0.00002	24	0.00001	174	0.00002
Marivirga	869806	G	22	0	40	0.00001	25	0.00001	175	0.00014	93	0.00005	120	0.00003	69	0.00002	154	0.00011	176	0.00005	457	0.00016	967	0.00023	45	0.00002	49	0.00001	165	0.00002	1235	0.00015	139	0.00006	99	0.00019	197	0.00003	156	0.00004	196	0.00011	568	0.00005
Senegalia	1924097	G	0	0	0	0	0	0	0	0	0	0	0	0	0	0	0	0	0	0	0	0	0	0	0	0	0	0	17	0	19	0	0	0	0	0	17	0	0	0	0	0	16	0
Chitinophaga	79328	G	2475	0.00049	3166	0.00062	2045	0.00051	2044	0.00162	1162	0.00061	1915	0.00046	1803	0.0006	1803	0.00131	2633	0.00074	5747	0.00198	7285	0.00175	1107	0.00057	3214	0.00037	4243	0.00052	14278	0.00174	2031	0.00089	1109	0.00214	3618	0.0006	3246	0.00077	3451	0.00198	8413	0.00077
Prevotellamassilia	1926672	G	46	0.00001	35	0.00001	54	0.00001	25	0.00002	17	0.00001	50	0.00001	0	0	34	0.00002	18	0.00001	35	0.00001	39	0.00001	24	0.00001	41	0	93	0.00001	74	0.00001	0	0	0	0	38	0.00001	58	0.00001	16	0.00001	56	0.00001
Panicum	4539	G	2004	0.0004	1980	0.00038	1614	0.0004	243	0.00019	442	0.00023	1205	0.00029	877	0.00029	324	0.00023	749	0.00021	428	0.00015	816	0.0002	409	0.00021	3254	0.00038	2299	0.00028	1507	0.00018	511	0.00022	86	0.00017	1349	0.00022	1081	0.00026	324	0.00019	2613	0.00024
Sphaerulina	237179	G	110	0.00002	117	0.00002	78	0.00002	22	0.00002	35	0.00002	50	0.00001	56	0.00002	24	0.00002	61	0.00002	54	0.00002	101	0.00002	40	0.00002	183	0.00002	115	0.00001	141	0.00002	32	0.00001	0	0	124	0.00002	64	0.00002	33	0.00002	100	0.00001
Desulfosarcina	2299	G	213	0.00004	225	0.00004	189	0.00005	31	0.00002	38	0.00002	141	0.00003	96	0.00003	32	0.00002	69	0.00002	56	0.00002	95	0.00002	52	0.00003	338	0.00004	255	0.00003	195	0.00002	53	0.00002	12	0.00002	151	0.00002	111	0.00003	40	0.00002	307	0.00003
Neptunicoccus	2137249	G	38	0.00001	53	0.00001	30	0.00001	11	0.00001	32	0.00002	24	0.00001	31	0.00001	11	0.00001	37	0.00001	18	0.00001	58	0.00001	20	0.00001	89	0.00001	76	0.00001	60	0.00001	27	0.00001	0	0	94	0.00002	34	0.00001	15	0.00001	150	0.00001
Tetranychus	32263	G	119	0.00002	100	0.00002	56	0.00001	67	0.00005	47	0.00002	38	0.00001	31	0.00001	69	0.00005	69	0.00002	138	0.00005	194	0.00005	32	0.00002	103	0.00001	94	0.00001	324	0.00004	97	0.00004	42	0.00008	144	0.00002	86	0.00002	88	0.00005	256	0.00002
Harpegnathos	604375	G	980	0.00019	1158	0.00023	901	0.00022	195	0.00015	218	0.00011	644	0.00016	507	0.00017	238	0.00017	435	0.00012	366	0.00013	604	0.00015	289	0.00015	1741	0.0002	1051	0.00013	1153	0.00014	344	0.00015	62	0.00012	820	0.00013	593	0.00014	236	0.00014	1460	0.00013
Pseudovibrio	258255	G	392	0.00008	388	0.00008	298	0.00007	76	0.00006	158	0.00008	258	0.00006	172	0.00006	162	0.00012	229	0.00006	224	0.00008	334	0.00008	168	0.00009	503	0.00006	440	0.00005	526	0.00006	245	0.00011	30	0.00006	637	0.0001	280	0.00007	122	0.00007	1022	0.00009
Ardenticatena	1382931	G	190	0.00004	234	0.00005	165	0.00004	14	0.00001	26	0.00001	95	0.00002	73	0.00002	16	0.00001	80	0.00002	23	0.00001	40	0.00001	44	0.00002	265	0.00003	188	0.00002	100	0.00001	57	0.00002	0	0	100	0.00002	98	0.00002	14	0.00001	201	0.00002
Roseivirga	290180	G	102	0.00002	63	0.00001	98	0.00002	214	0.00017	95	0.00005	141	0.00003	94	0.00003	213	0.00015	228	0.00006	520	0.00018	726	0.00017	106	0.00005	73	0.00001	275	0.00003	1090	0.00013	222	0.0001	124	0.00024	369	0.00006	230	0.00005	330	0.00019	858	0.00008
Simonsiella	71	G	0	0	0	0	0	0	0	0	0	0	0	0	0	0	0	0	0	0	13	0	0	0	0	0	20	0	0	0	34	0	0	0	0	0	0	0	0	0	0	0	0	0
Parashewanella	2547964	G	22	0	16	0	13	0	0	0	11	0.00001	10	0	0	0	0	0	15	0	21	0.00001	22	0.00001	0	0	20	0	11	0	62	0.00001	0	0	0	0	31	0.00001	23	0.00001	18	0.00001	41	0
Ohtaekwangia	1210119	G	134	0.00003	159	0.00003	111	0.00003	62	0.00005	49	0.00003	443	0.00011	340	0.00011	68	0.00005	151	0.00004	144	0.00005	252	0.00006	27	0.00001	343	0.00004	403	0.00005	666	0.00008	113	0.00005	59	0.00011	131	0.00002	255	0.00006	147	0.00008	335	0.00003
Niabella	379899	G	363	0.00007	464	0.00009	277	0.00007	338	0.00027	439	0.00023	281	0.00007	208	0.00007	256	0.00019	342	0.0001	2023	0.0007	1055	0.00025	195	0.0001	480	0.00006	1421	0.00017	5381	0.00065	281	0.00012	417	0.0008	702	0.00012	406	0.0001	1192	0.00068	1208	0.00011
Stenoxybacter	422440	G	0	0	15	0	14	0	0	0	0	0	0	0	10	0	0	0	0	0	17	0.00001	12	0	0	0	15	0	12	0	20	0	0	0	0	0	13	0	15	0	11	0.00001	39	0
Musa	4640	G	651	0.00013	616	0.00012	499	0.00012	177	0.00014	174	0.00009	348	0.00008	234	0.00008	194	0.00014	310	0.00009	367	0.00013	627	0.00015	157	0.00008	922	0.00011	694	0.00009	974	0.00012	218	0.0001	84	0.00016	616	0.0001	379	0.00009	204	0.00012	965	0.00009
Verruconis	1494215	G	110	0.00002	128	0.00002	114	0.00003	28	0.00002	47	0.00002	62	0.00001	46	0.00002	28	0.00002	51	0.00001	69	0.00002	94	0.00002	35	0.00002	207	0.00002	148	0.00002	189	0.00002	23	0.00001	0	0	181	0.00003	70	0.00002	35	0.00002	154	0.00001
Glaciecola	89404	G	55	0.00001	72	0.00001	41	0.00001	138	0.00011	76	0.00004	30	0.00001	34	0.00001	122	0.00009	74	0.00002	189	0.00007	322	0.00008	53	0.00003	72	0.00001	69	0.00001	729	0.00009	119	0.00005	52	0.0001	185	0.00003	98	0.00002	169	0.0001	340	0.00003
Cicer	3826	G	327	0.00006	353	0.00007	327	0.00008	189	0.00015	161	0.00008	130	0.00003	122	0.00004	160	0.00012	222	0.00006	479	0.00017	777	0.00019	136	0.00007	459	0.00005	325	0.00004	1112	0.00014	224	0.0001	97	0.00019	476	0.00008	216	0.00005	326	0.00019	810	0.00007
Methyloterricola	2045060	G	362	0.00007	263	0.00005	184	0.00005	38	0.00003	77	0.00004	107	0.00003	169	0.00006	76	0.00006	205	0.00006	90	0.00003	159	0.00004	38	0.00002	660	0.00008	406	0.00005	213	0.00003	70	0.00003	17	0.00003	226	0.00004	168	0.00004	59	0.00003	329	0.00003
Pontibacter	323449	G	1116	0.00022	1186	0.00023	942	0.00023	5585	0.00443	7341	0.00384	5236	0.00126	3924	0.0013	12585	0.00912	5936	0.00167	5182	0.00179	16141	0.00389	7695	0.00393	1972	0.00023	9604	0.00118	18799	0.00229	7436	0.00325	2567	0.00494	12809	0.00211	7651	0.00182	5433	0.00311	49841	0.00455
Marinobacter	2742	G	3347	0.00066	3625	0.0007	2927	0.00073	847	0.00067	2865	0.0015	2590	0.00063	1949	0.00064	2178	0.00158	3453	0.00097	8962	0.00309	9361	0.00225	2560	0.00131	5608	0.00065	5635	0.00069	10564	0.00128	5472	0.00239	1014	0.00195	19851	0.00327	3743	0.00089	2791	0.0016	16382	0.00149
Clavispora	36910	G	158	0.00003	167	0.00003	133	0.00003	32	0.00003	76	0.00004	96	0.00002	67	0.00002	51	0.00004	79	0.00002	87	0.00003	192	0.00005	90	0.00005	270	0.00003	144	0.00002	340	0.00004	73	0.00003	62	0.00012	233	0.00004	100	0.00002	73	0.00004	340	0.00003
Roseobacter	2433	G	474	0.00009	418	0.00008	354	0.00009	65	0.00005	150	0.00008	360	0.00009	266	0.00009	175	0.00013	236	0.00007	277	0.0001	388	0.00009	157	0.00008	704	0.00008	638	0.00008	489	0.00006	207	0.00009	31	0.00006	645	0.00011	355	0.00008	124	0.00007	920	0.00008
Teseptimavirus	110456	G	10	0	0	0	0	0	0	0	0	0	0	0	0	0	0	0	0	0	0	0	0	0	0	0	0	0	13	0	31	0	0	0	0	0	15	0	0	0	0	0	0	0
Pseudooctadecabacter	1686374	G	39	0.00001	51	0.00001	37	0.00001	0	0	20	0.00001	35	0.00001	31	0.00001	11	0.00001	28	0.00001	40	0.00001	39	0.00001	16	0.00001	78	0.00001	55	0.00001	56	0.00001	22	0.00001	0	0	56	0.00001	40	0.00001	10	0.00001	108	0.00001
Nitrosopumilus	338191	G	268	0.00005	228	0.00004	161	0.00004	17	0.00001	84	0.00004	41	0.00001	25	0.00001	17	0.00001	23	0.00001	34	0.00001	65	0.00002	28	0.00001	161	0.00002	44	0.00001	80	0.00001	0	0	0	0	293	0.00005	37	0.00001	20	0.00001	51	0
Tenacibaculum	104267	G	107	0.00002	132	0.00003	89	0.00002	565	0.00045	244	0.00013	150	0.00004	98	0.00003	579	0.00042	400	0.00011	2158	0.00074	1887	0.00045	180	0.00009	152	0.00002	451	0.00006	2842	0.00035	531	0.00023	262	0.0005	731	0.00012	365	0.00009	1002	0.00057	1796	0.00016
Glycomyces	58113	G	7495	0.00148	7632	0.00148	6199	0.00154	3891	0.00309	2816	0.00147	17491	0.00422	14489	0.00478	6111	0.00443	35704	0.01002	1230	0.00042	3499	0.00084	2613	0.00133	14124	0.00163	30209	0.00372	6518	0.00079	19364	0.00845	857	0.00165	11783	0.00194	43520	0.01034	723	0.00041	52617	0.0048
Methylophilus	16	G	155	0.00003	301	0.00006	105	0.00003	27	0.00002	64	0.00003	84	0.00002	70	0.00002	60	0.00004	142	0.00004	126	0.00004	308	0.00007	62	0.00003	227	0.00003	160	0.00002	308	0.00004	84	0.00004	23	0.00004	239	0.00004	120	0.00003	68	0.00004	295	0.00003
Acidithrix	1609233	G	151	0.00003	112	0.00002	98	0.00002	0	0	21	0.00001	110	0.00003	67	0.00002	21	0.00002	61	0.00002	0	0	31	0.00001	14	0.00001	240	0.00003	147	0.00002	39	0	24	0.00001	0	0	47	0.00001	73	0.00002	0	0	106	0.00001
Sorangium	39643	G	12421	0.00246	13455	0.00262	10364	0.00257	697	0.00055	2040	0.00107	7701	0.00186	5577	0.00184	1208	0.00088	3894	0.00109	984	0.00034	2749	0.00066	1699	0.00087	20039	0.00231	12628	0.00155	4771	0.00058	2665	0.00116	328	0.00063	5213	0.00086	5827	0.00138	754	0.00043	12749	0.00116
Litorimicrobium	1341013	G	119	0.00002	109	0.00002	52	0.00001	0	0	50	0.00003	67	0.00002	53	0.00002	39	0.00003	43	0.00001	60	0.00002	86	0.00002	34	0.00002	120	0.00001	133	0.00002	116	0.00001	38	0.00002	0	0	166	0.00003	47	0.00001	31	0.00002	234	0.00002
Thioflexothrix	1930932	G	28	0.00001	35	0.00001	13	0	0	0	12	0.00001	14	0	0	0	0	0	14	0	61	0.00002	55	0.00001	0	0	17	0	13	0	93	0.00001	20	0.00001	0	0	23	0	0	0	0	0	77	0.00001
Thalassotalea	1518149	G	48	0.00001	74	0.00001	49	0.00001	27	0.00002	29	0.00002	48	0.00001	25	0.00001	31	0.00002	48	0.00001	118	0.00004	134	0.00003	26	0.00001	63	0.00001	79	0.00001	204	0.00002	54	0.00002	14	0.00003	173	0.00003	42	0.00001	62	0.00004	186	0.00002
Seriola	8160	G	930	0.00018	1092	0.00021	831	0.00021	399	0.00032	406	0.00021	534	0.00013	386	0.00013	410	0.0003	569	0.00016	986	0.00034	1336	0.00032	393	0.0002	1364	0.00016	993	0.00012	2370	0.00029	568	0.00025	230	0.00044	1370	0.00023	638	0.00015	584	0.00033	2112	0.00019
Xylella	2370	G	64	0.00001	70	0.00001	48	0.00001	21	0.00002	25	0.00001	56	0.00001	31	0.00001	32	0.00002	52	0.00001	68	0.00002	102	0.00002	62	0.00003	119	0.00001	125	0.00002	238	0.00003	51	0.00002	17	0.00003	117	0.00002	71	0.00002	52	0.00003	231	0.00002
Homoserinimonas	1434009	G	189	0.00004	214	0.00004	163	0.00004	90	0.00007	204	0.00011	112	0.00003	96	0.00003	59	0.00004	207	0.00006	250	0.00009	389	0.00009	135	0.00007	331	0.00004	446	0.00005	804	0.0001	80	0.00003	44	0.00008	422	0.00007	253	0.00006	119	0.00007	570	0.00005
Pseudobacter	1860196	G	113	0.00002	187	0.00004	102	0.00003	47	0.00004	58	0.00003	53	0.00001	53	0.00002	52	0.00004	47	0.00001	145	0.00005	160	0.00004	20	0.00001	128	0.00001	79	0.00001	430	0.00005	74	0.00003	29	0.00006	103	0.00002	63	0.00001	91	0.00005	216	0.00002
Ferriphaselus	1443590	G	209	0.00004	238	0.00005	185	0.00005	24	0.00002	47	0.00002	122	0.00003	111	0.00004	26	0.00002	69	0.00002	52	0.00002	133	0.00003	54	0.00003	270	0.00003	225	0.00003	245	0.00003	57	0.00002	11	0.00002	201	0.00003	127	0.00003	48	0.00003	239	0.00002
Lagierella	1945592	G	0	0	0	0	0	0	0	0	0	0	0	0	0	0	0	0	0	0	0	0	0	0	0	0	0	0	0	0	0	0	0	0	0	0	0	0	0	0	0	0	20	0
Dactylosporangium	35753	G	3380	0.00067	3139	0.00061	2568	0.00064	253	0.0002	520	0.00027	2065	0.0005	1242	0.00041	332	0.00024	1281	0.00036	291	0.0001	610	0.00015	438	0.00022	6787	0.00078	3390	0.00042	1233	0.00015	645	0.00028	77	0.00015	1302	0.00021	1608	0.00038	131	0.00007	3341	0.0003
Parasteatoda	449632	G	1046	0.00021	1292	0.00025	1059	0.00026	759	0.0006	486	0.00025	487	0.00012	320	0.00011	740	0.00054	764	0.00021	1958	0.00068	2634	0.00063	434	0.00022	1271	0.00015	1169	0.00014	4197	0.00051	812	0.00035	452	0.00087	1779	0.00029	816	0.00019	1245	0.00071	3061	0.00028
Psychrobacter	497	G	202	0.00004	205	0.00004	192	0.00005	125	0.0001	184	0.0001	142	0.00003	96	0.00003	153	0.00011	268	0.00008	986	0.00034	1483	0.00036	171	0.00009	336	0.00004	278	0.00003	880	0.00011	287	0.00013	63	0.00012	629	0.0001	232	0.00006	541	0.00031	797	0.00007
Candidatus Competibacter	221279	G	196	0.00004	146	0.00003	189	0.00005	84	0.00007	100	0.00005	191	0.00005	131	0.00004	30	0.00002	53	0.00001	48	0.00002	80	0.00002	26	0.00001	423	0.00005	230	0.00003	136	0.00002	54	0.00002	11	0.00002	135	0.00002	145	0.00003	36	0.00002	160	0.00001
Ereboglobus	2028344	G	307	0.00006	306	0.00006	293	0.00007	15	0.00001	66	0.00003	173	0.00004	142	0.00005	73	0.00005	104	0.00003	38	0.00001	103	0.00002	44	0.00002	404	0.00005	315	0.00004	188	0.00002	109	0.00005	13	0.00003	174	0.00003	133	0.00003	60	0.00003	330	0.00003
Vanderwaltozyma	374469	G	34	0.00001	26	0.00001	23	0.00001	0	0	0	0	0	0	0	0	0	0	0	0	52	0.00002	40	0.00001	0	0	35	0	32	0	93	0.00001	0	0	0	0	27	0	25	0.00001	0	0	30	0
Nosocomiicoccus	489909	G	0	0	0	0	0	0	0	0	10	0.00001	0	0	0	0	0	0	0	0	0	0	16	0	13	0.00001	0	0	11	0	28	0	0	0	0	0	19	0	10	0	10	0.00001	46	0
Thermoproteus	2270	G	103	0.00002	121	0.00002	91	0.00002	17	0.00001	22	0.00001	61	0.00001	49	0.00002	14	0.00001	36	0.00001	0	0	20	0	21	0.00001	146	0.00002	100	0.00001	53	0.00001	27	0.00001	0	0	57	0.00001	56	0.00001	10	0.00001	78	0.00001
Hipposideros	58068	G	1911	0.00038	1991	0.00039	1618	0.0004	691	0.00055	644	0.00034	974	0.00024	745	0.00025	764	0.00055	1068	0.0003	1847	0.00064	2668	0.00064	670	0.00034	2649	0.00031	1957	0.00024	4604	0.00056	953	0.00042	421	0.00081	2597	0.00043	1190	0.00028	1136	0.00065	3769	0.00034
Rhodopila	1070	G	1052	0.00021	1222	0.00024	739	0.00018	57	0.00005	168	0.00009	453	0.00011	382	0.00013	101	0.00007	335	0.00009	95	0.00003	288	0.00007	148	0.00008	1407	0.00016	826	0.0001	491	0.00006	202	0.00009	31	0.00006	511	0.00008	441	0.0001	86	0.00005	868	0.00008
Jeotgalibaca	1470540	G	0	0	15	0	13	0	11	0.00001	14	0.00001	0	0	0	0	50	0.00004	19	0.00001	26	0.00001	23	0.00001	19	0.00001	0	0	22	0	47	0.00001	34	0.00001	0	0	58	0.00001	19	0	16	0.00001	264	0.00002
Cricetulus	10028	G	1896	0.00038	2015	0.00039	1666	0.00041	816	0.00065	771	0.0004	927	0.00022	692	0.00023	806	0.00058	1114	0.00031	2115	0.00073	2951	0.00071	734	0.00037	2490	0.00029	2009	0.00025	4930	0.0006	949	0.00041	467	0.0009	2611	0.00043	1268	0.0003	1223	0.0007	3957	0.00036
Thaumasiovibrio	2014233	G	29	0.00001	28	0.00001	20	0	13	0.00001	0	0	16	0	15	0	22	0.00002	18	0.00001	63	0.00002	45	0.00001	18	0.00001	52	0.00001	24	0	89	0.00001	36	0.00002	0	0	70	0.00001	23	0.00001	19	0.00001	118	0.00001
Nestor	176042	G	772	0.00015	805	0.00016	641	0.00016	343	0.00027	320	0.00017	395	0.0001	311	0.0001	350	0.00025	413	0.00012	900	0.00031	1270	0.00031	290	0.00015	1040	0.00012	831	0.0001	2061	0.00025	462	0.0002	196	0.00038	1168	0.00019	537	0.00013	553	0.00032	1864	0.00017
Wickerhamiella	45787	G	25	0	34	0.00001	22	0.00001	0	0	16	0.00001	23	0.00001	10	0	0	0	13	0	27	0.00001	27	0.00001	47	0.00002	53	0.00001	37	0	89	0.00001	0	0	0	0	103	0.00002	15	0	24	0.00001	48	0
Laccaria	29882	G	85	0.00002	101	0.00002	79	0.00002	27	0.00002	24	0.00001	40	0.00001	41	0.00001	24	0.00002	45	0.00001	62	0.00002	85	0.00002	30	0.00002	133	0.00002	83	0.00001	107	0.00001	20	0.00001	0	0	73	0.00001	42	0.00001	24	0.00001	94	0.00001
Flexibacter	992	G	17	0	10	0	12	0	24	0.00002	15	0.00001	31	0.00001	12	0	34	0.00002	35	0.00001	94	0.00003	139	0.00003	10	0.00001	31	0	64	0.00001	185	0.00002	48	0.00002	21	0.00004	74	0.00001	38	0.00001	64	0.00004	156	0.00001
Lessievirus	1720323	G	20	0	27	0.00001	0	0	0	0	0	0	0	0	0	0	0	0	0	0	0	0	0	0	0	0	41	0	13	0	40	0	0	0	0	0	19	0	0	0	0	0	15	0
Pantholops	59537	G	2246	0.00044	2307	0.00045	1929	0.00048	720	0.00057	799	0.00042	1401	0.00034	1019	0.00034	720	0.00052	1206	0.00034	1786	0.00062	2785	0.00067	745	0.00038	3275	0.00038	2400	0.0003	4205	0.00051	867	0.00038	359	0.00069	2687	0.00044	1312	0.00031	1079	0.00062	3809	0.00035
Metallosphaera	41980	G	25	0	15	0	13	0	0	0	0	0	0	0	0	0	0	0	0	0	16	0.00001	12	0	0	0	23	0	11	0	23	0	0	0	0	0	18	0	0	0	0	0	12	0
Melioribacter	1134403	G	29	0.00001	29	0.00001	22	0.00001	13	0.00001	35	0.00002	28	0.00001	14	0	12	0.00001	14	0	21	0.00001	43	0.00001	17	0.00001	30	0	42	0.00001	49	0.00001	19	0.00001	0	0	49	0.00001	0	0	15	0.00001	39	0
Pseudopelagicola	1649483	G	29	0.00001	37	0.00001	35	0.00001	0	0	0	0	21	0.00001	15	0	0	0	12	0	22	0.00001	25	0.00001	18	0.00001	40	0	40	0	37	0	0	0	0	0	50	0.00001	25	0.00001	17	0.00001	69	0.00001
Thermophagus	1434049	G	10	0	0	0	0	0	33	0.00003	15	0.00001	14	0	27	0.00001	92	0.00007	34	0.00001	142	0.00005	157	0.00004	39	0.00002	12	0	102	0.00001	227	0.00003	45	0.00002	39	0.00008	74	0.00001	40	0.00001	53	0.00003	230	0.00002
Geitlerinema	63132	G	225	0.00004	217	0.00004	174	0.00004	17	0.00001	42	0.00002	145	0.00004	99	0.00003	23	0.00002	68	0.00002	67	0.00002	87	0.00002	65	0.00003	313	0.00004	236	0.00003	162	0.00002	48	0.00002	0	0	145	0.00002	111	0.00003	29	0.00002	273	0.00002
Halostella	1843185	G	679	0.00013	639	0.00012	525	0.00013	57	0.00005	136	0.00007	445	0.00011	351	0.00012	68	0.00005	327	0.00009	78	0.00003	179	0.00004	108	0.00006	1145	0.00013	804	0.0001	323	0.00004	150	0.00007	19	0.00004	397	0.00007	387	0.00009	70	0.00004	732	0.00007
Paraprevotella	577309	G	92	0.00002	85	0.00002	51	0.00001	34	0.00003	12	0.00001	59	0.00001	49	0.00002	25	0.00002	64	0.00002	112	0.00004	231	0.00006	33	0.00002	103	0.00001	109	0.00001	407	0.00005	72	0.00003	24	0.00005	179	0.00003	42	0.00001	75	0.00004	232	0.00002
Mongoliibacter	1769735	G	23	0	0	0	10	0	173	0.00014	96	0.00005	37	0.00001	30	0.00001	87	0.00006	73	0.00002	353	0.00012	440	0.00011	130	0.00007	42	0	85	0.00001	512	0.00006	90	0.00004	69	0.00013	234	0.00004	93	0.00002	170	0.0001	421	0.00004
Campylobacter	194	G	636	0.00013	514	0.0001	355	0.00009	247	0.0002	434	0.00023	325	0.00008	231	0.00008	360	0.00026	322	0.00009	652	0.00023	1243	0.0003	226	0.00012	645	0.00007	792	0.0001	1747	0.00021	368	0.00016	150	0.00029	989	0.00016	411	0.0001	390	0.00022	1521	0.00014
Piscinibacter	1114981	G	2637	0.00052	2761	0.00054	2210	0.00055	163	0.00013	509	0.00027	2183	0.00053	1526	0.0005	289	0.00021	1021	0.00029	372	0.00013	870	0.00021	397	0.0002	4131	0.00048	3455	0.00043	2139	0.00026	534	0.00023	94	0.00018	1498	0.00025	1411	0.00034	340	0.00019	2735	0.00025
Vaucheria	2976	G	0	0	0	0	0	0	0	0	0	0	0	0	0	0	0	0	0	0	0	0	0	0	0	0	11	0	0	0	0	0	0	0	0	0	0	0	0	0	0	0	0	0
Marinilabilia	59738	G	56	0.00001	53	0.00001	38	0.00001	132	0.0001	87	0.00005	58	0.00001	29	0.00001	140	0.0001	100	0.00003	367	0.00013	432	0.0001	72	0.00004	76	0.00001	142	0.00002	737	0.00009	116	0.00005	73	0.00014	260	0.00004	131	0.00003	184	0.00011	567	0.00005
Phytoactinopolyspora	1783488	G	1018	0.0002	946	0.00018	795	0.0002	271	0.00022	437	0.00023	1073	0.00026	746	0.00025	519	0.00038	1290	0.00036	226	0.00008	405	0.0001	631	0.00032	1914	0.00022	2371	0.00029	1085	0.00013	1643	0.00072	72	0.00014	1896	0.00031	1335	0.00032	78	0.00004	10743	0.00098
Rubrobacter	42255	G	39563	0.00783	27894	0.00542	23383	0.0058	170	0.00013	457	0.00024	5135	0.00124	3848	0.00127	302	0.00022	1864	0.00052	171	0.00006	529	0.00013	517	0.00026	60768	0.00701	5754	0.00071	774	0.00009	632	0.00028	69	0.00013	1942	0.00032	2402	0.00057	116	0.00007	3277	0.0003
Draconibacterium	1471399	G	32	0.00001	26	0.00001	38	0.00001	110	0.00009	55	0.00003	70	0.00002	59	0.00002	72	0.00005	103	0.00003	273	0.00009	283	0.00007	51	0.00003	66	0.00001	117	0.00001	568	0.00007	96	0.00004	48	0.00009	289	0.00005	75	0.00002	161	0.00009	286	0.00003
Fabibacter	446458	G	45	0.00001	64	0.00001	26	0.00001	141	0.00011	66	0.00003	105	0.00003	106	0.00003	121	0.00009	136	0.00004	333	0.00011	529	0.00013	56	0.00003	55	0.00001	179	0.00002	636	0.00008	117	0.00005	87	0.00017	225	0.00004	167	0.00004	353	0.0002	560	0.00005
Bartonella	773	G	148	0.00003	170	0.00003	112	0.00003	62	0.00005	111	0.00006	73	0.00002	79	0.00003	218	0.00016	126	0.00004	232	0.00008	351	0.00008	117	0.00006	155	0.00002	197	0.00002	636	0.00008	129	0.00006	31	0.00006	388	0.00006	143	0.00003	160	0.00009	585	0.00005
Sordaria	5146	G	196	0.00004	183	0.00004	141	0.00003	200	0.00016	165	0.00009	145	0.00004	106	0.00003	38	0.00003	198	0.00006	151	0.00005	433	0.0001	141	0.00007	342	0.00004	267	0.00003	471	0.00006	68	0.00003	49	0.00009	545	0.00009	174	0.00004	105	0.00006	313	0.00003
Trypanosoma	5690	G	317	0.00006	338	0.00007	283	0.00007	47	0.00004	94	0.00005	173	0.00004	150	0.00005	67	0.00005	138	0.00004	94	0.00003	189	0.00005	94	0.00005	501	0.00006	373	0.00005	369	0.00004	97	0.00004	24	0.00005	262	0.00004	153	0.00004	81	0.00005	468	0.00004
Cynoglossus	106173	G	491	0.0001	564	0.00011	454	0.00011	186	0.00015	207	0.00011	285	0.00007	225	0.00007	174	0.00013	328	0.00009	478	0.00016	637	0.00015	191	0.0001	752	0.00009	587	0.00007	1160	0.00014	208	0.00009	111	0.00021	673	0.00011	294	0.00007	282	0.00016	967	0.00009
Demequina	577469	G	3505	0.00069	3513	0.00068	2851	0.00071	648	0.00051	1431	0.00075	2861	0.00069	2080	0.00069	1825	0.00132	2789	0.00078	953	0.00033	1751	0.00042	1533	0.00078	6477	0.00075	6272	0.00077	3773	0.00046	2766	0.00121	220	0.00042	4292	0.00071	3096	0.00074	497	0.00028	20466	0.00187
Pyrolobus	54251	G	10	0	12	0	0	0	0	0	0	0	0	0	0	0	0	0	0	0	0	0	0	0	0	0	14	0	0	0	0	0	0	0	0	0	0	0	0	0	0	0	0	0
Magnetovibrio	1313115	G	56	0.00001	54	0.00001	45	0.00001	10	0.00001	28	0.00001	54	0.00001	35	0.00001	36	0.00003	36	0.00001	23	0.00001	34	0.00001	17	0.00001	98	0.00001	92	0.00001	91	0.00001	46	0.00002	0	0	99	0.00002	45	0.00001	17	0.00001	168	0.00002
Leptosphaeria	5021	G	154	0.00003	135	0.00003	135	0.00003	39	0.00003	85	0.00004	81	0.00002	60	0.00002	16	0.00001	59	0.00002	72	0.00002	184	0.00004	69	0.00004	221	0.00003	114	0.00001	233	0.00003	25	0.00001	12	0.00002	188	0.00003	91	0.00002	40	0.00002	125	0.00001
Acidibacillus	1765682	G	123	0.00002	126	0.00002	95	0.00002	10	0.00001	29	0.00002	50	0.00001	40	0.00001	0	0	37	0.00001	23	0.00001	71	0.00002	18	0.00001	120	0.00001	109	0.00001	86	0.00001	22	0.00001	0	0	68	0.00001	50	0.00001	17	0.00001	92	0.00001
Salmo	8028	G	1459	0.00029	1583	0.00031	1250	0.00031	577	0.00046	513	0.00027	682	0.00016	529	0.00017	556	0.0004	745	0.00021	1375	0.00047	2000	0.00048	501	0.00026	1848	0.00021	1285	0.00016	3203	0.00039	700	0.00031	292	0.00056	2206	0.00036	872	0.00021	896	0.00051	2917	0.00027
Chloriridovirus	10491	G	0	0	0	0	0	0	0	0	0	0	0	0	0	0	0	0	0	0	0	0	0	0	0	0	0	0	0	0	0	0	0	0	0	0	0	0	0	0	0	0	13	0
Treponema	157	G	402	0.00008	473	0.00009	367	0.00009	129	0.0001	145	0.00008	262	0.00006	197	0.00007	148	0.00011	220	0.00006	265	0.00009	419	0.0001	157	0.00008	658	0.00008	506	0.00006	662	0.00008	200	0.00009	66	0.00013	546	0.00009	297	0.00007	154	0.00009	756	0.00007
Fastidiosipila	236752	G	0	0	11	0	0	0	0	0	0	0	0	0	0	0	0	0	0	0	0	0	0	0	0	0	11	0	0	0	16	0	0	0	0	0	0	0	0	0	0	0	11	0
Neurospora	5140	G	237	0.00005	261	0.00005	209	0.00005	190	0.00015	180	0.00009	141	0.00003	114	0.00004	82	0.00006	205	0.00006	230	0.00008	498	0.00012	134	0.00007	370	0.00004	322	0.00004	519	0.00006	108	0.00005	55	0.00011	640	0.00011	212	0.00005	99	0.00006	454	0.00004
Salinimonas	288793	G	56	0.00001	40	0.00001	41	0.00001	13	0.00001	28	0.00001	30	0.00001	17	0.00001	28	0.00002	75	0.00002	130	0.00004	117	0.00003	38	0.00002	70	0.00001	69	0.00001	181	0.00002	38	0.00002	10	0.00002	213	0.00004	53	0.00001	45	0.00003	266	0.00002
Phytophthora	4783	G	1060	0.00021	1098	0.00021	858	0.00021	125	0.0001	246	0.00013	617	0.00015	410	0.00014	198	0.00014	458	0.00013	301	0.0001	464	0.00011	255	0.00013	1665	0.00019	1117	0.00014	948	0.00012	338	0.00015	79	0.00015	853	0.00014	554	0.00013	168	0.0001	1344	0.00012
Robiginitalea	252306	G	134	0.00003	118	0.00002	91	0.00002	225	0.00018	157	0.00008	140	0.00003	120	0.00004	380	0.00028	345	0.0001	650	0.00022	1075	0.00026	167	0.00009	184	0.00002	414	0.00005	1251	0.00015	467	0.0002	153	0.00029	555	0.00009	277	0.00007	387	0.00022	1314	0.00012
Candidatus Paracaedibacter	1521255	G	19	0	14	0	20	0	16	0.00001	0	0	0	0	0	0	0	0	0	0	21	0.00001	27	0.00001	13	0.00001	27	0	25	0	58	0.00001	13	0.00001	0	0	22	0	19	0	10	0.00001	47	0
Wohlfahrtiimonas	582472	G	24	0	22	0	20	0	23	0.00002	19	0.00001	11	0	22	0.00001	28	0.00002	27	0.00001	58	0.00002	59	0.00001	23	0.00001	49	0.00001	48	0.00001	125	0.00002	23	0.00001	0	0	80	0.00001	26	0.00001	24	0.00001	81	0.00001
Dufourea	178032	G	354	0.00007	386	0.00008	298	0.00007	109	0.00009	113	0.00006	194	0.00005	155	0.00005	154	0.00011	177	0.00005	297	0.0001	454	0.00011	152	0.00008	551	0.00006	375	0.00005	725	0.00009	172	0.00008	62	0.00012	471	0.00008	235	0.00006	179	0.0001	728	0.00007
Loxodonta	9784	G	2297	0.00045	2254	0.00044	1906	0.00047	914	0.00073	911	0.00048	1089	0.00026	806	0.00027	915	0.00066	1279	0.00036	2178	0.00075	3353	0.00081	921	0.00047	2936	0.00034	2373	0.00029	5391	0.00066	1122	0.00049	525	0.00101	3072	0.00051	1426	0.00034	1381	0.00079	4721	0.00043
Limimonas	1434015	G	436	0.00009	498	0.0001	333	0.00008	48	0.00004	147	0.00008	315	0.00008	227	0.00007	110	0.00008	246	0.00007	88	0.00003	185	0.00004	114	0.00006	693	0.00008	597	0.00007	332	0.00004	179	0.00008	23	0.00004	586	0.0001	327	0.00008	57	0.00003	933	0.00009
Actinokineospora	39845	G	7428	0.00147	7036	0.00137	5999	0.00149	814	0.00065	1516	0.00079	7054	0.0017	5555	0.00183	1075	0.00078	4868	0.00137	945	0.00033	2258	0.00054	1473	0.00075	14699	0.0017	13749	0.00169	4294	0.00052	2849	0.00124	291	0.00056	4686	0.00077	5910	0.0014	591	0.00034	13614	0.00124
Marinithermus	186191	G	360	0.00007	315	0.00006	287	0.00007	22	0.00002	61	0.00003	186	0.00004	134	0.00004	36	0.00003	126	0.00004	34	0.00001	109	0.00003	92	0.00005	541	0.00006	412	0.00005	164	0.00002	77	0.00003	12	0.00002	193	0.00003	194	0.00005	39	0.00002	458	0.00004
Lutibaculum	1358438	G	732	0.00014	870	0.00017	592	0.00015	72	0.00006	191	0.0001	544	0.00013	407	0.00013	246	0.00018	420	0.00012	122	0.00004	280	0.00007	197	0.0001	1145	0.00013	908	0.00011	512	0.00006	386	0.00017	29	0.00006	839	0.00014	604	0.00014	80	0.00005	1954	0.00018
Luminiphilus	1341118	G	56	0.00001	71	0.00001	46	0.00001	14	0.00001	20	0.00001	31	0.00001	33	0.00001	11	0.00001	35	0.00001	53	0.00002	68	0.00002	28	0.00001	68	0.00001	74	0.00001	115	0.00001	27	0.00001	10	0.00002	126	0.00002	53	0.00001	26	0.00001	103	0.00001
Rhodothermus	29548	G	672	0.00013	694	0.00013	643	0.00016	91	0.00007	142	0.00007	451	0.00011	324	0.00011	179	0.00013	721	0.0002	108	0.00004	334	0.00008	145	0.00007	1029	0.00012	1190	0.00015	444	0.00005	267	0.00012	35	0.00007	548	0.00009	880	0.00021	85	0.00005	1436	0.00013
Rhodovibrio	85274	G	411	0.00008	418	0.00008	265	0.00007	47	0.00004	128	0.00007	260	0.00006	224	0.00007	127	0.00009	245	0.00007	87	0.00003	214	0.00005	134	0.00007	524	0.00006	597	0.00007	348	0.00004	242	0.00011	35	0.00007	636	0.0001	291	0.00007	77	0.00004	939	0.00009
Shewanella	22	G	801	0.00016	907	0.00018	666	0.00017	277	0.00022	511	0.00027	544	0.00013	422	0.00014	494	0.00036	642	0.00018	1368	0.00047	1566	0.00038	402	0.00021	1217	0.00014	1052	0.00013	2556	0.00031	842	0.00037	186	0.00036	2181	0.00036	699	0.00017	643	0.00037	2723	0.00025
Albidovulum	205889	G	418	0.00008	462	0.00009	335	0.00008	45	0.00004	139	0.00007	348	0.00008	239	0.00008	143	0.0001	269	0.00008	102	0.00004	245	0.00006	118	0.00006	725	0.00008	566	0.00007	320	0.00004	167	0.00007	21	0.00004	506	0.00008	339	0.00008	69	0.00004	870	0.00008
Oxyopes	93705	G	0	0	0	0	0	0	0	0	0	0	0	0	0	0	0	0	0	0	0	0	0	0	0	0	0	0	0	0	13	0	0	0	0	0	0	0	0	0	0	0	0	0
Roseomonas	125216	G	12274	0.00243	12844	0.0025	8925	0.00221	769	0.00061	2255	0.00118	6110	0.00148	4684	0.00155	1377	0.001	3644	0.00102	1327	0.00046	2745	0.00066	1846	0.00094	17567	0.00203	10090	0.00124	5653	0.00069	2207	0.00096	315	0.00061	6198	0.00102	4954	0.00118	1093	0.00063	11292	0.00103
Rhodobacter	1060	G	5577	0.0011	5805	0.00113	4313	0.00107	754	0.0006	1805	0.00094	4261	0.00103	3116	0.00103	1488	0.00108	2972	0.00083	1578	0.00054	2929	0.00071	1627	0.00083	9158	0.00106	7499	0.00092	5023	0.00061	2387	0.00104	346	0.00067	6168	0.00101	3963	0.00094	940	0.00054	10379	0.00095
Oceanicoccus	1084558	G	33	0.00001	56	0.00001	25	0.00001	14	0.00001	23	0.00001	60	0.00001	20	0.00001	46	0.00003	34	0.00001	153	0.00005	141	0.00003	50	0.00003	54	0.00001	47	0.00001	195	0.00002	49	0.00002	0	0	159	0.00003	37	0.00001	110	0.00006	202	0.00002
Malonomonas	57039	G	86	0.00002	63	0.00001	54	0.00001	12	0.00001	18	0.00001	72	0.00002	32	0.00001	20	0.00001	50	0.00001	31	0.00001	44	0.00001	18	0.00001	130	0.00001	81	0.00001	87	0.00001	24	0.00001	0	0	89	0.00001	49	0.00001	13	0.00001	121	0.00001
Fomitiporia	167346	G	72	0.00001	76	0.00001	52	0.00001	14	0.00001	18	0.00001	38	0.00001	19	0.00001	20	0.00001	31	0.00001	29	0.00001	58	0.00001	21	0.00001	101	0.00001	61	0.00001	94	0.00001	0	0	0	0	94	0.00002	49	0.00001	33	0.00002	113	0.00001
Sedimentitalea	1541818	G	183	0.00004	300	0.00006	124	0.00003	27	0.00002	86	0.00004	141	0.00003	139	0.00005	70	0.00005	126	0.00004	116	0.00004	209	0.00005	70	0.00004	285	0.00003	239	0.00003	240	0.00003	68	0.00003	17	0.00003	261	0.00004	171	0.00004	66	0.00004	447	0.00004
Neomonachus	1907176	G	1306	0.00026	1330	0.00026	1023	0.00025	327	0.00026	392	0.00021	623	0.00015	529	0.00017	421	0.0003	642	0.00018	781	0.00027	1347	0.00032	409	0.00021	1849	0.00021	1300	0.00016	2332	0.00028	546	0.00024	183	0.00035	1398	0.00023	755	0.00018	660	0.00038	2267	0.00021
Charlievirus	1623280	G	0	0	0	0	0	0	0	0	0	0	0	0	0	0	0	0	0	0	0	0	0	0	0	0	0	0	0	0	15	0	0	0	0	0	0	0	0	0	0	0	17	0
Haloplanus	376170	G	1733	0.00034	1048	0.0002	761	0.00019	88	0.00007	226	0.00012	684	0.00017	523	0.00017	149	0.00011	485	0.00014	223	0.00008	297	0.00007	206	0.00011	1683	0.00019	1312	0.00016	491	0.00006	367	0.00016	51	0.0001	921	0.00015	577	0.00014	78	0.00004	1444	0.00013
Subtercola	120212	G	1289	0.00025	1320	0.00026	1065	0.00026	344	0.00027	649	0.00034	1025	0.00025	765	0.00025	286	0.00021	1095	0.00031	746	0.00026	1279	0.00031	609	0.00031	2537	0.00029	2419	0.0003	2590	0.00031	588	0.00026	112	0.00022	1591	0.00026	1349	0.00032	381	0.00022	2944	0.00027
Metarhizium	5529	G	847	0.00017	743	0.00014	748	0.00019	1248	0.00099	466	0.00024	605	0.00015	476	0.00016	138	0.0001	351	0.0001	494	0.00017	654	0.00016	387	0.0002	1446	0.00017	968	0.00012	1131	0.00014	271	0.00012	96	0.00018	1471	0.00024	435	0.0001	165	0.00009	1057	0.0001
Nisaea	390876	G	212	0.00004	198	0.00004	162	0.00004	34	0.00003	67	0.00004	162	0.00004	114	0.00004	65	0.00005	132	0.00004	57	0.00002	134	0.00003	73	0.00004	264	0.00003	315	0.00004	184	0.00002	98	0.00004	17	0.00003	244	0.00004	212	0.00005	29	0.00002	467	0.00004
Marinobacterium	48075	G	699	0.00014	846	0.00016	645	0.00016	166	0.00013	409	0.00021	520	0.00013	381	0.00013	363	0.00026	575	0.00016	1016	0.00035	1312	0.00032	339	0.00017	1132	0.00013	1174	0.00014	1708	0.00021	728	0.00032	131	0.00025	1958	0.00032	646	0.00015	465	0.00027	2399	0.00022
Niastella	354354	G	2148	0.00042	3050	0.00059	2042	0.00051	585	0.00046	161	0.00008	808	0.0002	287	0.00009	263	0.00019	314	0.00009	750	0.00026	859	0.00021	328	0.00017	2216	0.00026	665	0.00008	1847	0.00022	791	0.00035	142	0.00027	1087	0.00018	401	0.0001	436	0.00025	1172	0.00011
Tamlana	393005	G	40	0.00001	32	0.00001	29	0.00001	160	0.00013	63	0.00003	34	0.00001	26	0.00001	180	0.00013	118	0.00003	693	0.00024	576	0.00014	47	0.00002	34	0	168	0.00002	933	0.00011	184	0.00008	69	0.00013	227	0.00004	110	0.00003	218	0.00012	648	0.00006
Candidatus Magnetobacterium	40118	G	64	0.00001	48	0.00001	39	0.00001	0	0	15	0.00001	18	0	19	0.00001	0	0	0	0	10	0	20	0	0	0	60	0.00001	38	0	38	0	0	0	0	0	57	0.00001	13	0	0	0	58	0.00001
Thiohalospira	476278	G	310	0.00006	299	0.00006	240	0.00006	39	0.00003	80	0.00004	179	0.00004	148	0.00005	84	0.00006	158	0.00004	91	0.00003	194	0.00005	80	0.00004	463	0.00005	395	0.00005	227	0.00003	81	0.00004	21	0.00004	323	0.00005	194	0.00005	49	0.00003	534	0.00005
Bemisia	7037	G	665	0.00013	745	0.00014	580	0.00014	234	0.00019	214	0.00011	364	0.00009	285	0.00009	287	0.00021	389	0.00011	543	0.00019	845	0.0002	234	0.00012	994	0.00011	969	0.00012	1427	0.00017	378	0.00017	116	0.00022	829	0.00014	486	0.00012	373	0.00021	1352	0.00012
Microscilla	1023	G	27	0.00001	19	0	16	0	42	0.00003	41	0.00002	30	0.00001	20	0.00001	64	0.00005	35	0.00001	106	0.00004	137	0.00003	37	0.00002	24	0	64	0.00001	293	0.00004	47	0.00002	24	0.00005	78	0.00001	44	0.00001	78	0.00004	224	0.00002
Terasakiella	196080	G	30	0.00001	49	0.00001	31	0.00001	21	0.00002	25	0.00001	18	0	12	0	38	0.00003	30	0.00001	36	0.00001	61	0.00001	20	0.00001	65	0.00001	66	0.00001	121	0.00001	41	0.00002	23	0.00004	108	0.00002	35	0.00001	25	0.00001	141	0.00001
Epidermophyton	34390	G	0	0	0	0	0	0	18	0.00001	0	0	0	0	0	0	0	0	13	0	14	0	14	0	0	0	0	0	0	0	39	0	0	0	0	0	0	0	0	0	0	0	0	0
Psychrobacillus	1221880	G	29	0.00001	65	0.00001	20	0	52	0.00004	60	0.00003	23	0.00001	24	0.00001	30	0.00002	55	0.00002	82	0.00003	128	0.00003	69	0.00004	53	0.00001	172	0.00002	190	0.00002	36	0.00002	26	0.00005	117	0.00002	52	0.00001	36	0.00002	179	0.00002
Notoacmeibacter	2024982	G	277	0.00005	292	0.00006	268	0.00007	60	0.00005	147	0.00008	265	0.00006	203	0.00007	147	0.00011	218	0.00006	245	0.00008	244	0.00006	119	0.00006	494	0.00006	484	0.00006	454	0.00006	358	0.00016	23	0.00004	1010	0.00017	311	0.00007	119	0.00007	665	0.00006
Haloquadratum	293431	G	196	0.00004	207	0.00004	169	0.00004	0	0	0	0	0	0	0	0	0	0	0	0	0	0	60	0.00001	0	0	330	0.00004	257	0.00003	122	0.00001	0	0	0	0	182	0.00003	0	0	0	0	320	0.00003
Pseudarcicella	1664383	G	42	0.00001	117	0.00002	22	0.00001	192	0.00015	79	0.00004	133	0.00003	102	0.00003	99	0.00007	162	0.00005	520	0.00018	521	0.00013	84	0.00004	125	0.00001	203	0.00002	1380	0.00017	149	0.00007	53	0.0001	326	0.00005	147	0.00003	411	0.00024	609	0.00006
Marinilactibacillus	191769	G	10	0	12	0	0	0	16	0.00001	29	0.00002	0	0	0	0	69	0.00005	17	0	24	0.00001	37	0.00001	18	0.00001	10	0	27	0	45	0.00001	32	0.00001	0	0	58	0.00001	0	0	22	0.00001	348	0.00003
Amphiprion	80969	G	616	0.00012	701	0.00014	541	0.00013	273	0.00022	249	0.00013	388	0.00009	280	0.00009	309	0.00022	355	0.0001	799	0.00028	1015	0.00024	265	0.00014	931	0.00011	698	0.00009	1640	0.0002	356	0.00016	180	0.00035	911	0.00015	419	0.0001	494	0.00028	1533	0.00014
Natrinema	88723	G	1152	0.00023	1226	0.00024	952	0.00024	114	0.00009	295	0.00015	790	0.00019	612	0.0002	189	0.00014	619	0.00017	152	0.00005	368	0.00009	264	0.00013	2095	0.00024	1613	0.0002	656	0.00008	352	0.00015	37	0.00007	846	0.00014	738	0.00018	115	0.00007	1762	0.00016
Arthroderma	63399	G	0	0	0	0	0	0	24	0.00002	0	0	0	0	0	0	0	0	11	0	91	0.00003	55	0.00001	0	0	0	0	0	0	218	0.00003	0	0	0	0	0	0	0	0	17	0.00001	0	0
Terriglobus	392733	G	874	0.00017	1020	0.0002	858	0.00021	47	0.00004	106	0.00006	454	0.00011	376	0.00012	80	0.00006	207	0.00006	73	0.00003	214	0.00005	101	0.00005	1422	0.00016	778	0.0001	399	0.00005	137	0.00006	27	0.00005	383	0.00006	353	0.00008	74	0.00004	563	0.00005
Candidatus Glomeribacter	224135	G	93	0.00002	111	0.00002	118	0.00003	13	0.00001	23	0.00001	43	0.00001	40	0.00001	12	0.00001	58	0.00002	51	0.00002	61	0.00001	14	0.00001	145	0.00002	98	0.00001	126	0.00002	15	0.00001	0	0	82	0.00001	49	0.00001	38	0.00002	93	0.00001
Muricauda	111500	G	269	0.00005	232	0.00005	365	0.00009	1663	0.00132	850	0.00044	344	0.00008	268	0.00009	2423	0.00176	1932	0.00054	8084	0.00279	7146	0.00172	1032	0.00053	312	0.00004	1825	0.00022	9522	0.00116	2642	0.00115	1037	0.002	5241	0.00086	1946	0.00046	2833	0.00162	8023	0.00073
Canis	9611	G	4473	0.00088	4460	0.00087	3852	0.00096	1275	0.00101	1227	0.00064	2386	0.00058	1891	0.00062	1260	0.00091	1850	0.00052	2625	0.00091	3812	0.00092	1249	0.00064	6739	0.00078	4423	0.00054	6515	0.00079	1586	0.00069	596	0.00115	4239	0.0007	2391	0.00057	1575	0.0009	6926	0.00063
Cucurbita	3660	G	531	0.00011	542	0.00011	473	0.00012	217	0.00017	199	0.0001	283	0.00007	221	0.00007	249	0.00018	300	0.00008	581	0.0002	800	0.00019	187	0.0001	672	0.00008	525	0.00006	1488	0.00018	278	0.00012	131	0.00025	1029	0.00017	336	0.00008	377	0.00022	1225	0.00011
Cryptosporangium	65502	G	3627	0.00072	3501	0.00068	2648	0.00066	527	0.00042	1074	0.00056	2509	0.00061	1739	0.00057	787	0.00057	3030	0.00085	661	0.00023	1465	0.00035	1036	0.00053	6763	0.00078	4832	0.00059	2974	0.00036	1380	0.0006	97	0.00019	2931	0.00048	3892	0.00092	356	0.0002	7421	0.00068
Planifilum	332100	G	267	0.00005	309	0.00006	231	0.00006	200	0.00016	331	0.00017	185	0.00004	220	0.00007	245	0.00018	4844	0.00136	35	0.00001	895	0.00022	531	0.00027	425	0.00005	6937	0.00085	137	0.00002	354	0.00015	35	0.00007	1471	0.00024	4527	0.00108	36	0.00002	2190	0.0002
Eutrema	98005	G	175	0.00003	254	0.00005	204	0.00005	101	0.00008	76	0.00004	106	0.00003	107	0.00004	89	0.00006	110	0.00003	259	0.00009	321	0.00008	69	0.00004	198	0.00002	181	0.00002	474	0.00006	129	0.00006	49	0.00009	286	0.00005	101	0.00002	151	0.00009	390	0.00004
Geoalkalibacter	392332	G	275	0.00005	295	0.00006	248	0.00006	20	0.00002	81	0.00004	168	0.00004	151	0.00005	59	0.00004	105	0.00003	64	0.00002	133	0.00003	82	0.00004	490	0.00006	302	0.00004	235	0.00003	92	0.00004	16	0.00003	239	0.00004	152	0.00004	59	0.00003	351	0.00003
Haloprofundus	1911573	G	320	0.00006	302	0.00006	264	0.00007	34	0.00003	63	0.00003	199	0.00005	146	0.00005	55	0.00004	148	0.00004	29	0.00001	104	0.00003	63	0.00003	608	0.00007	405	0.00005	147	0.00002	86	0.00004	12	0.00002	237	0.00004	195	0.00005	26	0.00001	476	0.00004
Monaibacterium	2029873	G	44	0.00001	62	0.00001	45	0.00001	0	0	30	0.00002	41	0.00001	32	0.00001	23	0.00002	39	0.00001	24	0.00001	39	0.00001	25	0.00001	84	0.00001	62	0.00001	87	0.00001	19	0.00001	0	0	79	0.00001	48	0.00001	13	0.00001	150	0.00001
Methanosalsum	196136	G	0	0	0	0	0	0	0	0	0	0	0	0	0	0	0	0	0	0	0	0	0	0	0	0	0	0	0	0	17	0	0	0	0	0	0	0	0	0	0	0	17	0
Tremella	105767	G	1743	0.00034	2353	0.00046	1783	0.00044	0	0	0	0	632	0.00015	0	0	0	0	868	0.00024	1222	0.00042	908	0.00022	451	0.00023	2249	0.00026	1454	0.00018	2066	0.00025	0	0	0	0	1959	0.00032	710	0.00017	518	0.0003	1689	0.00015
Xenopus	8353	G	2748	0.00054	2852	0.00055	2363	0.00059	1446	0.00115	1117	0.00058	1337	0.00032	1016	0.00034	1471	0.00107	1646	0.00046	3491	0.0012	5035	0.00121	1109	0.00057	3590	0.00041	2738	0.00034	8512	0.00103	1680	0.00073	777	0.0015	4068	0.00067	1789	0.00043	2189	0.00125	6395	0.00058
Folsomia	158440	G	201	0.00004	216	0.00004	186	0.00005	105	0.00008	86	0.00004	120	0.00003	82	0.00003	91	0.00007	136	0.00004	244	0.00008	378	0.00009	87	0.00004	278	0.00003	246	0.00003	601	0.00007	127	0.00006	48	0.00009	322	0.00005	169	0.00004	167	0.0001	445	0.00004
Halorussus	1070314	G	821	0.00016	842	0.00016	685	0.00017	53	0.00004	156	0.00008	482	0.00012	379	0.00013	118	0.00009	394	0.00011	88	0.00003	220	0.00005	156	0.00008	1438	0.00017	1056	0.00013	422	0.00005	182	0.00008	18	0.00003	561	0.00009	505	0.00012	52	0.00003	1056	0.0001
Caloramator	44258	G	15	0	24	0	17	0	15	0.00001	19	0.00001	0	0	0	0	0	0	22	0.00001	150	0.00005	65	0.00002	0	0	29	0	36	0	88	0.00001	0	0	0	0	37	0.00001	15	0	29	0.00002	88	0.00001
Zavarzinia	204446	G	934	0.00018	971	0.00019	747	0.00019	121	0.0001	260	0.00014	734	0.00018	542	0.00018	218	0.00016	551	0.00015	195	0.00007	391	0.00009	215	0.00011	1462	0.00017	1514	0.00019	716	0.00009	307	0.00013	30	0.00006	812	0.00013	780	0.00019	135	0.00008	1401	0.00013
Aplysia	6499	G	728	0.00014	843	0.00016	683	0.00017	377	0.0003	311	0.00016	371	0.00009	306	0.0001	341	0.00025	408	0.00011	784	0.00027	1099	0.00026	358	0.00018	956	0.00011	762	0.00009	1964	0.00024	393	0.00017	167	0.00032	1066	0.00018	455	0.00011	630	0.00036	1705	0.00016
Neodiprion	270857	G	275	0.00005	326	0.00006	276	0.00007	107	0.00008	103	0.00005	166	0.00004	149	0.00005	108	0.00008	178	0.00005	256	0.00009	387	0.00009	84	0.00004	399	0.00005	291	0.00004	591	0.00007	161	0.00007	67	0.00013	339	0.00006	203	0.00005	165	0.00009	594	0.00005
Aliidiomarina	1249554	G	148	0.00003	145	0.00003	140	0.00003	58	0.00005	91	0.00005	89	0.00002	70	0.00002	136	0.0001	102	0.00003	440	0.00015	335	0.00008	90	0.00005	221	0.00003	159	0.00002	485	0.00006	187	0.00008	35	0.00007	515	0.00008	125	0.00003	142	0.00008	613	0.00006
Leminorella	82980	G	75	0.00001	86	0.00002	78	0.00002	17	0.00001	33	0.00002	45	0.00001	39	0.00001	16	0.00001	48	0.00001	44	0.00002	65	0.00002	25	0.00001	128	0.00001	92	0.00001	120	0.00001	42	0.00002	0	0	101	0.00002	47	0.00001	16	0.00001	146	0.00001
Jaminaea	561108	G	128	0.00003	171	0.00003	139	0.00003	19	0.00002	33	0.00002	66	0.00002	65	0.00002	25	0.00002	56	0.00002	29	0.00001	77	0.00002	32	0.00002	244	0.00003	189	0.00002	103	0.00001	52	0.00002	0	0	116	0.00002	73	0.00002	20	0.00001	169	0.00002
Hartmannibacter	1572860	G	436	0.00009	488	0.00009	331	0.00008	48	0.00004	119	0.00006	271	0.00007	241	0.00008	91	0.00007	241	0.00007	87	0.00003	187	0.00005	85	0.00004	608	0.00007	538	0.00007	367	0.00004	148	0.00006	17	0.00003	403	0.00007	325	0.00008	63	0.00004	617	0.00006
Cardiobacterium	2717	G	243	0.00005	251	0.00005	235	0.00006	43	0.00003	71	0.00004	177	0.00004	111	0.00004	66	0.00005	128	0.00004	88	0.00003	146	0.00004	56	0.00003	338	0.00004	336	0.00004	247	0.00003	86	0.00004	14	0.00003	272	0.00004	132	0.00003	54	0.00003	413	0.00004
Mixta	2100764	G	279	0.00006	352	0.00007	160	0.00004	0	0	56	0.00003	194	0.00005	125	0.00004	61	0.00004	70	0.00002	182	0.00006	242	0.00006	78	0.00004	458	0.00005	283	0.00003	487	0.00006	160	0.00007	0	0	266	0.00004	130	0.00003	60	0.00003	512	0.00005
Kocuria	57493	G	7996	0.00158	7569	0.00147	6517	0.00162	7779	0.00617	24358	0.01274	14663	0.00354	12470	0.00412	4276	0.0031	11370	0.00319	6003	0.00207	18839	0.00454	11968	0.00611	15699	0.00181	22424	0.00276	24244	0.00295	8281	0.00361	1379	0.00266	35304	0.00581	13698	0.00325	1976	0.00113	43243	0.00395
Ndongobacter	1930845	G	32	0.00001	24	0	18	0	0	0	0	0	12	0	11	0	0	0	10	0	0	0	0	0	0	0	42	0	30	0	21	0	0	0	0	0	0	0	0	0	0	0	30	0
Clonostachys	110564	G	0	0	0	0	0	0	23	0.00002	0	0	0	0	0	0	0	0	0	0	18	0.00001	43	0.00001	0	0	0	0	0	0	88	0.00001	0	0	0	0	34	0.00001	0	0	13	0.00001	15	0
Cercospora	29002	G	129	0.00003	117	0.00002	110	0.00003	36	0.00003	52	0.00003	59	0.00001	46	0.00002	18	0.00001	67	0.00002	58	0.00002	68	0.00002	48	0.00002	221	0.00003	144	0.00002	220	0.00003	36	0.00002	15	0.00003	147	0.00002	84	0.00002	35	0.00002	163	0.00001
Chloroflexus	1107	G	1672	0.00033	1735	0.00034	1351	0.00034	110	0.00009	279	0.00015	765	0.00018	646	0.00021	186	0.00013	478	0.00013	163	0.00006	392	0.00009	238	0.00012	2766	0.00032	1733	0.00021	752	0.00009	329	0.00014	52	0.0001	790	0.00013	782	0.00019	67	0.00004	1510	0.00014
Candidatus Ruthia	1541743	G	0	0	0	0	0	0	0	0	0	0	0	0	0	0	0	0	0	0	0	0	0	0	0	0	0	0	0	0	0	0	0	0	0	0	0	0	0	0	0	0	345	0.00003
Paraeggerthella	651554	G	426	0.00008	371	0.00007	148	0.00004	14	0.00001	38	0.00002	104	0.00003	159	0.00005	63	0.00005	67	0.00002	31	0.00001	55	0.00001	30	0.00002	344	0.00004	512	0.00006	104	0.00001	42	0.00002	0	0	110	0.00002	83	0.00002	26	0.00001	207	0.00002
Haloactinobacterium	1331737	G	485	0.0001	412	0.00008	331	0.00008	488	0.00039	789	0.00041	562	0.00014	293	0.0001	557	0.0004	2054	0.00058	690	0.00024	844	0.0002	1181	0.0006	799	0.00009	2135	0.00026	2337	0.00028	1185	0.00052	109	0.00021	2612	0.00043	2104	0.0005	230	0.00013	7350	0.00067
Candidatus Micropelagos	2175151	G	11	0	10	0	0	0	0	0	0	0	18	0	0	0	15	0.00001	0	0	11	0	0	0	0	0	17	0	0	0	63	0.00001	0	0	0	0	17	0	0	0	0	0	16	0
Candidatus Babela	1551504	G	0	0	0	0	0	0	0	0	0	0	0	0	0	0	0	0	0	0	0	0	0	0	0	0	0	0	38	0	32	0	0	0	0	0	0	0	0	0	0	0	0	0
Pseudobutyrivibrio	46205	G	40	0.00001	59	0.00001	41	0.00001	23	0.00002	23	0.00001	32	0.00001	14	0	41	0.00003	36	0.00001	78	0.00003	100	0.00002	22	0.00001	68	0.00001	63	0.00001	174	0.00002	46	0.00002	17	0.00003	93	0.00002	47	0.00001	44	0.00003	169	0.00002
Roseburia	841	G	145	0.00003	196	0.00004	127	0.00003	77	0.00006	72	0.00004	99	0.00002	68	0.00002	56	0.00004	131	0.00004	195	0.00007	267	0.00006	67	0.00003	194	0.00002	167	0.00002	378	0.00005	86	0.00004	34	0.00007	192	0.00003	110	0.00003	105	0.00006	368	0.00003
Hugenholtzia	1937999	G	22	0	21	0	12	0	22	0.00002	17	0.00001	29	0.00001	14	0	41	0.00003	15	0	61	0.00002	82	0.00002	16	0.00001	32	0	48	0.00001	121	0.00001	23	0.00001	16	0.00003	62	0.00001	33	0.00001	42	0.00002	115	0.00001
Anaerobranca	42447	G	12	0	0	0	0	0	0	0	0	0	0	0	0	0	0	0	0	0	15	0.00001	23	0.00001	0	0	0	0	15	0	22	0	12	0.00001	0	0	16	0	0	0	0	0	21	0
Pseudodonghicola	1649481	G	238	0.00005	228	0.00004	192	0.00005	40	0.00003	69	0.00004	184	0.00004	112	0.00004	58	0.00004	131	0.00004	98	0.00003	155	0.00004	79	0.00004	355	0.00004	277	0.00003	246	0.00003	89	0.00004	18	0.00003	303	0.00005	206	0.00005	59	0.00003	457	0.00004
Garciella	218204	G	0	0	0	0	0	0	0	0	18	0.00001	0	0	0	0	0	0	0	0	0	0	12	0	0	0	0	0	12	0	22	0	0	0	0	0	20	0	0	0	13	0.00001	38	0
Acetohalobium	28186	G	0	0	0	0	0	0	0	0	0	0	0	0	0	0	0	0	0	0	0	0	0	0	0	0	20	0	0	0	0	0	0	0	0	0	14	0	0	0	0	0	18	0
Nodularia	159191	G	27	0.00001	33	0.00001	30	0.00001	0	0	0	0	21	0.00001	19	0.00001	17	0.00001	50	0.00001	36	0.00001	32	0.00001	24	0.00001	71	0.00001	40	0	56	0.00001	14	0.00001	0	0	44	0.00001	24	0.00001	11	0.00001	46	0
Hydromonas	1910924	G	20	0	15	0	12	0	12	0.00001	0	0	14	0	0	0	0	0	10	0	32	0.00001	29	0.00001	0	0	18	0	10	0	57	0.00001	0	0	0	0	40	0.00001	10	0	16	0.00001	47	0
Lepisosteus	7916	G	950	0.00019	1014	0.0002	834	0.00021	378	0.0003	331	0.00017	492	0.00012	434	0.00014	408	0.0003	497	0.00014	856	0.0003	1280	0.00031	327	0.00017	1359	0.00016	1208	0.00015	2135	0.00026	449	0.0002	208	0.0004	1201	0.0002	597	0.00014	534	0.00031	2040	0.00019
Ureaplasma	2129	G	0	0	0	0	0	0	0	0	0	0	0	0	0	0	0	0	11	0	0	0	15	0	0	0	0	0	17	0	19	0	14	0.00001	0	0	16	0	16	0	0	0	28	0
Oceanicella	1233054	G	1156	0.00023	1277	0.00025	1045	0.00026	126	0.0001	346	0.00018	1000	0.00024	774	0.00026	279	0.0002	610	0.00017	293	0.0001	651	0.00016	282	0.00014	1946	0.00022	1614	0.0002	891	0.00011	410	0.00018	70	0.00013	1163	0.00019	840	0.0002	160	0.00009	2040	0.00019
Actinotignum	1653174	G	409	0.00008	348	0.00007	362	0.00009	81	0.00006	117	0.00006	218	0.00005	196	0.00006	47	0.00003	251	0.00007	49	0.00002	121	0.00003	172	0.00009	662	0.00008	218	0.00003	418	0.00005	176	0.00008	10	0.00002	489	0.00008	295	0.00007	44	0.00003	1161	0.00011
Denitrovibrio	117999	G	17	0	17	0	0	0	0	0	0	0	0	0	0	0	0	0	0	0	0	0	11	0	0	0	11	0	19	0	15	0	0	0	0	0	21	0	14	0	0	0	28	0
Amylibacter	1617805	G	54	0.00001	95	0.00002	44	0.00001	12	0.00001	36	0.00002	36	0.00001	38	0.00001	33	0.00002	37	0.00001	66	0.00002	62	0.00001	26	0.00001	91	0.00001	93	0.00001	116	0.00001	18	0.00001	0	0	110	0.00002	65	0.00002	35	0.00002	138	0.00001
Aeropyrum	56635	G	39	0.00001	31	0.00001	22	0.00001	0	0	0	0	25	0.00001	0	0	0	0	13	0	0	0	0	0	10	0.00001	36	0	25	0	16	0	0	0	0	0	12	0	15	0	0	0	35	0
Solimicrobium	2249306	G	25	0	24	0	28	0.00001	0	0	12	0.00001	16	0	0	0	15	0.00001	19	0.00001	29	0.00001	34	0.00001	13	0.00001	45	0.00001	34	0	86	0.00001	11	0	0	0	27	0	13	0	11	0.00001	74	0.00001
Nickievirus	2560188	G	0	0	10	0	0	0	0	0	0	0	0	0	0	0	0	0	0	0	0	0	0	0	0	0	0	0	0	0	0	0	0	0	0	0	0	0	0	0	0	0	0	0
Desulfocurvus	700595	G	577	0.00011	543	0.00011	415	0.0001	40	0.00003	87	0.00005	360	0.00009	259	0.00009	81	0.00006	194	0.00005	73	0.00003	171	0.00004	73	0.00004	891	0.0001	660	0.00008	294	0.00004	141	0.00006	29	0.00006	368	0.00006	277	0.00007	43	0.00002	678	0.00006
Caldimicrobium	444090	G	0	0	0	0	0	0	0	0	0	0	0	0	0	0	0	0	0	0	0	0	0	0	0	0	10	0	11	0	17	0	0	0	0	0	11	0	0	0	0	0	13	0
Mameliella	1434019	G	442	0.00009	512	0.0001	386	0.0001	82	0.00007	193	0.0001	389	0.00009	304	0.0001	151	0.00011	304	0.00009	208	0.00007	369	0.00009	172	0.00009	702	0.00008	710	0.00009	569	0.00007	236	0.0001	32	0.00006	660	0.00011	345	0.00008	153	0.00009	1247	0.00011
Cheoctovirus	1623281	G	0	0	13	0	16	0	0	0	0	0	0	0	0	0	19	0.00001	18	0.00001	0	0	41	0.00001	0	0	24	0	16	0	48	0.00001	0	0	0	0	96	0.00002	22	0.00001	0	0	75	0.00001
Cynara	4264	G	435	0.00009	453	0.00009	384	0.0001	237	0.00019	169	0.00009	236	0.00006	149	0.00005	203	0.00015	295	0.00008	569	0.0002	748	0.00018	199	0.0001	537	0.00006	442	0.00005	1321	0.00016	269	0.00012	105	0.0002	665	0.00011	286	0.00007	334	0.00019	1071	0.0001
Geomicrobium	767528	G	16	0	33	0.00001	30	0.00001	16	0.00001	18	0.00001	15	0	21	0.00001	15	0.00001	27	0.00001	34	0.00001	69	0.00002	26	0.00001	26	0	55	0.00001	62	0.00001	18	0.00001	0	0	67	0.00001	33	0.00001	15	0.00001	102	0.00001
Hydrogenibacillus	1609627	G	313	0.00006	341	0.00007	264	0.00007	24	0.00002	58	0.00003	141	0.00003	138	0.00005	33	0.00002	96	0.00003	34	0.00001	63	0.00002	48	0.00002	609	0.00007	363	0.00004	118	0.00001	56	0.00002	0	0	162	0.00003	160	0.00004	26	0.00001	279	0.00003
Ancylobacter	99	G	1278	0.00025	1547	0.0003	1030	0.00026	140	0.00011	326	0.00017	531	0.00013	675	0.00022	263	0.00019	456	0.00013	205	0.00007	436	0.0001	273	0.00014	2013	0.00023	1210	0.00015	992	0.00012	360	0.00016	38	0.00007	1068	0.00018	750	0.00018	172	0.0001	1147	0.0001
Saccharophagus	316625	G	11	0	14	0	13	0	13	0.00001	55	0.00003	16	0	18	0.00001	33	0.00002	66	0.00002	99	0.00003	151	0.00004	41	0.00002	20	0	38	0	237	0.00003	59	0.00003	10	0.00002	387	0.00006	33	0.00001	48	0.00003	281	0.00003
Hephaestia	1445609	G	570	0.00011	617	0.00012	483	0.00012	191	0.00015	136	0.00007	1067	0.00026	912	0.0003	109	0.00008	608	0.00017	214	0.00007	605	0.00015	137	0.00007	950	0.00011	1977	0.00024	1664	0.0002	214	0.00009	88	0.00017	413	0.00007	792	0.00019	432	0.00025	707	0.00006
Chitinilyticum	551208	G	266	0.00005	281	0.00005	252	0.00006	47	0.00004	76	0.00004	216	0.00005	147	0.00005	70	0.00005	137	0.00004	89	0.00003	185	0.00004	62	0.00003	441	0.00005	385	0.00005	299	0.00004	90	0.00004	14	0.00003	264	0.00004	203	0.00005	64	0.00004	457	0.00004
Verminephrobacter	364316	G	558	0.00011	613	0.00012	502	0.00012	74	0.00006	125	0.00007	429	0.0001	275	0.00009	81	0.00006	212	0.00006	151	0.00005	285	0.00007	123	0.00006	932	0.00011	579	0.00007	509	0.00006	118	0.00005	33	0.00006	391	0.00006	320	0.00008	90	0.00005	541	0.00005
Intestinibacter	1505657	G	0	0	0	0	0	0	0	0	0	0	0	0	0	0	0	0	0	0	15	0.00001	25	0.00001	0	0	0	0	0	0	48	0.00001	0	0	0	0	60	0.00001	0	0	0	0	0	0
Sinomicrobium	1434045	G	95	0.00002	84	0.00002	57	0.00001	510	0.0004	373	0.0002	124	0.00003	106	0.00003	3011	0.00218	1764	0.00049	2377	0.00082	2071	0.0005	532	0.00027	112	0.00001	789	0.0001	2988	0.00036	3778	0.00165	324	0.00062	2599	0.00043	563	0.00013	807	0.00046	11128	0.00102
Biomphalaria	6525	G	677	0.00013	726	0.00014	653	0.00016	410	0.00033	260	0.00014	333	0.00008	258	0.00009	406	0.00029	416	0.00012	907	0.00031	1211	0.00029	287	0.00015	886	0.0001	679	0.00008	2082	0.00025	391	0.00017	191	0.00037	1101	0.00018	516	0.00012	531	0.0003	1686	0.00015
Tilletiopsis	1500560	G	779	0.00015	829	0.00016	657	0.00016	73	0.00006	129	0.00007	499	0.00012	350	0.00012	114	0.00008	303	0.00008	99	0.00003	243	0.00006	146	0.00007	1313	0.00015	925	0.00011	486	0.00006	175	0.00008	25	0.00005	461	0.00008	388	0.00009	73	0.00004	856	0.00008
Undibacterium	401469	G	112	0.00002	107	0.00002	101	0.00003	38	0.00003	71	0.00004	85	0.00002	73	0.00002	48	0.00003	88	0.00002	162	0.00006	194	0.00005	52	0.00003	169	0.00002	110	0.00001	347	0.00004	75	0.00003	24	0.00005	220	0.00004	91	0.00002	97	0.00006	250	0.00002
Hapalosiphon	162985	G	0	0	18	0	0	0	0	0	0	0	0	0	0	0	0	0	0	0	0	0	0	0	0	0	31	0	0	0	17	0	0	0	0	0	0	0	0	0	0	0	0	0
Actinobaculum	76833	G	425	0.00008	428	0.00008	355	0.00009	44	0.00003	108	0.00006	268	0.00006	230	0.00008	153	0.00011	233	0.00007	159	0.00005	190	0.00005	136	0.00007	670	0.00008	890	0.00011	406	0.00005	190	0.00008	13	0.00003	414	0.00007	336	0.00008	41	0.00002	1052	0.0001
Neolamprologus	32506	G	320	0.00006	376	0.00007	303	0.00008	176	0.00014	129	0.00007	178	0.00004	112	0.00004	183	0.00013	224	0.00006	404	0.00014	531	0.00013	124	0.00006	465	0.00005	337	0.00004	881	0.00011	191	0.00008	84	0.00016	482	0.00008	220	0.00005	228	0.00013	838	0.00008
Nannizziopsis	85841	G	0	0	0	0	0	0	0	0	0	0	0	0	0	0	0	0	0	0	0	0	0	0	0	0	0	0	0	0	0	0	0	0	0	0	19	0	0	0	0	0	0	0
Zhongshania	1434050	G	48	0.00001	43	0.00001	30	0.00001	22	0.00002	32	0.00002	28	0.00001	0	0	38	0.00003	49	0.00001	206	0.00007	201	0.00005	65	0.00003	84	0.00001	181	0.00002	445	0.00005	83	0.00004	15	0.00003	295	0.00005	54	0.00001	86	0.00005	335	0.00003
Atlantibacter	1903434	G	85	0.00002	87	0.00002	74	0.00002	10	0.00001	32	0.00002	52	0.00001	41	0.00001	34	0.00002	40	0.00001	52	0.00002	77	0.00002	35	0.00002	135	0.00002	115	0.00001	128	0.00002	55	0.00002	0	0	112	0.00002	65	0.00002	34	0.00002	203	0.00002
Staphylococcus	1279	G	51034	0.0101	29671	0.00577	11498	0.00285	1640	0.0013	842	0.00044	3657	0.00088	1993	0.00066	617	0.00045	2874	0.00081	12127	0.00419	4472	0.00108	1402	0.00072	64451	0.00744	4281	0.00053	18113	0.0022	562	0.00025	1502	0.00289	2958	0.00049	2102	0.0005	5074	0.0029	3507	0.00032
Pelistega	106146	G	0	0	0	0	0	0	0	0	0	0	0	0	0	0	0	0	0	0	28	0.00001	27	0.00001	0	0	0	0	0	0	36	0	0	0	0	0	12	0	10	0	14	0.00001	17	0
Coniothyrium	78388	G	21	0	0	0	32	0.00001	0	0	0	0	0	0	0	0	0	0	0	0	0	0	23	0.00001	0	0	0	0	0	0	54	0.00001	0	0	0	0	0	0	0	0	0	0	0	0
Falsibacillus	1270155	G	16	0	28	0.00001	12	0	31	0.00002	42	0.00002	24	0.00001	18	0.00001	26	0.00002	166	0.00005	130	0.00004	73	0.00002	42	0.00002	33	0	82	0.00001	76	0.00001	31	0.00001	15	0.00003	405	0.00007	39	0.00001	26	0.00001	142	0.00001
Caenorhabditis	6237	G	440	0.00009	468	0.00009	444	0.00011	212	0.00017	151	0.00008	233	0.00006	169	0.00006	218	0.00016	244	0.00007	484	0.00017	791	0.00019	190	0.0001	576	0.00007	470	0.00006	1231	0.00015	278	0.00012	85	0.00016	678	0.00011	328	0.00008	285	0.00016	1037	0.00009
Macromonas	183669	G	336	0.00007	335	0.00007	240	0.00006	41	0.00003	91	0.00005	261	0.00006	195	0.00006	38	0.00003	135	0.00004	102	0.00004	174	0.00004	73	0.00004	499	0.00006	419	0.00005	327	0.00004	85	0.00004	14	0.00003	273	0.00004	184	0.00004	72	0.00004	471	0.00004
Betterkatzvirus	2560101	G	0	0	0	0	0	0	0	0	0	0	0	0	0	0	0	0	0	0	0	0	0	0	0	0	10	0	0	0	0	0	0	0	0	0	0	0	0	0	0	0	0	0
Haloferula	574899	G	510	0.0001	552	0.00011	459	0.00011	38	0.00003	146	0.00008	284	0.00007	230	0.00008	120	0.00009	123	0.00003	86	0.00003	173	0.00004	112	0.00006	791	0.00009	474	0.00006	520	0.00006	161	0.00007	15	0.00003	337	0.00006	204	0.00005	84	0.00005	621	0.00006
Ceratosolen	84507	G	505	0.0001	517	0.0001	466	0.00012	252	0.0002	173	0.00009	249	0.00006	169	0.00006	188	0.00014	301	0.00008	503	0.00017	760	0.00018	158	0.00008	673	0.00008	518	0.00006	1145	0.00014	224	0.0001	126	0.00024	492	0.00008	367	0.00009	322	0.00018	938	0.00009
Entomoplasma	46238	G	0	0	0	0	0	0	16	0.00001	0	0	0	0	0	0	0	0	0	0	19	0.00001	11	0	0	0	14	0	14	0	37	0	15	0.00001	0	0	0	0	0	0	0	0	11	0
Rhodotorula	5533	G	3729	0.00074	3618	0.0007	3454	0.00086	339	0.00027	726	0.00038	2753	0.00066	1881	0.00062	357	0.00026	1314	0.00037	543	0.00019	1134	0.00027	683	0.00035	6965	0.0008	4167	0.00051	1762	0.00021	706	0.00031	155	0.0003	1919	0.00032	1650	0.00039	313	0.00018	3319	0.0003
Pinus	3337	G	0	0	0	0	0	0	0	0	0	0	48	0.00001	0	0	0	0	0	0	0	0	0	0	0	0	0	0	0	0	0	0	0	0	0	0	0	0	0	0	0	0	24	0
Salinibacillus	320933	G	0	0	0	0	0	0	0	0	15	0.00001	0	0	0	0	0	0	21	0.00001	0	0	34	0.00001	15	0.00001	0	0	63	0.00001	26	0	17	0.00001	0	0	35	0.00001	0	0	12	0.00001	43	0
Lunatimonas	1774589	G	32	0.00001	49	0.00001	31	0.00001	456	0.00036	168	0.00009	61	0.00001	52	0.00002	350	0.00025	120	0.00003	941	0.00032	1195	0.00029	336	0.00017	68	0.00001	292	0.00004	840	0.0001	263	0.00011	95	0.00018	402	0.00007	204	0.00005	280	0.00016	1324	0.00012
Aureobasidium	5579	G	2836	0.00056	2952	0.00057	2729	0.00068	768	0.00061	1316	0.00069	1919	0.00046	1143	0.00038	513	0.00037	1147	0.00032	1792	0.00062	2229	0.00054	1048	0.00053	4668	0.00054	3056	0.00038	4509	0.00055	956	0.00042	232	0.00045	3136	0.00052	1174	0.00028	514	0.00029	2695	0.00025
Neochlamydia	112987	G	0	0	0	0	0	0	0	0	0	0	0	0	0	0	0	0	0	0	0	0	12	0	0	0	0	0	23	0	49	0.00001	0	0	0	0	14	0	17	0	0	0	55	0.00001
Azospirillum	191	G	24066	0.00476	26532	0.00516	19148	0.00475	1579	0.00125	3988	0.00209	16058	0.00388	12188	0.00402	4880	0.00354	13390	0.00376	3017	0.00104	6212	0.0015	3578	0.00183	35309	0.00407	30709	0.00378	22463	0.00273	8368	0.00365	697	0.00134	13316	0.00219	18288	0.00435	2160	0.00124	38146	0.00348
Leptospirillum	179	G	121	0.00002	133	0.00003	121	0.00003	13	0.00001	19	0.00001	63	0.00002	44	0.00001	20	0.00001	37	0.00001	23	0.00001	53	0.00001	37	0.00002	173	0.00002	112	0.00001	120	0.00001	36	0.00002	0	0	79	0.00001	58	0.00001	24	0.00001	137	0.00001
Acidipila	1000999	G	1105	0.00022	1235	0.00024	989	0.00025	54	0.00004	126	0.00007	575	0.00014	506	0.00017	89	0.00006	249	0.00007	62	0.00002	224	0.00005	142	0.00007	1499	0.00017	966	0.00012	356	0.00004	171	0.00007	17	0.00003	385	0.00006	386	0.00009	48	0.00003	729	0.00007
Lactuca	4235	G	1030	0.0002	1053	0.0002	836	0.00021	521	0.00041	434	0.00023	526	0.00013	393	0.00013	494	0.00036	590	0.00017	1194	0.00041	1845	0.00044	430	0.00022	1380	0.00016	1014	0.00012	3056	0.00037	659	0.00029	293	0.00056	1590	0.00026	679	0.00016	767	0.00044	2270	0.00021
Parapedobacter	416949	G	234	0.00005	225	0.00004	193	0.00005	2187	0.00174	1180	0.00062	226	0.00005	164	0.00005	994	0.00072	476	0.00013	11264	0.00389	8466	0.00204	1122	0.00057	386	0.00004	884	0.00011	36281	0.00441	2284	0.001	1385	0.00267	3916	0.00064	415	0.0001	9125	0.00522	2230	0.0002
Fromanvirus	186764	G	58	0.00001	67	0.00001	54	0.00001	24	0.00002	22	0.00001	55	0.00001	26	0.00001	30	0.00002	103	0.00003	37	0.00001	99	0.00002	62	0.00003	114	0.00001	293	0.00004	95	0.00001	38	0.00002	26	0.00005	200	0.00003	62	0.00001	32	0.00002	141	0.00001
Neomegalonema	356797	G	254	0.00005	286	0.00006	209	0.00005	5108	0.00405	12476	0.00653	196	0.00005	152	0.00005	9281	0.00672	20358	0.00571	65	0.00002	20859	0.00502	11615	0.00593	456	0.00005	314	0.00004	234	0.00003	13943	0.00609	2199	0.00424	42611	0.00701	27248	0.00647	51	0.00003	59736	0.00545
Pontibaca	1400059	G	156	0.00003	200	0.00004	129	0.00003	216	0.00017	542	0.00028	106	0.00003	123	0.00004	79	0.00006	126	0.00004	1338	0.00046	940	0.00023	735	0.00038	253	0.00003	311	0.00004	13897	0.00169	146	0.00006	87	0.00017	1127	0.00019	165	0.00004	3410	0.00195	606	0.00006
Dermabacter	36739	G	389	0.00008	399	0.00008	290	0.00007	75	0.00006	153	0.00008	277	0.00007	232	0.00008	103	0.00007	273	0.00008	128	0.00004	224	0.00005	126	0.00006	724	0.00008	650	0.00008	521	0.00006	165	0.00007	37	0.00007	393	0.00006	435	0.0001	90	0.00005	861	0.00008
Helicobacter	209	G	408	0.00008	490	0.0001	338	0.00008	211	0.00017	167	0.00009	224	0.00005	155	0.00005	230	0.00017	269	0.00008	596	0.00021	774	0.00019	196	0.0001	497	0.00006	423	0.00005	1389	0.00017	315	0.00014	100	0.00019	639	0.00011	319	0.00008	366	0.00021	1012	0.00009
Thermostaphylospora	2071601	G	846	0.00017	840	0.00016	706	0.00018	150	0.00012	168	0.00009	605	0.00015	501	0.00017	150	0.00011	1079	0.0003	142	0.00005	330	0.00008	185	0.00009	1553	0.00018	1866	0.00023	581	0.00007	254	0.00011	32	0.00006	586	0.0001	1312	0.00031	67	0.00004	1612	0.00015
Candidatus Odyssella	84646	G	0	0	0	0	0	0	0	0	0	0	0	0	0	0	0	0	0	0	0	0	16	0	0	0	0	0	0	0	10	0	11	0	0	0	20	0	0	0	0	0	26	0
Ipomoea	4119	G	684	0.00014	642	0.00012	547	0.00014	214	0.00017	218	0.00011	345	0.00008	263	0.00009	215	0.00016	322	0.00009	540	0.00019	812	0.0002	225	0.00011	941	0.00011	688	0.00008	1433	0.00017	255	0.00011	120	0.00023	741	0.00012	358	0.00009	364	0.00021	1178	0.00011
Trichoplusia	7110	G	543	0.00011	546	0.00011	493	0.00012	184	0.00015	175	0.00009	314	0.00008	225	0.00007	187	0.00014	296	0.00008	438	0.00015	613	0.00015	166	0.00008	766	0.00009	617	0.00008	1051	0.00013	215	0.00009	94	0.00018	551	0.00009	320	0.00008	293	0.00017	982	0.00009
Nakaseomyces	374468	G	13	0	18	0	0	0	0	0	0	0	0	0	0	0	0	0	0	0	17	0.00001	28	0.00001	0	0	29	0	15	0	39	0	18	0.00001	0	0	22	0	16	0	12	0.00001	18	0
Jaculus	48867	G	2170	0.00043	2277	0.00044	1904	0.00047	911	0.00072	808	0.00042	1092	0.00026	893	0.00029	921	0.00067	1291	0.00036	2059	0.00071	3183	0.00077	859	0.00044	2987	0.00034	2367	0.00029	5280	0.00064	1110	0.00048	437	0.00084	3045	0.0005	1348	0.00032	1467	0.00084	4805	0.00044
Acromyrmex	64782	G	314	0.00006	375	0.00007	278	0.00007	149	0.00012	116	0.00006	151	0.00004	117	0.00004	117	0.00008	162	0.00005	291	0.0001	478	0.00012	87	0.00004	395	0.00005	298	0.00004	790	0.0001	149	0.00007	60	0.00012	425	0.00007	158	0.00004	205	0.00012	616	0.00006
Candidatus Chloroploca	1579476	G	381	0.00008	409	0.00008	260	0.00006	28	0.00002	64	0.00003	185	0.00004	128	0.00004	34	0.00002	121	0.00003	40	0.00001	92	0.00002	54	0.00003	575	0.00007	310	0.00004	189	0.00002	53	0.00002	10	0.00002	185	0.00003	173	0.00004	21	0.00001	321	0.00003
Bellilinea	475960	G	69	0.00001	59	0.00001	62	0.00002	0	0	34	0.00002	25	0.00001	26	0.00001	11	0.00001	47	0.00001	22	0.00001	58	0.00001	19	0.00001	113	0.00001	80	0.00001	49	0.00001	49	0.00002	0	0	86	0.00001	56	0.00001	0	0	156	0.00001
Pseudodesulfovibrio	2035811	G	759	0.00015	798	0.00016	628	0.00016	67	0.00005	187	0.0001	446	0.00011	395	0.00013	141	0.0001	300	0.00008	132	0.00005	277	0.00007	173	0.00009	1203	0.00014	885	0.00011	491	0.00006	227	0.0001	30	0.00006	489	0.00008	407	0.0001	89	0.00005	976	0.00009
Vibrio	662	G	2009	0.0004	2603	0.00051	1976	0.00049	690	0.00055	1032	0.00054	1415	0.00034	953	0.00031	1023	0.00074	1646	0.00046	3267	0.00113	3689	0.00089	1193	0.00061	3201	0.00037	2696	0.00033	5846	0.00071	1877	0.00082	427	0.00082	4900	0.00081	1647	0.00039	1717	0.00098	6342	0.00058
Hydrogenovibrio	28884	G	65	0.00001	93	0.00002	63	0.00002	32	0.00003	37	0.00002	50	0.00001	44	0.00001	46	0.00003	67	0.00002	100	0.00003	162	0.00004	39	0.00002	97	0.00001	116	0.00001	288	0.00004	87	0.00004	24	0.00005	211	0.00003	85	0.00002	40	0.00002	308	0.00003
Methylocucumis	2204160	G	19	0	30	0.00001	0	0	0	0	12	0.00001	0	0	15	0	0	0	23	0.00001	32	0.00001	32	0.00001	0	0	15	0	18	0	47	0.00001	10	0	0	0	31	0.00001	13	0	13	0.00001	32	0
Ophiocordyceps	474995	G	0	0	0	0	0	0	0	0	0	0	0	0	0	0	0	0	0	0	18	0.00001	12	0	0	0	12	0	0	0	77	0.00001	0	0	0	0	14	0	0	0	0	0	0	0
Chlorocebus	392815	G	954	0.00019	1027	0.0002	824	0.0002	432	0.00034	319	0.00017	467	0.00011	336	0.00011	389	0.00028	472	0.00013	982	0.00034	1374	0.00033	336	0.00017	1371	0.00016	992	0.00012	2397	0.00029	496	0.00022	209	0.0004	1279	0.00021	641	0.00015	552	0.00032	2132	0.00019
Aeromonas	642	G	5247	0.00104	5326	0.00104	4373	0.00109	606	0.00048	1428	0.00075	4098	0.00099	2698	0.00089	1206	0.00087	2715	0.00076	2344	0.00081	3236	0.00078	1337	0.00068	7941	0.00092	7537	0.00093	5817	0.00071	2267	0.00099	381	0.00073	5828	0.00096	3346	0.00079	1230	0.0007	9456	0.00086
Vitiosangium	1945896	G	1614	0.00032	1561	0.0003	1221	0.0003	84	0.00007	257	0.00013	5176	0.00125	2627	0.00087	140	0.0001	545	0.00015	83	0.00003	322	0.00008	217	0.00011	2219	0.00026	2716	0.00033	511	0.00006	322	0.00014	35	0.00007	558	0.00009	601	0.00014	75	0.00004	1187	0.00011
Thalassomonas	137583	G	97	0.00002	101	0.00002	59	0.00001	22	0.00002	47	0.00002	47	0.00001	45	0.00001	57	0.00004	63	0.00002	95	0.00003	160	0.00004	25	0.00001	117	0.00001	95	0.00001	190	0.00002	59	0.00003	23	0.00004	175	0.00003	51	0.00001	45	0.00003	233	0.00002
Candidatus Sulcia	336809	G	0	0	0	0	0	0	0	0	0	0	0	0	0	0	0	0	10	0	26	0.00001	16	0	0	0	0	0	0	0	36	0	0	0	0	0	0	0	0	0	15	0.00001	16	0
Candidatus Nanopelagicus	2039639	G	0	0	0	0	0	0	0	0	0	0	0	0	0	0	0	0	0	0	0	0	13	0	0	0	15	0	23	0	40	0	0	0	0	0	12	0	0	0	0	0	31	0
Solitalea	929509	G	33	0.00001	55	0.00001	97	0.00002	144	0.00011	49	0.00003	54	0.00001	46	0.00002	75	0.00005	220	0.00006	438	0.00015	427	0.0001	53	0.00003	55	0.00001	111	0.00001	1002	0.00012	92	0.00004	70	0.00013	173	0.00003	106	0.00003	290	0.00017	344	0.00003
Paucisalibacillus	351094	G	0	0	15	0	11	0	334	0.00027	1032	0.00054	45	0.00001	41	0.00001	23	0.00002	118	0.00003	222	0.00008	1239	0.0003	726	0.00037	11	0	579	0.00007	1572	0.00019	37	0.00002	72	0.00014	633	0.0001	103	0.00002	333	0.00019	165	0.00002
Vombatus	29138	G	2266	0.00045	2303	0.00045	1865	0.00046	1141	0.00091	920	0.00048	1065	0.00026	841	0.00028	1110	0.0008	1383	0.00039	2692	0.00093	3964	0.00095	923	0.00047	3167	0.00037	2347	0.00029	6604	0.0008	1318	0.00058	584	0.00112	3275	0.00054	1529	0.00036	1699	0.00097	5122	0.00047
Dromaius	8789	G	1693	0.00033	1618	0.00031	1377	0.00034	462	0.00037	556	0.00029	983	0.00024	684	0.00023	575	0.00042	797	0.00022	1144	0.00039	1696	0.00041	498	0.00025	2466	0.00028	1967	0.00024	2844	0.00035	642	0.00028	238	0.00046	1840	0.0003	1045	0.00025	706	0.0004	3178	0.00029
Bibersteinia	476528	G	0	0	15	0	0	0	0	0	0	0	0	0	0	0	0	0	0	0	16	0.00001	0	0	0	0	17	0	13	0	19	0	13	0.00001	0	0	15	0	0	0	11	0.00001	24	0
Chlamydomonas	3052	G	2198	0.00043	2317	0.00045	1700	0.00042	230	0.00018	497	0.00026	1600	0.00039	1094	0.00036	336	0.00024	968	0.00027	372	0.00013	758	0.00018	426	0.00022	3640	0.00042	2572	0.00032	1428	0.00017	517	0.00023	91	0.00018	1402	0.00023	1269	0.0003	211	0.00012	2711	0.00025
Tabrizicola	1443919	G	779	0.00015	794	0.00015	582	0.00014	109	0.00009	300	0.00016	549	0.00013	434	0.00014	213	0.00015	426	0.00012	267	0.00009	408	0.0001	249	0.00013	1187	0.00014	1101	0.00014	822	0.0001	333	0.00015	42	0.00008	889	0.00015	538	0.00013	150	0.00009	1483	0.00014
Arthrobotrys	13348	G	86	0.00002	89	0.00002	70	0.00002	29	0.00002	37	0.00002	95	0.00002	34	0.00001	14	0.00001	36	0.00001	51	0.00002	93	0.00002	37	0.00002	116	0.00001	81	0.00001	185	0.00002	30	0.00001	17	0.00003	177	0.00003	40	0.00001	36	0.00002	86	0.00001
Brassica	3705	G	1052	0.00021	1105	0.00021	942	0.00023	504	0.0004	398	0.00021	1756	0.00042	1443	0.00048	409	0.0003	622	0.00017	1229	0.00042	1609	0.00039	410	0.00021	1388	0.00016	1176	0.00014	2664	0.00032	543	0.00024	250	0.00048	1497	0.00025	607	0.00014	753	0.00043	2034	0.00019
Marssonina	324777	G	164	0.00003	162	0.00003	131	0.00003	41	0.00003	79	0.00004	85	0.00002	73	0.00002	44	0.00003	66	0.00002	132	0.00005	157	0.00004	68	0.00003	268	0.00003	158	0.00002	287	0.00003	56	0.00002	28	0.00005	271	0.00004	100	0.00002	58	0.00003	212	0.00002
Apaloderma	57396	G	908	0.00018	982	0.00019	797	0.0002	401	0.00032	334	0.00017	506	0.00012	378	0.00012	410	0.0003	559	0.00016	916	0.00032	1389	0.00033	360	0.00018	1285	0.00015	1036	0.00013	2249	0.00027	503	0.00022	239	0.00046	1298	0.00021	596	0.00014	645	0.00037	2143	0.0002
Allokutzneria	1137960	G	2563	0.00051	2376	0.00046	2018	0.0005	201	0.00016	482	0.00025	2103	0.00051	1450	0.00048	288	0.00021	1376	0.00039	291	0.0001	674	0.00016	477	0.00024	4891	0.00056	3920	0.00048	1475	0.00018	679	0.0003	92	0.00018	1333	0.00022	1728	0.00041	149	0.00009	3308	0.0003
Arenimonas	490567	G	3495	0.00069	3922	0.00076	3017	0.00075	1077	0.00085	2887	0.00151	6302	0.00152	5022	0.00166	1690	0.00122	6936	0.00195	1942	0.00067	10433	0.00251	3383	0.00173	5671	0.00065	14523	0.00179	32390	0.00394	5902	0.00258	1215	0.00234	7914	0.0013	7552	0.00179	7859	0.0045	28153	0.00257
Massilimaliae	1987010	G	45	0.00001	36	0.00001	21	0.00001	0	0	0	0	10	0	18	0.00001	0	0	0	0	13	0	30	0.00001	0	0	48	0.00001	39	0	62	0.00001	18	0.00001	0	0	27	0	19	0	17	0.00001	51	0
Facklamia	66831	G	29	0.00001	35	0.00001	22	0.00001	16	0.00001	31	0.00002	11	0	12	0	35	0.00003	13	0	49	0.00002	53	0.00001	16	0.00001	41	0	53	0.00001	72	0.00001	21	0.00001	10	0.00002	26	0	30	0.00001	27	0.00002	107	0.00001
Chrysiogenes	118004	G	35	0.00001	33	0.00001	19	0	0	0	11	0.00001	17	0	0	0	11	0.00001	12	0	13	0	25	0.00001	0	0	41	0	34	0	55	0.00001	0	0	0	0	24	0	0	0	0	0	40	0
Aeribacillus	1055323	G	30	0.00001	34	0.00001	24	0.00001	36	0.00003	28	0.00001	49	0.00001	21	0.00001	16	0.00001	68	0.00002	39	0.00001	50	0.00001	30	0.00002	30	0	140	0.00002	78	0.00001	29	0.00001	0	0	80	0.00001	86	0.00002	14	0.00001	180	0.00002
Sutterella	40544	G	602	0.00012	650	0.00013	545	0.00014	53	0.00004	153	0.00008	325	0.00008	330	0.00011	94	0.00007	221	0.00006	154	0.00005	237	0.00006	106	0.00005	984	0.00011	727	0.00009	494	0.00006	180	0.00008	32	0.00006	435	0.00007	325	0.00008	109	0.00006	676	0.00006
Tepidiphilus	203470	G	362	0.00007	477	0.00009	343	0.00009	33	0.00003	76	0.00004	260	0.00006	215	0.00007	58	0.00004	157	0.00004	72	0.00002	168	0.00004	93	0.00005	711	0.00008	458	0.00006	272	0.00003	97	0.00004	15	0.00003	216	0.00004	213	0.00005	54	0.00003	473	0.00004
Catenulispora	414878	G	1278	0.00025	1256	0.00024	1012	0.00025	122	0.0001	229	0.00012	952	0.00023	774	0.00026	233	0.00017	737	0.00021	160	0.00006	399	0.0001	272	0.00014	2343	0.00027	1991	0.00024	735	0.00009	420	0.00018	54	0.0001	848	0.00014	984	0.00023	88	0.00005	2104	0.00019
Anaeroglobus	156454	G	14	0	18	0	13	0	0	0	0	0	12	0	14	0	0	0	0	0	0	0	19	0	0	0	25	0	24	0	26	0	0	0	0	0	64	0.00001	0	0	0	0	14	0
Jonquetella	428711	G	64	0.00001	57	0.00001	53	0.00001	0	0	13	0.00001	35	0.00001	25	0.00001	17	0.00001	25	0.00001	14	0	19	0	11	0.00001	99	0.00001	74	0.00001	41	0	15	0.00001	0	0	54	0.00001	31	0.00001	0	0	71	0.00001
Electrophorus	8004	G	679	0.00013	741	0.00014	646	0.00016	206	0.00016	213	0.00011	416	0.0001	283	0.00009	224	0.00016	346	0.0001	499	0.00017	787	0.00019	210	0.00011	958	0.00011	723	0.00009	1358	0.00017	305	0.00013	96	0.00018	833	0.00014	440	0.0001	334	0.00019	1202	0.00011
Ceratitis	7212	G	467	0.00009	562	0.00011	454	0.00011	241	0.00019	175	0.00009	203	0.00005	167	0.00006	250	0.00018	288	0.00008	607	0.00021	881	0.00021	188	0.0001	622	0.00007	507	0.00006	1449	0.00018	255	0.00011	138	0.00027	637	0.0001	282	0.00007	379	0.00022	957	0.00009
Pseudochloris	1418015	G	0	0	0	0	0	0	0	0	0	0	0	0	0	0	0	0	0	0	0	0	0	0	0	0	0	0	0	0	0	0	0	0	0	0	28	0	0	0	0	0	44	0
Fusibacter	76008	G	19	0	33	0.00001	18	0	0	0	0	0	14	0	10	0	0	0	0	0	28	0.00001	32	0.00001	12	0.00001	29	0	35	0	55	0.00001	0	0	0	0	37	0.00001	13	0	14	0.00001	58	0.00001
Christensenella	990721	G	318	0.00006	279	0.00005	253	0.00006	27	0.00002	52	0.00003	143	0.00003	145	0.00005	46	0.00003	125	0.00004	57	0.00002	108	0.00003	54	0.00003	467	0.00005	357	0.00004	203	0.00002	68	0.00003	10	0.00002	196	0.00003	138	0.00003	39	0.00002	380	0.00003
Rouxiella	1565532	G	50	0.00001	82	0.00002	61	0.00002	0	0	39	0.00002	49	0.00001	63	0.00002	17	0.00001	41	0.00001	54	0.00002	61	0.00001	24	0.00001	82	0.00001	97	0.00001	94	0.00001	22	0.00001	0	0	117	0.00002	45	0.00001	27	0.00002	116	0.00001
Eggerthia	1279384	G	0	0	0	0	0	0	0	0	0	0	0	0	0	0	0	0	0	0	0	0	0	0	0	0	0	0	0	0	19	0	16	0.00001	0	0	0	0	0	0	0	0	21	0
Pseudolabrys	556257	G	2673	0.00053	3074	0.0006	2193	0.00054	141	0.00011	298	0.00016	1038	0.00025	993	0.00033	234	0.00017	827	0.00023	269	0.00009	527	0.00013	268	0.00014	3307	0.00038	1755	0.00022	886	0.00011	423	0.00018	57	0.00011	966	0.00016	1269	0.0003	163	0.00009	1660	0.00015
Rhodanobacter	75309	G	4724	0.00093	4676	0.00091	3669	0.00091	2222	0.00176	1657	0.00087	3540	0.00085	2735	0.0009	1299	0.00094	6129	0.00172	2139	0.00074	5976	0.00144	1890	0.00096	6459	0.00075	15871	0.00195	23591	0.00287	2066	0.0009	841	0.00162	7437	0.00122	8728	0.00207	3785	0.00217	9552	0.00087
Spodoptera	7106	G	480	0.00009	541	0.00011	479	0.00012	176	0.00014	163	0.00009	264	0.00006	189	0.00006	239	0.00017	325	0.00009	556	0.00019	687	0.00017	196	0.0001	663	0.00008	537	0.00007	1319	0.00016	258	0.00011	131	0.00025	586	0.0001	369	0.00009	358	0.0002	1036	0.00009
Marvinbryantia	248744	G	40	0.00001	60	0.00001	34	0.00001	0	0	0	0	18	0	26	0.00001	17	0.00001	18	0.00001	13	0	31	0.00001	0	0	68	0.00001	44	0.00001	47	0.00001	0	0	0	0	36	0.00001	14	0	13	0.00001	68	0.00001
Burkholderia	32008	G	49055	0.0097	51918	0.01009	41101	0.0102	4440	0.00352	9579	0.00501	31230	0.00754	24743	0.00817	6603	0.00478	19738	0.00554	8728	0.00301	17339	0.00417	8488	0.00433	82094	0.00947	56577	0.00696	33883	0.00412	11641	0.00508	2151	0.00414	29114	0.00479	26801	0.00637	6411	0.00367	52040	0.00475
Synergistes	2753	G	190	0.00004	178	0.00003	156	0.00004	29	0.00002	0	0	103	0.00002	72	0.00002	27	0.00002	63	0.00002	24	0.00001	55	0.00001	32	0.00002	307	0.00004	198	0.00002	90	0.00001	30	0.00001	0	0	88	0.00001	108	0.00003	19	0.00001	117	0.00001
Confluentibacter	1763531	G	25	0	23	0	29	0.00001	141	0.00011	47	0.00002	30	0.00001	42	0.00001	200	0.00014	156	0.00004	667	0.00023	554	0.00013	48	0.00002	21	0	180	0.00002	867	0.00011	189	0.00008	68	0.00013	212	0.00003	154	0.00004	203	0.00012	583	0.00005
Desulfamplus	1246635	G	26	0.00001	17	0	19	0	0	0	13	0.00001	14	0	0	0	14	0.00001	12	0	19	0.00001	21	0.00001	0	0	23	0	17	0	64	0.00001	0	0	0	0	20	0	23	0.00001	11	0.00001	54	0
Tropicimonas	599652	G	1553	0.00031	1485	0.00029	1157	0.00029	159	0.00013	435	0.00023	1026	0.00025	786	0.00026	393	0.00028	826	0.00023	380	0.00013	769	0.00019	435	0.00022	2330	0.00027	1906	0.00023	1033	0.00013	602	0.00026	63	0.00012	1523	0.00025	1114	0.00026	221	0.00013	2555	0.00023
Bosea	85413	G	14553	0.00288	16400	0.00319	11161	0.00277	1100	0.00087	2748	0.00144	8021	0.00194	6133	0.00203	1785	0.00129	5150	0.00144	2003	0.00069	4314	0.00104	2468	0.00126	23782	0.00274	13231	0.00163	8658	0.00105	3211	0.0014	525	0.00101	8692	0.00143	6928	0.00165	1607	0.00092	14154	0.00129
Myroides	76831	G	56	0.00001	56	0.00001	58	0.00001	736	0.00058	137	0.00007	58	0.00001	75	0.00002	268	0.00019	211	0.00006	2827	0.00098	1661	0.0004	165	0.00008	85	0.00001	275	0.00003	5654	0.00069	269	0.00012	370	0.00071	439	0.00007	159	0.00004	2580	0.00148	974	0.00009
Acremonium(Glomerellales)	1036680	G	0	0	0	0	0	0	0	0	0	0	0	0	0	0	0	0	0	0	0	0	0	0	0	0	0	0	0	0	0	0	25	0.00001	0	0	0	0	0	0	0	0	68	0.00001
Pieris	7115	G	234	0.00005	312	0.00006	213	0.00005	135	0.00011	83	0.00004	93	0.00002	113	0.00004	144	0.0001	144	0.00004	357	0.00012	458	0.00011	96	0.00005	305	0.00004	300	0.00004	752	0.00009	117	0.00005	73	0.00014	325	0.00005	131	0.00003	190	0.00011	604	0.00006
Ficedula	36292	G	1239	0.00025	1242	0.00024	962	0.00024	385	0.00031	398	0.00021	595	0.00014	438	0.00014	399	0.00029	611	0.00017	1047	0.00036	1297	0.00031	376	0.00019	1712	0.0002	1307	0.00016	2247	0.00027	527	0.00023	203	0.00039	1337	0.00022	745	0.00018	605	0.00035	2366	0.00022
Pegunavirus	1623295	G	0	0	0	0	0	0	0	0	0	0	0	0	0	0	0	0	0	0	0	0	0	0	0	0	12	0	0	0	0	0	0	0	0	0	0	0	0	0	0	0	0	0
Ochrobactrum	528	G	1459	0.00029	2030	0.00039	1315	0.00033	534	0.00042	1505	0.00079	1290	0.00031	1045	0.00035	782	0.00057	1354	0.00038	2612	0.0009	2826	0.00068	1573	0.0008	2185	0.00025	2679	0.00033	10422	0.00127	1178	0.00051	343	0.00066	13208	0.00217	1724	0.00041	4274	0.00245	7716	0.0007
Nosema	27977	G	0	0	0	0	0	0	0	0	0	0	0	0	0	0	0	0	0	0	12	0	21	0.00001	0	0	0	0	11	0	37	0	0	0	0	0	27	0	0	0	12	0.00001	22	0
Likavirus	1982880	G	10	0	13	0	0	0	0	0	18	0.00001	0	0	0	0	0	0	15	0	0	0	34	0.00001	21	0.00001	18	0	26	0	0	0	0	0	0	0	66	0.00001	10	0	0	0	56	0.00001
Tilletiaria	5280	G	523	0.0001	572	0.00011	603	0.00015	70	0.00006	165	0.00009	355	0.00009	267	0.00009	137	0.0001	202	0.00006	151	0.00005	303	0.00007	127	0.00006	812	0.00009	603	0.00007	598	0.00007	127	0.00006	88	0.00017	429	0.00007	324	0.00008	109	0.00006	579	0.00005
Saccharospirillum	231683	G	230	0.00005	263	0.00005	178	0.00004	58	0.00005	145	0.00008	149	0.00004	103	0.00003	151	0.00011	181	0.00005	415	0.00014	453	0.00011	137	0.00007	348	0.00004	323	0.00004	786	0.0001	294	0.00013	38	0.00007	780	0.00013	235	0.00006	164	0.00009	799	0.00007
Parahaliea	1857932	G	226	0.00004	427	0.00008	223	0.00006	51	0.00004	105	0.00005	321	0.00008	241	0.00008	209	0.00015	385	0.00011	592	0.0002	761	0.00018	88	0.00004	629	0.00007	428	0.00005	546	0.00007	310	0.00014	69	0.00013	1452	0.00024	235	0.00006	140	0.00008	704	0.00006
Sphaerotilus	34102	G	1070	0.00021	1175	0.00023	858	0.00021	120	0.0001	270	0.00014	838	0.0002	603	0.0002	146	0.00011	471	0.00013	222	0.00008	371	0.00009	205	0.0001	1780	0.00021	1345	0.00017	886	0.00011	312	0.00014	61	0.00012	655	0.00011	639	0.00015	139	0.00008	1318	0.00012
Brevundimonas	41275	G	7960	0.00157	8426	0.00164	6272	0.00156	1782	0.00141	4992	0.00261	12600	0.00304	8614	0.00284	7633	0.00553	5882	0.00165	10894	0.00376	12425	0.00299	4291	0.00219	13796	0.00159	14257	0.00175	68366	0.00831	9002	0.00393	1835	0.00353	10853	0.00179	6977	0.00166	37138	0.02126	48542	0.00443
Tistlia	1321364	G	1581	0.00031	1577	0.00031	1268	0.00031	348	0.00028	1016	0.00053	1278	0.00031	1115	0.00037	662	0.00048	1365	0.00038	1118	0.00039	1585	0.00038	893	0.00046	2491	0.00029	2596	0.00032	3719	0.00045	1177	0.00051	240	0.00046	5404	0.00089	1661	0.00039	787	0.00045	5817	0.00053
Acaricomes	291967	G	101	0.00002	80	0.00002	79	0.00002	36	0.00003	42	0.00002	61	0.00001	48	0.00002	32	0.00002	94	0.00003	47	0.00002	95	0.00002	75	0.00004	136	0.00002	187	0.00002	163	0.00002	65	0.00003	17	0.00003	145	0.00002	124	0.00003	17	0.00001	392	0.00004
Trichechus	9776	G	2640	0.00052	2860	0.00056	2324	0.00058	1164	0.00092	986	0.00052	1443	0.00035	1097	0.00036	1196	0.00087	1549	0.00043	2781	0.00096	3910	0.00094	1030	0.00053	3807	0.00044	2895	0.00036	6747	0.00082	1327	0.00058	626	0.00121	3466	0.00057	1775	0.00042	1806	0.00103	5424	0.00049
Mycetohabitans	2571159	G	150	0.00003	184	0.00004	114	0.00003	13	0.00001	25	0.00001	86	0.00002	73	0.00002	26	0.00002	64	0.00002	49	0.00002	84	0.00002	37	0.00002	251	0.00003	173	0.00002	141	0.00002	39	0.00002	0	0	143	0.00002	99	0.00002	33	0.00002	196	0.00002
Kutzneria	43356	G	4648	0.00092	4434	0.00086	3527	0.00088	496	0.00039	799	0.00042	3407	0.00082	2626	0.00087	690	0.0005	2629	0.00074	518	0.00018	1256	0.0003	960	0.00049	8791	0.00101	7230	0.00089	2578	0.00031	1612	0.0007	153	0.00029	2804	0.00046	3150	0.00075	315	0.00018	7511	0.00069
Athene	126785	G	951	0.00019	1003	0.00019	775	0.00019	357	0.00028	361	0.00019	579	0.00014	382	0.00013	423	0.00031	594	0.00017	932	0.00032	1457	0.00035	366	0.00019	1391	0.00016	1112	0.00014	2330	0.00028	545	0.00024	214	0.00041	1426	0.00023	710	0.00017	578	0.00033	2129	0.00019
Trichoplax	10227	G	56	0.00001	87	0.00002	64	0.00002	44	0.00003	33	0.00002	28	0.00001	23	0.00001	42	0.00003	46	0.00001	90	0.00003	164	0.00004	47	0.00002	93	0.00001	73	0.00001	230	0.00003	48	0.00002	19	0.00004	124	0.00002	56	0.00001	67	0.00004	217	0.00002
Allisonella	209879	G	0	0	0	0	0	0	0	0	0	0	0	0	0	0	0	0	0	0	0	0	10	0	0	0	0	0	0	0	14	0	0	0	0	0	17	0	0	0	0	0	13	0
Frateuria	70411	G	1527	0.0003	1746	0.00034	1292	0.00032	275	0.00022	505	0.00026	1358	0.00033	943	0.00031	460	0.00033	1626	0.00046	394	0.00014	976	0.00023	499	0.00025	2570	0.0003	2426	0.0003	2739	0.00033	554	0.00024	163	0.00031	1811	0.0003	1218	0.00029	503	0.00029	1901	0.00017
Motilibacter	1434021	G	3966	0.00078	3715	0.00072	3175	0.00079	252	0.0002	455	0.00024	3746	0.0009	2789	0.00092	343	0.00025	1458	0.00041	260	0.00009	617	0.00015	410	0.00021	7664	0.00088	3620	0.00045	1218	0.00015	581	0.00025	146	0.00028	1185	0.00019	1765	0.00042	141	0.00008	3296	0.0003
Nubsella	565005	G	1158	0.00023	36	0.00001	33	0.00001	160	0.00013	64	0.00003	33	0.00001	21	0.00001	127	0.00009	124	0.00003	438	0.00015	521	0.00013	68	0.00003	1720	0.0002	185	0.00002	1105	0.00013	161	0.00007	89	0.00017	262	0.00004	126	0.00003	241	0.00014	553	0.00005
Thamnophis	34999	G	1010	0.0002	1053	0.0002	868	0.00022	514	0.00041	376	0.0002	502	0.00012	384	0.00013	484	0.00035	611	0.00017	1179	0.00041	1709	0.00041	421	0.00021	1282	0.00015	1108	0.00014	2844	0.00035	553	0.00024	274	0.00053	1430	0.00024	700	0.00017	683	0.00039	2308	0.00021
Python	37579	G	1181	0.00023	1319	0.00026	995	0.00025	599	0.00048	522	0.00027	615	0.00015	449	0.00015	589	0.00043	745	0.00021	1599	0.00055	2268	0.00055	513	0.00026	1625	0.00019	1317	0.00016	3529	0.00043	739	0.00032	338	0.00065	2115	0.00035	866	0.00021	907	0.00052	2889	0.00026
Silvibacterium	1775468	G	393	0.00008	447	0.00009	375	0.00009	18	0.00001	47	0.00002	182	0.00004	153	0.00005	14	0.00001	83	0.00002	32	0.00001	82	0.00002	31	0.00002	561	0.00006	273	0.00003	106	0.00001	39	0.00002	0	0	101	0.00002	111	0.00003	21	0.00001	200	0.00002
Sarcina	1266	G	43	0.00001	31	0.00001	38	0.00001	12	0.00001	11	0.00001	14	0	19	0.00001	0	0	19	0.00001	11	0	15	0	0	0	51	0.00001	44	0.00001	36	0	10	0	0	0	18	0	30	0.00001	0	0	38	0
Mangrovicoccus	2201383	G	516	0.0001	470	0.00009	379	0.00009	58	0.00005	128	0.00007	354	0.00009	252	0.00008	89	0.00006	251	0.00007	104	0.00004	210	0.00005	107	0.00005	790	0.00009	654	0.00008	357	0.00004	171	0.00007	30	0.00006	415	0.00007	341	0.00008	45	0.00003	757	0.00007
Leucothecium	180782	G	0	0	0	0	0	0	0	0	0	0	0	0	0	0	0	0	0	0	0	0	0	0	0	0	0	0	0	0	21	0	0	0	0	0	0	0	0	0	0	0	0	0
Proteiniclasticum	1155385	G	17	0	12	0	13	0	0	0	0	0	11	0	0	0	0	0	20	0.00001	15	0.00001	24	0.00001	0	0	18	0	26	0	41	0	0	0	0	0	22	0	13	0	11	0.00001	59	0.00001
Eremococcus	171412	G	0	0	0	0	0	0	0	0	0	0	12	0	10	0	0	0	0	0	0	0	17	0	0	0	0	0	10	0	18	0	0	0	0	0	0	0	0	0	0	0	39	0
Cycloclasticus	34067	G	0	0	0	0	29	0.00001	0	0	11	0.00001	13	0	0	0	0	0	28	0.00001	31	0.00001	37	0.00001	0	0	12	0	27	0	48	0.00001	0	0	0	0	50	0.00001	0	0	17	0.00001	60	0.00001
Methyloferula	1143004	G	200	0.00004	261	0.00005	133	0.00003	29	0.00002	46	0.00002	126	0.00003	87	0.00003	54	0.00004	75	0.00002	38	0.00001	100	0.00002	43	0.00002	293	0.00003	216	0.00003	145	0.00002	55	0.00002	0	0	200	0.00003	111	0.00003	33	0.00002	252	0.00002
Mixia	34348	G	64	0.00001	62	0.00001	69	0.00002	0	0	10	0.00001	39	0.00001	30	0.00001	14	0.00001	26	0.00001	22	0.00001	32	0.00001	0	0	115	0.00001	60	0.00001	37	0	18	0.00001	0	0	52	0.00001	51	0.00001	0	0	67	0.00001
Propionispora	112902	G	54	0.00001	57	0.00001	48	0.00001	11	0.00001	21	0.00001	45	0.00001	13	0	16	0.00001	22	0.00001	38	0.00001	52	0.00001	20	0.00001	68	0.00001	59	0.00001	72	0.00001	25	0.00001	0	0	78	0.00001	40	0.00001	23	0.00001	69	0.00001
Hirsutella	42367	G	17	0	0	0	12	0	28	0.00002	0	0	0	0	0	0	0	0	15	0	19	0.00001	56	0.00001	0	0	16	0	0	0	118	0.00001	16	0.00001	0	0	14	0	0	0	0	0	39	0
Brevibacterium	1696	G	5801	0.00115	5708	0.00111	4733	0.00117	6449	0.00512	3313	0.00173	4602	0.00111	3643	0.0012	1793	0.0013	5854	0.00164	21990	0.00759	9610	0.00231	5319	0.00272	10653	0.00123	11711	0.00144	37631	0.00458	3250	0.00142	1332	0.00257	10773	0.00177	6625	0.00157	2329	0.00133	18621	0.0017
Neobitarella	2126544	G	97	0.00002	118	0.00002	73	0.00002	0	0	21	0.00001	72	0.00002	71	0.00002	11	0.00001	54	0.00002	0	0	33	0.00001	32	0.00002	192	0.00002	128	0.00002	84	0.00001	33	0.00001	16	0.00003	80	0.00001	74	0.00002	0	0	169	0.00002
Paenisporosarcina	651660	G	42	0.00001	40	0.00001	20	0	119	0.00009	75	0.00004	32	0.00001	34	0.00001	44	0.00003	142	0.00004	98	0.00003	252	0.00006	92	0.00005	83	0.00001	181	0.00002	191	0.00002	53	0.00002	31	0.00006	153	0.00003	96	0.00002	50	0.00003	247	0.00002
Paraferrimonas	375673	G	34	0.00001	33	0.00001	28	0.00001	14	0.00001	80	0.00004	13	0	10	0	15	0.00001	28	0.00001	50	0.00002	58	0.00001	0	0	33	0	37	0	88	0.00001	28	0.00001	0	0	79	0.00001	24	0.00001	31	0.00002	84	0.00001
Hwanghaeicola	1400058	G	289	0.00006	349	0.00007	260	0.00006	46	0.00004	121	0.00006	207	0.00005	202	0.00007	56	0.00004	214	0.00006	65	0.00002	147	0.00004	96	0.00005	540	0.00006	452	0.00006	233	0.00003	120	0.00005	16	0.00003	336	0.00006	264	0.00006	58	0.00003	511	0.00005
Salinivenus	1853226	G	501	0.0001	529	0.0001	428	0.00011	82	0.00007	100	0.00005	343	0.00008	240	0.00008	109	0.00008	225	0.00006	124	0.00004	176	0.00004	89	0.00005	742	0.00009	628	0.00008	203	0.00002	171	0.00007	40	0.00008	332	0.00005	305	0.00007	80	0.00005	996	0.00009
Sulfobacillus	28033	G	58	0.00001	61	0.00001	45	0.00001	10	0.00001	12	0.00001	49	0.00001	36	0.00001	16	0.00001	28	0.00001	41	0.00001	26	0.00001	16	0.00001	93	0.00001	90	0.00001	85	0.00001	18	0.00001	0	0	57	0.00001	21	0	21	0.00001	91	0.00001
Halonatronum	150059	G	16	0	0	0	0	0	0	0	0	0	0	0	0	0	0	0	0	0	12	0	14	0	0	0	0	0	12	0	11	0	0	0	0	0	0	0	0	0	0	0	13	0
Methylomonas	416	G	798	0.00016	904	0.00018	675	0.00017	162	0.00013	269	0.00014	494	0.00012	356	0.00012	229	0.00017	470	0.00013	442	0.00015	739	0.00018	241	0.00012	1360	0.00016	995	0.00012	1222	0.00015	344	0.00015	76	0.00015	1156	0.00019	543	0.00013	239	0.00014	1354	0.00012
Olea	4145	G	17907	0.00354	16776	0.00326	17806	0.00442	9203	0.0073	6212	0.00325	11348	0.00274	8635	0.00285	7567	0.00548	9187	0.00258	21413	0.00739	25575	0.00616	5674	0.0029	23427	0.0027	18986	0.00234	45384	0.00552	8618	0.00376	5416	0.01043	18534	0.00305	9221	0.00219	14325	0.0082	34145	0.00312
Scardovia	196081	G	0	0	19	0	17	0	0	0	0	0	0	0	0	0	0	0	0	0	0	0	0	0	0	0	21	0	14	0	44	0.00001	0	0	0	0	23	0	0	0	0	0	44	0
Elstera	1091044	G	327	0.00006	325	0.00006	271	0.00007	39	0.00003	117	0.00006	235	0.00006	166	0.00005	103	0.00007	160	0.00004	92	0.00003	142	0.00003	96	0.00005	442	0.00005	386	0.00005	272	0.00003	149	0.00007	33	0.00006	390	0.00006	204	0.00005	62	0.00004	665	0.00006
Gavia	37038	G	751	0.00015	786	0.00015	642	0.00016	346	0.00027	279	0.00015	376	0.00009	295	0.0001	362	0.00026	456	0.00013	810	0.00028	1136	0.00027	287	0.00015	1032	0.00012	840	0.0001	1934	0.00024	435	0.00019	160	0.00031	1050	0.00017	538	0.00013	475	0.00027	1720	0.00016
Beauveria	5581	G	251	0.00005	261	0.00005	232	0.00006	91	0.00007	156	0.00008	177	0.00004	105	0.00003	42	0.00003	126	0.00004	153	0.00005	269	0.00006	134	0.00007	401	0.00005	357	0.00004	457	0.00006	117	0.00005	30	0.00006	552	0.00009	163	0.00004	79	0.00005	368	0.00003
Psychrilyobacter	623282	G	0	0	0	0	0	0	0	0	0	0	0	0	0	0	12	0.00001	10	0	19	0.00001	23	0.00001	0	0	0	0	0	0	45	0.00001	0	0	0	0	25	0	0	0	16	0.00001	54	0
Aviadenovirus	10552	G	0	0	0	0	0	0	0	0	0	0	0	0	0	0	0	0	0	0	0	0	0	0	0	0	0	0	0	0	0	0	0	0	0	0	10	0	0	0	0	0	46	0
Asaccharospora	1505660	G	0	0	0	0	0	0	0	0	0	0	0	0	0	0	0	0	0	0	0	0	13	0	0	0	0	0	0	0	34	0	0	0	0	0	0	0	0	0	0	0	15	0
Copidosoma	29052	G	585	0.00012	646	0.00013	502	0.00012	196	0.00016	187	0.0001	302	0.00007	222	0.00007	237	0.00017	337	0.00009	542	0.00019	801	0.00019	218	0.00011	746	0.00009	605	0.00007	1313	0.00016	297	0.00013	106	0.0002	807	0.00013	384	0.00009	367	0.00021	1184	0.00011
Pipefishvirus	1982899	G	0	0	0	0	0	0	0	0	0	0	0	0	0	0	0	0	0	0	0	0	0	0	0	0	10	0	0	0	0	0	0	0	0	0	11	0	0	0	0	0	10	0
Desulfofustis	51194	G	186	0.00004	191	0.00004	206	0.00005	15	0.00001	56	0.00003	141	0.00003	87	0.00003	33	0.00002	84	0.00002	21	0.00001	86	0.00002	27	0.00001	269	0.00003	240	0.00003	153	0.00002	56	0.00002	0	0	147	0.00002	103	0.00002	25	0.00001	228	0.00002
Pyrinomonas	1562565	G	1929	0.00038	2331	0.00045	1897	0.00047	13	0.00001	36	0.00002	230	0.00006	188	0.00006	29	0.00002	107	0.00003	31	0.00001	59	0.00001	45	0.00002	1891	0.00022	376	0.00005	123	0.00001	69	0.00003	11	0.00002	124	0.00002	130	0.00003	13	0.00001	242	0.00002
Actibacterium	1433986	G	366	0.00007	396	0.00008	296	0.00007	56	0.00004	109	0.00006	282	0.00007	244	0.00008	99	0.00007	196	0.00005	179	0.00006	290	0.00007	135	0.00007	563	0.00006	498	0.00006	357	0.00004	188	0.00008	22	0.00004	480	0.00008	274	0.00007	75	0.00004	702	0.00006
Prochlorococcus	1218	G	87	0.00002	100	0.00002	87	0.00002	44	0.00003	28	0.00001	65	0.00002	38	0.00001	34	0.00002	48	0.00001	119	0.00004	145	0.00003	29	0.00001	131	0.00002	97	0.00001	241	0.00003	49	0.00002	29	0.00006	146	0.00002	72	0.00002	80	0.00005	255	0.00002
Halotalea	376488	G	455	0.00009	459	0.00009	371	0.00009	65	0.00005	176	0.00009	292	0.00007	220	0.00007	115	0.00008	208	0.00006	942	0.00033	871	0.00021	174	0.00009	817	0.00009	633	0.00008	976	0.00012	561	0.00024	40	0.00008	729	0.00012	292	0.00007	219	0.00013	887	0.00008
Oreochromis	8139	G	630	0.00012	612	0.00012	525	0.00013	255	0.0002	231	0.00012	311	0.00008	245	0.00008	301	0.00022	340	0.0001	656	0.00023	896	0.00022	248	0.00013	860	0.0001	670	0.00008	1504	0.00018	336	0.00015	138	0.00027	927	0.00015	398	0.00009	388	0.00022	1361	0.00012
Candidatus Methanoperedens	1392997	G	86	0.00002	60	0.00001	70	0.00002	0	0	17	0.00001	24	0.00001	0	0	0	0	22	0.00001	22	0.00001	33	0.00001	22	0.00001	109	0.00001	45	0.00001	69	0.00001	30	0.00001	0	0	32	0.00001	21	0	52	0.00003	97	0.00001
Bavariicoccus	697279	G	0	0	0	0	0	0	0	0	0	0	0	0	0	0	0	0	0	0	0	0	0	0	0	0	0	0	0	0	25	0	0	0	0	0	0	0	0	0	0	0	13	0
Verticillium	1036719	G	499	0.0001	493	0.0001	395	0.0001	195	0.00015	382	0.0002	341	0.00008	245	0.00008	136	0.0001	311	0.00009	418	0.00014	594	0.00014	357	0.00018	779	0.00009	552	0.00007	1088	0.00013	268	0.00012	75	0.00014	1371	0.00023	374	0.00009	214	0.00012	889	0.00008
Yimella	908935	G	287	0.00006	327	0.00006	217	0.00005	81	0.00006	137	0.00007	284	0.00007	230	0.00008	101	0.00007	435	0.00012	81	0.00003	216	0.00005	146	0.00007	515	0.00006	860	0.00011	419	0.00005	162	0.00007	20	0.00004	398	0.00007	460	0.00011	41	0.00002	916	0.00008
Petroclostridium	2304687	G	14	0	0	0	12	0	0	0	0	0	0	0	0	0	0	0	0	0	0	0	20	0	0	0	13	0	19	0	18	0	0	0	0	0	21	0	13	0	0	0	19	0
Donghicola	393277	G	151	0.00003	184	0.00004	131	0.00003	35	0.00003	54	0.00003	125	0.00003	80	0.00003	49	0.00004	88	0.00002	108	0.00004	137	0.00003	62	0.00003	233	0.00003	218	0.00003	225	0.00003	91	0.00004	17	0.00003	256	0.00004	130	0.00003	48	0.00003	327	0.00003
Euglena	3038	G	0	0	0	0	0	0	0	0	0	0	0	0	0	0	0	0	0	0	0	0	0	0	0	0	0	0	0	0	21	0	0	0	0	0	0	0	0	0	0	0	0	0
Ectothiorhodosinus	233099	G	28	0.00001	38	0.00001	35	0.00001	13	0.00001	20	0.00001	19	0	13	0	13	0.00001	23	0.00001	42	0.00001	57	0.00001	16	0.00001	62	0.00001	42	0.00001	70	0.00001	32	0.00001	0	0	97	0.00002	29	0.00001	13	0.00001	92	0.00001
Microterricola	518733	G	1473	0.00029	1522	0.0003	1245	0.00031	448	0.00036	744	0.00039	1062	0.00026	875	0.00029	322	0.00023	1150	0.00032	784	0.00027	1409	0.00034	668	0.00034	2765	0.00032	2484	0.00031	2975	0.00036	553	0.00024	149	0.00029	1973	0.00032	1359	0.00032	372	0.00021	3406	0.00031
Arhodomonas	2368	G	472	0.00009	534	0.0001	414	0.0001	68	0.00005	168	0.00009	342	0.00008	247	0.00008	95	0.00007	323	0.00009	238	0.00008	435	0.0001	179	0.00009	797	0.00009	744	0.00009	546	0.00007	220	0.0001	54	0.0001	1097	0.00018	539	0.00013	120	0.00007	1080	0.0001
Aquincola	391952	G	730	0.00014	751	0.00015	575	0.00014	64	0.00005	178	0.00009	652	0.00016	436	0.00014	88	0.00006	321	0.00009	130	0.00004	304	0.00007	143	0.00007	1202	0.00014	851	0.0001	651	0.00008	168	0.00007	27	0.00005	414	0.00007	452	0.00011	137	0.00008	821	0.00007
Bryoria	87254	G	0	0	0	0	0	0	13	0.00001	0	0	0	0	0	0	0	0	0	0	40	0.00001	25	0.00001	0	0	0	0	0	0	112	0.00001	0	0	0	0	0	0	0	0	0	0	0	0
Reinekea	230494	G	68	0.00001	56	0.00001	48	0.00001	23	0.00002	35	0.00002	50	0.00001	35	0.00001	28	0.00002	48	0.00001	100	0.00003	143	0.00003	27	0.00001	100	0.00001	105	0.00001	181	0.00002	59	0.00003	15	0.00003	157	0.00003	60	0.00001	45	0.00003	255	0.00002
Desulfotomaculum	1562	G	318	0.00006	296	0.00006	269	0.00007	63	0.00005	90	0.00005	206	0.00005	147	0.00005	55	0.00004	177	0.00005	125	0.00004	221	0.00005	107	0.00005	468	0.00005	451	0.00006	333	0.00004	128	0.00006	20	0.00004	343	0.00006	187	0.00004	69	0.00004	516	0.00005
Austrofundulus	52669	G	679	0.00013	702	0.00014	583	0.00014	271	0.00022	263	0.00014	371	0.00009	225	0.00007	320	0.00023	406	0.00011	693	0.00024	1004	0.00024	284	0.00014	966	0.00011	734	0.00009	1695	0.00021	392	0.00017	166	0.00032	975	0.00016	464	0.00011	419	0.00024	1465	0.00013
Mangrovitalea	2047735	G	84	0.00002	93	0.00002	74	0.00002	19	0.00002	28	0.00001	63	0.00002	42	0.00001	39	0.00003	57	0.00002	97	0.00003	125	0.00003	45	0.00002	120	0.00001	120	0.00001	217	0.00003	51	0.00002	0	0	178	0.00003	72	0.00002	62	0.00004	192	0.00002
Fulvimonas	155196	G	491	0.0001	566	0.00011	395	0.0001	144	0.00011	155	0.00008	453	0.00011	369	0.00012	155	0.00011	513	0.00014	197	0.00007	482	0.00012	133	0.00007	950	0.00011	1483	0.00018	1517	0.00018	235	0.0001	64	0.00012	445	0.00007	701	0.00017	279	0.00016	1175	0.00011
Thermocrinis	75905	G	29	0.00001	35	0.00001	29	0.00001	0	0	0	0	22	0.00001	0	0	11	0.00001	11	0	20	0.00001	30	0.00001	0	0	32	0	31	0	39	0	0	0	0	0	39	0.00001	17	0	24	0.00001	55	0.00001
Desulfoluna	497721	G	149	0.00003	133	0.00003	95	0.00002	10	0.00001	43	0.00002	104	0.00003	69	0.00002	32	0.00002	41	0.00001	37	0.00001	64	0.00002	28	0.00001	184	0.00002	176	0.00002	101	0.00001	34	0.00001	0	0	131	0.00002	74	0.00002	31	0.00002	214	0.00002
Hemiselmis	77924	G	0	0	0	0	0	0	0	0	0	0	0	0	0	0	0	0	0	0	0	0	15	0	0	0	0	0	0	0	24	0	0	0	0	0	0	0	0	0	0	0	0	0
Lachnotalea	1763508	G	34	0.00001	43	0.00001	30	0.00001	10	0.00001	21	0.00001	25	0.00001	15	0	0	0	31	0.00001	29	0.00001	60	0.00001	18	0.00001	65	0.00001	61	0.00001	112	0.00001	11	0	0	0	60	0.00001	37	0.00001	19	0.00001	86	0.00001
Nocardia	1817	G	90920	0.01799	50073	0.00973	40918	0.01015	23712	0.01882	16467	0.00861	42399	0.01024	29424	0.00972	8795	0.00637	68384	0.01918	28069	0.00969	22059	0.00531	15786	0.00806	93328	0.01077	87611	0.01078	84603	0.01029	15726	0.00686	8684	0.01673	60920	0.01002	43931	0.01044	6778	0.00388	84022	0.00767
Pyrenophora	5027	G	130	0.00003	156	0.00003	134	0.00003	45	0.00004	48	0.00003	130	0.00003	75	0.00002	25	0.00002	69	0.00002	104	0.00004	370	0.00009	69	0.00004	247	0.00003	114	0.00001	291	0.00004	27	0.00001	20	0.00004	174	0.00003	101	0.00002	66	0.00004	146	0.00001
Oscillibacter	459786	G	370	0.00007	437	0.00008	328	0.00008	35	0.00003	102	0.00005	219	0.00005	173	0.00006	66	0.00005	158	0.00004	88	0.00003	164	0.00004	97	0.00005	629	0.00007	455	0.00006	284	0.00003	132	0.00006	23	0.00004	277	0.00005	207	0.00005	62	0.00004	532	0.00005
Meleagris	9102	G	832	0.00016	992	0.00019	725	0.00018	350	0.00028	401	0.00021	467	0.00011	370	0.00012	331	0.00024	490	0.00014	894	0.00031	1397	0.00034	383	0.0002	1252	0.00014	903	0.00011	2148	0.00026	514	0.00022	186	0.00036	1224	0.0002	629	0.00015	570	0.00033	1892	0.00017
Filifactor	44259	G	0	0	0	0	0	0	0	0	0	0	0	0	0	0	0	0	0	0	0	0	0	0	0	0	0	0	0	0	29	0	0	0	0	0	0	0	0	0	0	0	13	0
Micavibrio	213485	G	81	0.00002	83	0.00002	72	0.00002	20	0.00002	60	0.00003	48	0.00001	36	0.00001	34	0.00002	47	0.00001	34	0.00001	79	0.00002	30	0.00002	90	0.00001	106	0.00001	119	0.00001	55	0.00002	0	0	223	0.00004	71	0.00002	25	0.00001	242	0.00002
Rhinopithecus	542827	G	1516	0.0003	1461	0.00028	1248	0.00031	640	0.00051	620	0.00032	721	0.00017	525	0.00017	650	0.00047	772	0.00022	1586	0.00055	2220	0.00053	579	0.0003	2105	0.00024	1556	0.00019	3507	0.00043	740	0.00032	340	0.00065	1961	0.00032	1030	0.00024	997	0.00057	3302	0.0003
Actinopolyspora	1849	G	2524	0.0005	2363	0.00046	2018	0.0005	429	0.00034	771	0.0004	1839	0.00044	1447	0.00048	412	0.0003	2192	0.00061	476	0.00016	1031	0.00025	655	0.00033	4608	0.00053	11852	0.00146	1921	0.00023	943	0.00041	108	0.00021	2227	0.00037	2548	0.00061	225	0.00013	4875	0.00044
Stackebrandtia	283810	G	762	0.00015	768	0.00015	630	0.00016	119	0.00009	183	0.0001	836	0.0002	573	0.00019	181	0.00013	644	0.00018	116	0.00004	332	0.00008	213	0.00011	1400	0.00016	1838	0.00023	594	0.00007	702	0.00031	45	0.00009	1425	0.00023	708	0.00017	214	0.00012	3119	0.00028
Candidatus Fukatsuia	1927833	G	0	0	0	0	0	0	0	0	0	0	0	0	0	0	0	0	0	0	19	0.00001	20	0	0	0	0	0	10	0	27	0	0	0	0	0	19	0	0	0	0	0	19	0
Terrabacter	53355	G	1420	0.00028	1287	0.00025	1104	0.00027	243	0.00019	402	0.00021	1178	0.00028	831	0.00027	406	0.00029	1319	0.00037	275	0.00009	732	0.00018	422	0.00022	2633	0.0003	3040	0.00037	1143	0.00014	503	0.00022	87	0.00017	1060	0.00017	1547	0.00037	93	0.00005	2808	0.00026
Chrysoporthe	305399	G	13	0	0	0	0	0	19	0.00002	0	0	0	0	0	0	0	0	10	0	22	0.00001	28	0.00001	0	0	30	0	0	0	94	0.00001	0	0	0	0	0	0	0	0	10	0.00001	0	0
Neptunomonas	75687	G	73	0.00001	69	0.00001	61	0.00002	38	0.00003	57	0.00003	30	0.00001	38	0.00001	56	0.00004	66	0.00002	242	0.00008	193	0.00005	47	0.00002	82	0.00001	85	0.00001	332	0.00004	127	0.00006	13	0.00003	262	0.00004	80	0.00002	74	0.00004	311	0.00003
Allobaculum	174708	G	0	0	0	0	0	0	0	0	0	0	0	0	0	0	0	0	0	0	0	0	15	0	0	0	10	0	0	0	0	0	0	0	0	0	0	0	0	0	0	0	10	0
Fervidicella	1403538	G	0	0	0	0	0	0	0	0	0	0	0	0	0	0	0	0	0	0	0	0	0	0	0	0	14	0	0	0	19	0	0	0	0	0	0	0	0	0	0	0	14	0
Faecalibaculum	1729679	G	40	0.00001	26	0.00001	30	0.00001	0	0	41	0.00002	24	0.00001	56	0.00002	0	0	0	0	16	0.00001	35	0.00001	10	0.00001	123	0.00001	53	0.00001	45	0.00001	16	0.00001	0	0	48	0.00001	23	0.00001	18	0.00001	68	0.00001
Candidatus Nitrosotalea	1078904	G	125	0.00002	80	0.00002	67	0.00002	0	0	0	0	19	0	0	0	0	0	0	0	0	0	14	0	0	0	129	0.00001	24	0	16	0	0	0	0	0	0	0	11	0	0	0	0	0
Thermoflavifilum	1649506	G	19	0	30	0.00001	35	0.00001	32	0.00003	12	0.00001	15	0	29	0.00001	27	0.00002	42	0.00001	99	0.00003	96	0.00002	0	0	49	0.00001	74	0.00001	226	0.00003	32	0.00001	22	0.00004	62	0.00001	62	0.00001	55	0.00003	108	0.00001
Aromatoleum	551759	G	327	0.00006	381	0.00007	299	0.00007	32	0.00003	154	0.00008	562	0.00014	157	0.00005	29	0.00002	116	0.00003	64	0.00002	363	0.00009	124	0.00006	1142	0.00013	350	0.00004	258	0.00003	54	0.00002	10	0.00002	195	0.00003	157	0.00004	66	0.00004	279	0.00003
Juglans	16718	G	434	0.00009	512	0.0001	416	0.0001	194	0.00015	170	0.00009	233	0.00006	133	0.00004	178	0.00013	266	0.00007	565	0.00019	722	0.00017	184	0.00009	604	0.00007	478	0.00006	1161	0.00014	281	0.00012	104	0.0002	629	0.0001	304	0.00007	324	0.00019	1001	0.00009
Thiorhodococcus	57488	G	294	0.00006	316	0.00006	248	0.00006	20	0.00002	124	0.00006	149	0.00004	185	0.00006	50	0.00004	137	0.00004	79	0.00003	150	0.00004	55	0.00003	466	0.00005	336	0.00004	199	0.00002	173	0.00008	21	0.00004	505	0.00008	190	0.00005	43	0.00002	404	0.00004
Fructobacillus	559173	G	0	0	55	0.00001	16	0	0	0	0	0	0	0	0	0	0	0	0	0	20	0.00001	31	0.00001	12	0.00001	29	0	20	0	108	0.00001	0	0	0	0	62	0.00001	0	0	14	0.00001	37	0
Longimonas	1829937	G	163	0.00003	173	0.00003	141	0.00003	26	0.00002	27	0.00001	142	0.00003	93	0.00003	56	0.00004	92	0.00003	40	0.00001	911	0.00022	46	0.00002	262	0.00003	261	0.00003	1039	0.00013	79	0.00003	13	0.00003	120	0.00002	120	0.00003	25	0.00001	448	0.00004
Aquifex	2713	G	12	0	14	0	14	0	0	0	0	0	0	0	0	0	0	0	0	0	0	0	0	0	0	0	19	0	0	0	0	0	0	0	0	0	0	0	0	0	0	0	13	0
Neopelma	114328	G	848	0.00017	922	0.00018	756	0.00019	307	0.00024	295	0.00015	522	0.00013	410	0.00014	339	0.00025	443	0.00012	701	0.00024	982	0.00024	295	0.00015	1310	0.00015	1125	0.00014	1713	0.00021	410	0.00018	128	0.00025	1021	0.00017	623	0.00015	422	0.00024	1904	0.00017
Confluentimicrobium	1609958	G	192	0.00004	206	0.00004	158	0.00004	0	0	108	0.00006	156	0.00004	132	0.00004	63	0.00005	123	0.00003	101	0.00003	156	0.00004	73	0.00004	294	0.00003	261	0.00003	212	0.00003	83	0.00004	0	0	319	0.00005	150	0.00004	58	0.00003	500	0.00005
Dethiosulfatarculus	1775574	G	88	0.00002	76	0.00001	66	0.00002	0	0	124	0.00006	419	0.0001	308	0.0001	20	0.00001	256	0.00007	26	0.00001	273	0.00007	117	0.00006	1279	0.00015	776	0.0001	465	0.00006	160	0.00007	0	0	60	0.00001	378	0.00009	29	0.00002	718	0.00007
Planktothrix	54304	G	56	0.00001	71	0.00001	38	0.00001	38	0.00003	25	0.00001	44	0.00001	40	0.00001	40	0.00003	40	0.00001	58	0.00002	73	0.00002	15	0.00001	98	0.00001	57	0.00001	154	0.00002	23	0.00001	0	0	60	0.00001	48	0.00001	33	0.00002	132	0.00001
Lentzea	165301	G	13075	0.00259	13190	0.00256	10404	0.00258	799	0.00063	1573	0.00082	28781	0.00695	10049	0.00332	1178	0.00085	4857	0.00136	1065	0.00037	2173	0.00052	1498	0.00076	31233	0.0036	13904	0.00171	4669	0.00057	2603	0.00114	294	0.00057	4620	0.00076	5773	0.00137	586	0.00034	11744	0.00107
Hydrobacter	1774131	G	365	0.00007	279	0.00005	0	0	81	0.00006	0	0	924	0.00022	165	0.00005	0	0	1016	0.00028	256	0.00009	290	0.00007	0	0	244	0.00003	356	0.00004	1073	0.00013	0	0	0	0	1146	0.00019	1744	0.00041	150	0.00009	3192	0.00029
Caldisalinibacter	1640153	G	10	0	12	0	0	0	0	0	0	0	0	0	0	0	0	0	0	0	0	0	0	0	0	0	0	0	0	0	12	0	0	0	0	0	0	0	0	0	0	0	17	0
Methylotenera	359407	G	209	0.00004	112	0.00002	190	0.00005	38	0.00003	44	0.00002	48	0.00001	53	0.00002	22	0.00002	50	0.00001	168	0.00006	203	0.00005	31	0.00002	134	0.00002	234	0.00003	295	0.00004	131	0.00006	28	0.00005	210	0.00003	93	0.00002	74	0.00004	235	0.00002
Azonexus	146936	G	675	0.00013	1323	0.00026	556	0.00014	308	0.00024	244	0.00013	732	0.00018	368	0.00012	163	0.00012	302	0.00008	1040	0.00036	1764	0.00042	667	0.00034	1071	0.00012	1358	0.00017	633	0.00008	338	0.00015	39	0.00008	2275	0.00037	656	0.00016	1317	0.00075	1341	0.00012
Pontibacillus	289201	G	27	0.00001	24	0	23	0.00001	19	0.00002	39	0.00002	10	0	14	0	32	0.00002	46	0.00001	47	0.00002	109	0.00003	35	0.00002	51	0.00001	203	0.00002	106	0.00001	21	0.00001	0	0	125	0.00002	121	0.00003	23	0.00001	170	0.00002
Kallipyga	1472763	G	59	0.00001	47	0.00001	37	0.00001	0	0	13	0.00001	52	0.00001	0	0	0	0	0	0	31	0.00001	19	0	0	0	122	0.00001	114	0.00001	29	0	13	0.00001	0	0	58	0.00001	32	0.00001	0	0	55	0.00001
Edaphobacillus	1881091	G	86	0.00002	80	0.00002	69	0.00002	21	0.00002	45	0.00002	62	0.00001	49	0.00002	22	0.00002	49	0.00001	34	0.00001	75	0.00002	42	0.00002	163	0.00002	106	0.00001	97	0.00001	29	0.00001	0	0	63	0.00001	54	0.00001	33	0.00002	151	0.00001
Knoellia	136099	G	2184	0.00043	2147	0.00042	1836	0.00046	733	0.00058	1038	0.00054	2249	0.00054	1755	0.00058	540	0.00039	3098	0.00087	625	0.00022	1832	0.00044	980	0.0005	5345	0.00062	6065	0.00075	2617	0.00032	1007	0.00044	164	0.00032	2375	0.00039	3245	0.00077	279	0.00016	5824	0.00053
Heterobasidion	13562	G	231	0.00005	247	0.00005	185	0.00005	25	0.00002	35	0.00002	146	0.00004	97	0.00003	30	0.00002	91	0.00003	45	0.00002	94	0.00002	46	0.00002	387	0.00004	253	0.00003	173	0.00002	63	0.00003	14	0.00003	161	0.00003	139	0.00003	28	0.00002	250	0.00002
Arabidopsis	3701	G	1800	0.00036	1991	0.00039	1935	0.00048	997	0.00079	986	0.00052	1371	0.00033	1198	0.0004	638	0.00046	990	0.00028	2482	0.00086	2190	0.00053	966	0.00049	3224	0.00037	2180	0.00027	3998	0.00049	820	0.00036	534	0.00103	1873	0.00031	1128	0.00027	1273	0.00073	3241	0.0003
Natronorubrum	134813	G	725	0.00014	699	0.00014	590	0.00015	69	0.00005	162	0.00008	423	0.0001	328	0.00011	88	0.00006	357	0.0001	101	0.00003	203	0.00005	131	0.00007	1276	0.00015	833	0.0001	347	0.00004	181	0.00008	29	0.00006	528	0.00009	392	0.00009	71	0.00004	976	0.00009
Roseibium	150830	G	53	0.00001	49	0.00001	43	0.00001	12	0.00001	28	0.00001	37	0.00001	16	0.00001	40	0.00003	36	0.00001	32	0.00001	35	0.00001	28	0.00001	84	0.00001	73	0.00001	73	0.00001	25	0.00001	0	0	109	0.00002	38	0.00001	20	0.00001	191	0.00002
Roseovarius	74030	G	4288	0.00085	4429	0.00086	3296	0.00082	575	0.00046	1521	0.0008	3335	0.00081	2729	0.0009	1361	0.00099	3002	0.00084	5367	0.00185	3796	0.00091	1543	0.00079	6848	0.00079	5887	0.00072	4261	0.00052	2069	0.0009	300	0.00058	6415	0.00106	3452	0.00082	1036	0.00059	9799	0.00089
Gemmatimonas	173479	G	2273	0.00045	2730	0.00053	2545	0.00063	90	0.00007	213	0.00011	1917	0.00046	1617	0.00053	164	0.00012	473	0.00013	87	0.00003	291	0.00007	144	0.00007	3704	0.00043	2492	0.00031	959	0.00012	348	0.00015	50	0.0001	516	0.00008	774	0.00018	128	0.00007	1154	0.00011
Pilimelia	53370	G	0	0	0	0	0	0	0	0	0	0	0	0	0	0	0	0	0	0	39079	0.01349	0	0	0	0	0	0	0	0	0	0	0	0	0	0	38808	0.00639	0	0	0	0	0	0
Ochrovirga	1916646	G	0	0	10	0	0	0	30	0.00002	11	0.00001	0	0	0	0	33	0.00002	21	0.00001	150	0.00005	99	0.00002	15	0.00001	20	0	27	0	193	0.00002	17	0.00001	15	0.00003	41	0.00001	23	0.00001	35	0.00002	114	0.00001
Solimonas	413435	G	2781	0.00055	3098	0.0006	2397	0.00059	346	0.00027	648	0.00034	2080	0.0005	1558	0.00051	481	0.00035	1539	0.00043	690	0.00024	1507	0.00036	662	0.00034	4826	0.00056	3998	0.00049	4072	0.0005	902	0.00039	152	0.00029	2470	0.00041	2000	0.00048	649	0.00037	3994	0.00036
Paraoerskovia	665568	G	495	0.0001	471	0.00009	378	0.00009	200	0.00016	315	0.00016	403	0.0001	335	0.00011	322	0.00023	472	0.00013	214	0.00007	343	0.00008	301	0.00015	817	0.00009	970	0.00012	686	0.00008	628	0.00027	27	0.00005	796	0.00013	584	0.00014	84	0.00005	3149	0.00029
Merdimonas	2023266	G	13	0	16	0	12	0	0	0	0	0	12	0	0	0	0	0	0	0	24	0.00001	13	0	0	0	28	0	20	0	30	0	0	0	0	0	21	0	15	0	0	0	20	0
Fusobacterium	848	G	169	0.00003	154	0.00003	107	0.00003	104	0.00008	78	0.00004	66	0.00002	37	0.00001	88	0.00006	136	0.00004	229	0.00008	340	0.00008	67	0.00003	215	0.00002	193	0.00002	588	0.00007	99	0.00004	34	0.00007	288	0.00005	111	0.00003	146	0.00008	429	0.00004
Methylovorus	81682	G	69	0.00001	116	0.00002	61	0.00002	29	0.00002	41	0.00002	121	0.00003	82	0.00003	60	0.00004	46	0.00001	60	0.00002	121	0.00003	26	0.00001	104	0.00001	124	0.00002	215	0.00003	39	0.00002	21	0.00004	127	0.00002	167	0.00004	54	0.00003	332	0.00003
Aestuariispira	1647175	G	74	0.00001	90	0.00002	62	0.00002	17	0.00001	20	0.00001	59	0.00001	33	0.00001	35	0.00003	48	0.00001	28	0.00001	78	0.00002	32	0.00002	112	0.00001	106	0.00001	81	0.00001	62	0.00003	0	0	151	0.00002	78	0.00002	20	0.00001	249	0.00002
Hippocampus	72046	G	777	0.00015	763	0.00015	655	0.00016	184	0.00015	249	0.00013	429	0.0001	388	0.00013	248	0.00018	411	0.00012	507	0.00017	813	0.0002	267	0.00014	1240	0.00014	886	0.00011	1185	0.00014	284	0.00012	110	0.00021	881	0.00014	464	0.00011	312	0.00018	1389	0.00013
Okibacterium	196084	G	255	0.00005	227	0.00004	208	0.00005	65	0.00005	128	0.00007	152	0.00004	156	0.00005	43	0.00003	216	0.00006	134	0.00005	268	0.00006	88	0.00004	411	0.00005	410	0.00005	617	0.00008	96	0.00004	38	0.00007	438	0.00007	235	0.00006	83	0.00005	644	0.00006
Anaerobacterium	1486725	G	18	0	0	0	0	0	0	0	10	0.00001	0	0	0	0	12	0.00001	10	0	0	0	18	0	0	0	16	0	11	0	27	0	0	0	0	0	21	0	0	0	0	0	25	0
Variovorax	34072	G	21734	0.0043	23551	0.00458	18325	0.00455	1945	0.00154	4761	0.00249	17248	0.00417	12375	0.00409	2793	0.00202	8279	0.00232	4316	0.00149	8048	0.00194	3928	0.00201	36129	0.00417	25051	0.00308	17524	0.00213	5158	0.00225	1014	0.00195	12868	0.00212	11610	0.00276	3145	0.0018	22264	0.00203
Chaetomium	5149	G	1248	0.00025	1396	0.00027	1101	0.00027	2658	0.00211	1121	0.00059	2635	0.00064	1513	0.0005	197	0.00014	3178	0.00089	1243	0.00043	8326	0.002	841	0.00043	3492	0.0004	2500	0.00031	3240	0.00039	367	0.00016	1009	0.00194	2951	0.00049	2817	0.00067	649	0.00037	3150	0.00029
Mycoarachis	29863	G	0	0	0	0	0	0	0	0	0	0	0	0	0	0	0	0	0	0	0	0	0	0	0	0	0	0	0	0	0	0	0	0	0	0	148	0.00002	0	0	0	0	0	0
Pseudogracilibacillus	1494958	G	0	0	0	0	0	0	18	0.00001	24	0.00001	0	0	0	0	11	0.00001	59	0.00002	61	0.00002	44	0.00001	23	0.00001	0	0	124	0.00002	59	0.00001	18	0.00001	0	0	54	0.00001	52	0.00001	14	0.00001	79	0.00001
Polycyclovorans	1274363	G	176	0.00003	217	0.00004	134	0.00003	22	0.00002	64	0.00003	153	0.00004	98	0.00003	39	0.00003	136	0.00004	66	0.00002	153	0.00004	41	0.00002	290	0.00003	251	0.00003	248	0.00003	83	0.00004	17	0.00003	187	0.00003	153	0.00004	38	0.00002	245	0.00002
Alkalibacterium	99906	G	45	0.00001	48	0.00001	49	0.00001	31	0.00002	70	0.00004	35	0.00001	16	0.00001	395	0.00029	71	0.00002	43	0.00001	92	0.00002	44	0.00002	74	0.00001	75	0.00001	132	0.00002	203	0.00009	11	0.00002	338	0.00006	58	0.00001	23	0.00001	2687	0.00025
Kineosporia	49184	G	2888	0.00057	2698	0.00052	2121	0.00053	365	0.00029	624	0.00033	2266	0.00055	1572	0.00052	422	0.00031	1807	0.00051	339	0.00012	870	0.00021	606	0.00031	5302	0.00061	4362	0.00054	1684	0.0002	768	0.00034	129	0.00025	1602	0.00026	2209	0.00052	184	0.00011	4195	0.00038
Polaromonas	52972	G	3229	0.00064	7528	0.00146	2733	0.00068	694	0.00055	1507	0.00079	5782	0.0014	2066	0.00068	1016	0.00074	2728	0.00077	1114	0.00038	1665	0.0004	1265	0.00065	10840	0.00125	8402	0.00103	3524	0.00043	1806	0.00079	199	0.00038	2374	0.00039	3836	0.00091	744	0.00043	7566	0.00069
Pandoravirus	2060084	G	220	0.00004	242	0.00005	182	0.00005	35	0.00003	51	0.00003	183	0.00004	132	0.00004	38	0.00003	105	0.00003	28	0.00001	93	0.00002	64	0.00003	407	0.00005	320	0.00004	156	0.00002	70	0.00003	0	0	193	0.00003	167	0.00004	41	0.00002	376	0.00003
Schwartzia	55506	G	20	0	47	0.00001	16	0	0	0	0	0	0	0	0	0	0	0	0	0	0	0	10	0	0	0	43	0	15	0	15	0	0	0	0	0	13	0	0	0	0	0	24	0
Citreimonas	608658	G	262	0.00005	352	0.00007	255	0.00006	38	0.00003	82	0.00004	279	0.00007	215	0.00007	62	0.00004	171	0.00005	70	0.00002	186	0.00004	95	0.00005	485	0.00006	452	0.00006	250	0.00003	128	0.00006	18	0.00003	338	0.00006	223	0.00005	41	0.00002	562	0.00005
Tribolium	7069	G	186	0.00004	226	0.00004	165	0.00004	71	0.00006	75	0.00004	79	0.00002	77	0.00003	78	0.00006	107	0.00003	204	0.00007	304	0.00007	54	0.00003	265	0.00003	191	0.00002	499	0.00006	97	0.00004	36	0.00007	254	0.00004	131	0.00003	108	0.00006	383	0.00003
Aquiflexum	280472	G	56	0.00001	55	0.00001	50	0.00001	469	0.00037	336	0.00018	126	0.00003	91	0.00003	341	0.00025	278	0.00008	1091	0.00038	1394	0.00034	314	0.00016	68	0.00001	306	0.00004	1531	0.00019	228	0.0001	223	0.00043	761	0.00013	278	0.00007	497	0.00028	1326	0.00012
Rhodopirellula	265488	G	2127	0.00042	2411	0.00047	1907	0.00047	604	0.00048	2738	0.00143	1620	0.00039	1284	0.00042	694	0.0005	1406	0.00039	851	0.00029	3123	0.00075	2236	0.00114	3200	0.00037	2693	0.00033	5920	0.00072	934	0.00041	447	0.00086	8496	0.0014	1731	0.00041	926	0.00053	3764	0.00034
Sarcophilus	9304	G	2461	0.00049	2675	0.00052	2172	0.00054	1414	0.00112	1053	0.00055	1267	0.00031	928	0.00031	1390	0.00101	1538	0.00043	3501	0.00121	4826	0.00116	1042	0.00053	3254	0.00038	2609	0.00032	7982	0.00097	1535	0.00067	810	0.00156	4223	0.00069	1629	0.00039	2187	0.00125	6254	0.00057
Nothoprocta	8806	G	1925	0.00038	1941	0.00038	1530	0.00038	498	0.0004	506	0.00026	1065	0.00026	861	0.00028	538	0.00039	915	0.00026	996	0.00034	1566	0.00038	478	0.00024	2958	0.00034	2105	0.00026	2677	0.00033	754	0.00033	240	0.00046	1742	0.00029	1080	0.00026	666	0.00038	3181	0.00029
Rhodoferax	28065	G	1858	0.00037	2026	0.00039	1481	0.00037	178	0.00014	470	0.00025	1502	0.00036	1108	0.00037	314	0.00023	784	0.00022	1459	0.0005	1018	0.00025	400	0.0002	2889	0.00033	2250	0.00028	2160	0.00026	569	0.00025	133	0.00026	1476	0.00024	1033	0.00025	496	0.00028	2424	0.00022
Acholeplasma	2147	G	26	0.00001	34	0.00001	28	0.00001	14	0.00001	0	0	12	0	0	0	27	0.00002	33	0.00001	52	0.00002	67	0.00002	10	0.00001	39	0	40	0	91	0.00001	18	0.00001	0	0	36	0.00001	20	0	13	0.00001	105	0.00001
Selaginella	3246	G	326	0.00006	360	0.00007	308	0.00008	77	0.00006	78	0.00004	204	0.00005	159	0.00005	66	0.00005	172	0.00005	126	0.00004	261	0.00006	117	0.00006	484	0.00006	396	0.00005	423	0.00005	139	0.00006	36	0.00007	324	0.00005	211	0.00005	72	0.00004	514	0.00005
Serinibacter	690565	G	340	0.00007	337	0.00007	276	0.00007	106	0.00008	258	0.00013	276	0.00007	239	0.00008	265	0.00019	403	0.00011	154	0.00005	213	0.00005	337	0.00017	600	0.00007	747	0.00009	559	0.00007	425	0.00019	22	0.00004	746	0.00012	460	0.00011	53	0.00003	3144	0.00029
Acidiphilium	522	G	959	0.00019	933	0.00018	729	0.00018	73	0.00006	200	0.0001	532	0.00013	406	0.00013	139	0.0001	409	0.00011	174	0.00006	319	0.00008	173	0.00009	1440	0.00017	972	0.00012	577	0.00007	248	0.00011	39	0.00008	603	0.0001	556	0.00013	122	0.00007	1082	0.0001
Stappia	152161	G	1907	0.00038	2058	0.0004	1517	0.00038	231	0.00018	651	0.00034	1535	0.00037	1061	0.00035	506	0.00037	1152	0.00032	440	0.00015	976	0.00023	504	0.00026	2857	0.00033	2563	0.00032	1699	0.00021	792	0.00035	114	0.00022	2251	0.00037	1470	0.00035	308	0.00018	3336	0.0003
Hyphopichia	507510	G	72	0.00001	63	0.00001	77	0.00002	36	0.00003	0	0	0	0	0	0	33	0.00002	0	0	63	0.00002	68	0.00002	0	0	107	0.00001	98	0.00001	141	0.00002	0	0	0	0	80	0.00001	41	0.00001	69	0.00004	94	0.00001
Holophaga	35838	G	176	0.00003	226	0.00004	140	0.00003	11	0.00001	39	0.00002	100	0.00002	90	0.00003	81	0.00006	47	0.00001	82	0.00003	52	0.00001	36	0.00002	255	0.00003	166	0.00002	95	0.00001	38	0.00002	0	0	128	0.00002	62	0.00001	68	0.00004	161	0.00001
Fimbriimonas	1005038	G	386	0.00008	447	0.00009	322	0.00008	15	0.00001	59	0.00003	219	0.00005	162	0.00005	37	0.00003	104	0.00003	40	0.00001	67	0.00002	44	0.00002	581	0.00007	342	0.00004	126	0.00002	85	0.00004	0	0	128	0.00002	150	0.00004	26	0.00001	394	0.00004
Desulfospira	53328	G	66	0.00001	74	0.00001	44	0.00001	11	0.00001	18	0.00001	32	0.00001	17	0.00001	21	0.00002	24	0.00001	28	0.00001	56	0.00001	19	0.00001	89	0.00001	65	0.00001	58	0.00001	0	0	0	0	58	0.00001	21	0	17	0.00001	77	0.00001
Flammeovirga	59739	G	60	0.00001	124	0.00002	46	0.00001	130	0.0001	88	0.00005	91	0.00002	69	0.00002	134	0.0001	139	0.00004	431	0.00015	492	0.00012	57	0.00003	85	0.00001	221	0.00003	794	0.0001	247	0.00011	74	0.00014	262	0.00004	152	0.00004	206	0.00012	525	0.00005
Aestuariivita	1608457	G	93	0.00002	74	0.00001	54	0.00001	0	0	36	0.00002	62	0.00001	37	0.00001	24	0.00002	42	0.00001	34	0.00001	61	0.00001	37	0.00002	120	0.00001	112	0.00001	127	0.00002	35	0.00002	0	0	99	0.00002	55	0.00001	14	0.00001	192	0.00002
Astatotilapia	8152	G	274	0.00005	205	0.00004	250	0.00006	98	0.00008	61	0.00003	102	0.00002	108	0.00004	99	0.00007	161	0.00005	292	0.0001	333	0.00008	116	0.00006	365	0.00004	184	0.00002	580	0.00007	75	0.00003	0	0	354	0.00006	100	0.00002	138	0.00008	458	0.00004
Ceratocystis	5157	G	0	0	0	0	0	0	14	0.00001	0	0	0	0	0	0	0	0	0	0	15	0.00001	31	0.00001	0	0	0	0	0	0	98	0.00001	0	0	0	0	0	0	0	0	16	0.00001	14	0
Shuttleworthia	177971	G	19	0	23	0	37	0.00001	0	0	10	0.00001	21	0.00001	13	0	0	0	22	0.00001	14	0	24	0.00001	0	0	28	0	34	0	34	0	0	0	0	0	16	0	19	0	0	0	54	0
Nannocystis	53	G	2420	0.00048	2646	0.00051	2040	0.00051	276	0.00022	1365	0.00071	1699	0.00041	1361	0.00045	256	0.00019	1019	0.00029	236	0.00008	684	0.00016	436	0.00022	4050	0.00047	2900	0.00036	1303	0.00016	484	0.00021	85	0.00016	1375	0.00023	1445	0.00034	171	0.0001	2616	0.00024
Dehalobacter	56112	G	408	0.00008	383	0.00007	318	0.00008	82	0.00007	113	0.00006	260	0.00006	177	0.00006	71	0.00005	244	0.00007	84	0.00003	165	0.00004	69	0.00004	674	0.00008	552	0.00007	386	0.00005	120	0.00005	24	0.00005	318	0.00005	311	0.00007	51	0.00003	680	0.00006
Thiolapillus	1608298	G	52	0.00001	62	0.00001	36	0.00001	0	0	19	0.00001	33	0.00001	15	0	29	0.00002	49	0.00001	67	0.00002	75	0.00002	29	0.00001	87	0.00001	77	0.00001	117	0.00001	37	0.00002	0	0	133	0.00002	57	0.00001	21	0.00001	133	0.00001
Brevibacillus	55080	G	1148	0.00023	1257	0.00024	982	0.00024	207	0.00016	339	0.00018	649	0.00016	480	0.00016	263	0.00019	581	0.00016	425	0.00015	766	0.00018	355	0.00018	1627	0.00019	1395	0.00017	1243	0.00015	341	0.00015	96	0.00018	1012	0.00017	689	0.00016	325	0.00019	1524	0.00014
Angustibacter	908626	G	821	0.00016	808	0.00016	637	0.00016	151	0.00012	202	0.00011	732	0.00018	639	0.00021	179	0.00013	899	0.00025	162	0.00006	372	0.00009	251	0.00013	1512	0.00017	1899	0.00023	704	0.00009	296	0.00013	49	0.00009	626	0.0001	1074	0.00026	768	0.00044	1786	0.00016
Ghiorsea	2045304	G	0	0	97	0.00002	45	0.00001	0	0	0	0	0	0	0	0	0	0	0	0	60	0.00002	74	0.00002	0	0	117	0.00001	0	0	135	0.00002	0	0	0	0	83	0.00001	61	0.00001	0	0	182	0.00002
Natranaerobius	375928	G	19	0	16	0	199	0.00005	0	0	0	0	0	0	0	0	0	0	16	0	74	0.00003	164	0.00004	0	0	171	0.00002	159	0.00002	30	0	0	0	0	0	19	0	25	0.00001	12	0.00001	201	0.00002
Capronia	43220	G	317	0.00006	304	0.00006	248	0.00006	63	0.00005	122	0.00006	140	0.00003	140	0.00005	59	0.00004	111	0.00003	147	0.00005	187	0.00005	108	0.00006	619	0.00007	298	0.00004	464	0.00006	80	0.00003	35	0.00007	421	0.00007	163	0.00004	82	0.00005	413	0.00004
Orenia	46468	G	47	0.00001	36	0.00001	23	0.00001	14	0.00001	14	0.00001	0	0	0	0	17	0.00001	19	0.00001	39	0.00001	70	0.00002	11	0.00001	44	0.00001	27	0	71	0.00001	12	0.00001	0	0	40	0.00001	30	0.00001	40	0.00002	66	0.00001
Limnohabitans	665874	G	1534	0.0003	1737	0.00034	1278	0.00032	235	0.00019	526	0.00028	1243	0.0003	834	0.00028	337	0.00024	734	0.00021	1012	0.00035	1380	0.00033	484	0.00025	2357	0.00027	1823	0.00022	6088	0.00074	545	0.00024	427	0.00082	1751	0.00029	910	0.00022	727	0.00042	2246	0.0002
Thermomicrobium	499	G	397	0.00008	314	0.00006	327	0.00008	52	0.00004	131	0.00007	205	0.00005	148	0.00005	59	0.00004	184	0.00005	16	0.00001	65	0.00002	109	0.00006	614	0.00007	415	0.00005	167	0.00002	97	0.00004	14	0.00003	335	0.00006	253	0.00006	19	0.00001	601	0.00005
Caldicellulosiruptor	44000	G	40	0.00001	41	0.00001	24	0.00001	19	0.00002	20	0.00001	17	0	15	0	21	0.00002	35	0.00001	61	0.00002	72	0.00002	18	0.00001	47	0.00001	46	0.00001	136	0.00002	20	0.00001	17	0.00003	51	0.00001	39	0.00001	37	0.00002	128	0.00001
Roseimicrobium	1348508	G	534	0.00011	650	0.00013	409	0.0001	20	0.00002	121	0.00006	201	0.00005	175	0.00006	42	0.00003	104	0.00003	43	0.00001	85	0.00002	56	0.00003	718	0.00008	349	0.00004	235	0.00003	70	0.00003	0	0	213	0.00004	380	0.00009	39	0.00002	345	0.00003
Moniliophthora	221102	G	0	0	0	0	0	0	0	0	0	0	0	0	0	0	0	0	0	0	0	0	16	0	0	0	0	0	0	0	19	0	0	0	0	0	0	0	0	0	0	0	0	0
Salpingoeca	86017	G	385	0.00008	340	0.00007	319	0.00008	54	0.00004	113	0.00006	209	0.00005	194	0.00006	62	0.00004	187	0.00005	119	0.00004	176	0.00004	89	0.00005	629	0.00007	432	0.00005	370	0.00004	93	0.00004	26	0.00005	362	0.00006	241	0.00006	54	0.00003	435	0.00004
Nostoc	1177	G	1494	0.0003	1657	0.00032	1244	0.00031	213	0.00017	284	0.00015	1104	0.00027	925	0.00031	299	0.00022	1239	0.00035	553	0.00019	998	0.00024	310	0.00016	2499	0.00029	1546	0.00019	1675	0.0002	454	0.0002	122	0.00023	999	0.00016	710	0.00017	404	0.00023	1752	0.00016
Laceyella	292635	G	11	0	20	0	22	0.00001	0	0	0	0	16	0	0	0	0	0	38	0.00001	0	0	24	0.00001	34	0.00002	21	0	45	0.00001	27	0	10	0	0	0	32	0.00001	29	0.00001	0	0	43	0
Joostella	453850	G	0	0	0	0	14	0	344	0.00027	142	0.00007	20	0	0	0	215	0.00016	152	0.00004	3545	0.00122	943	0.00023	68	0.00003	20	0	186	0.00002	2378	0.00029	141	0.00006	113	0.00022	424	0.00007	201	0.00005	784	0.00045	549	0.00005
Candidatus Phaeomarinobacter	1541445	G	136	0.00003	131	0.00003	113	0.00003	22	0.00002	41	0.00002	96	0.00002	78	0.00003	38	0.00003	85	0.00002	44	0.00002	90	0.00002	44	0.00002	175	0.00002	147	0.00002	149	0.00002	88	0.00004	0	0	195	0.00003	97	0.00002	41	0.00002	309	0.00003
Phormidesmis	1005722	G	96	0.00002	85	0.00002	69	0.00002	10	0.00001	18	0.00001	41	0.00001	62	0.00002	10	0.00001	34	0.00001	16	0.00001	51	0.00001	11	0.00001	166	0.00002	52	0.00001	42	0.00001	11	0	0	0	55	0.00001	26	0.00001	0	0	76	0.00001
Melosira	35124	G	0	0	0	0	0	0	0	0	0	0	0	0	0	0	0	0	0	0	0	0	12	0	0	0	0	0	0	0	18	0	0	0	0	0	0	0	0	0	0	0	0	0
Virgibacillus	84406	G	191	0.00004	216	0.00004	190	0.00005	512	0.00041	1638	0.00086	104	0.00003	134	0.00004	247	0.00018	528	0.00015	1753	0.0006	4895	0.00118	1481	0.00076	303	0.00003	10862	0.00134	1603	0.00019	273	0.00012	251	0.00048	3631	0.0006	441	0.0001	574	0.00033	1462	0.00013
Solenopsis	13685	G	533	0.00011	619	0.00012	512	0.00013	190	0.00015	182	0.0001	329	0.00008	242	0.00008	204	0.00015	258	0.00007	466	0.00016	588	0.00014	169	0.00009	846	0.0001	645	0.00008	1084	0.00013	264	0.00012	98	0.00019	662	0.00011	315	0.00007	280	0.00016	951	0.00009
Friedmanniella	53387	G	4487	0.00089	4156	0.00081	3323	0.00082	523	0.00042	802	0.00042	2891	0.0007	2197	0.00073	473	0.00034	2329	0.00065	538	0.00019	1114	0.00027	750	0.00038	8168	0.00094	6076	0.00075	2373	0.00029	916	0.0004	149	0.00029	2168	0.00036	2838	0.00067	248	0.00014	5348	0.00049
Cryptosporidium	5806	G	21	0	28	0.00001	22	0.00001	12	0.00001	10	0.00001	0	0	0	0	20	0.00001	19	0.00001	31	0.00001	51	0.00001	0	0	33	0	39	0	91	0.00001	13	0.00001	0	0	35	0.00001	19	0	13	0.00001	69	0.00001
Nicrophorus	57515	G	265	0.00005	310	0.00006	250	0.00006	152	0.00012	99	0.00005	130	0.00003	94	0.00003	119	0.00009	179	0.00005	303	0.0001	452	0.00011	106	0.00005	344	0.00004	245	0.00003	779	0.00009	135	0.00006	71	0.00014	339	0.00006	167	0.00004	193	0.00011	623	0.00006
Butyricimonas	574697	G	107	0.00002	91	0.00002	74	0.00002	101	0.00008	70	0.00004	97	0.00002	83	0.00003	128	0.00009	132	0.00004	293	0.0001	313	0.00008	42	0.00002	116	0.00001	177	0.00002	550	0.00007	127	0.00006	69	0.00013	226	0.00004	148	0.00004	197	0.00011	480	0.00004
Candidatus Thioglobus	655184	G	21	0	13	0	0	0	0	0	0	0	0	0	0	0	0	0	0	0	31	0.00001	16	0	0	0	0	0	22	0	59	0.00001	0	0	0	0	20	0	18	0	10	0.00001	67	0.00001
Tessaracoccus	72763	G	3507	0.00069	3683	0.00072	3041	0.00075	1732	0.00137	2878	0.00151	2808	0.00068	4622	0.00153	868	0.00063	3322	0.00093	2352	0.00081	4337	0.00104	3247	0.00166	6789	0.00078	7533	0.00093	10262	0.00125	3209	0.0014	258	0.0005	3767	0.00062	3984	0.00095	1215	0.0007	8708	0.00079
Frankia	1854	G	22723	0.0045	21314	0.00414	17899	0.00444	2400	0.0019	4660	0.00244	18697	0.00452	13656	0.00451	3684	0.00267	13838	0.00388	2870	0.00099	6599	0.00159	4691	0.00239	41481	0.00479	36228	0.00446	12696	0.00154	6313	0.00276	761	0.00147	13789	0.00227	16837	0.004	1705	0.00098	34734	0.00317
Agrilus	195164	G	202	0.00004	243	0.00005	217	0.00005	121	0.0001	86	0.00004	100	0.00002	63	0.00002	122	0.00009	139	0.00004	349	0.00012	489	0.00012	94	0.00005	335	0.00004	268	0.00003	847	0.0001	146	0.00006	71	0.00014	368	0.00006	162	0.00004	238	0.00014	618	0.00006
Marinitoga	160798	G	13	0	14	0	11	0	12	0.00001	0	0	0	0	0	0	14	0.00001	11	0	43	0.00001	53	0.00001	0	0	23	0	29	0	96	0.00001	10	0	12	0.00002	36	0.00001	18	0	33	0.00002	49	0
Abyssibacter	2320199	G	161	0.00003	159	0.00003	130	0.00003	18	0.00001	44	0.00002	102	0.00002	70	0.00002	54	0.00004	126	0.00004	75	0.00003	141	0.00003	49	0.00003	207	0.00002	239	0.00003	182	0.00002	77	0.00003	0	0	211	0.00003	123	0.00003	40	0.00002	279	0.00003
Croceivirga	2039220	G	14	0	0	0	0	0	34	0.00003	20	0.00001	19	0	15	0	77	0.00006	31	0.00001	201	0.00007	161	0.00004	26	0.00001	16	0	53	0.00001	306	0.00004	82	0.00004	19	0.00004	47	0.00001	56	0.00001	80	0.00005	232	0.00002
Desnuesiella	1924062	G	17	0	19	0	0	0	0	0	0	0	0	0	0	0	0	0	0	0	11	0	14	0	0	0	15	0	16	0	27	0	0	0	0	0	0	0	0	0	0	0	26	0
Corndogvirus	1623285	G	0	0	0	0	0	0	0	0	0	0	0	0	0	0	34	0.00002	0	0	0	0	0	0	12	0.00001	11	0	0	0	0	0	386	0.00017	0	0	34	0.00001	0	0	0	0	82	0.00001
Tsukamurella	2060	G	3601	0.00071	3535	0.00069	2771	0.00069	496	0.00039	917	0.00048	2734	0.00066	2076	0.00069	604	0.00044	2401	0.00067	689	0.00024	1612	0.00039	875	0.00045	6514	0.00075	5879	0.00072	3156	0.00038	1027	0.00045	205	0.00039	2722	0.00045	2902	0.00069	292	0.00017	6190	0.00056
Glaciihabitans	1649454	G	444	0.00009	399	0.00008	352	0.00009	240	0.00019	792	0.00041	373	0.00009	281	0.00009	109	0.00008	494	0.00014	530	0.00018	911	0.00022	306	0.00016	862	0.0001	946	0.00012	1631	0.0002	257	0.00011	63	0.00012	961	0.00016	500	0.00012	231	0.00013	1220	0.00011
Notechis	8661	G	918	0.00018	1000	0.00019	790	0.0002	422	0.00033	428	0.00022	508	0.00012	403	0.00013	521	0.00038	586	0.00016	1107	0.00038	1527	0.00037	361	0.00018	1390	0.00016	1018	0.00013	2655	0.00032	534	0.00023	223	0.00043	1448	0.00024	702	0.00017	656	0.00038	2348	0.00021
Comamonas	283	G	6837	0.00135	3769	0.00073	6166	0.00153	501	0.0004	1260	0.00066	2707	0.00065	4119	0.00136	671	0.00049	1575	0.00044	2331	0.0008	2641	0.00064	1104	0.00056	5448	0.00063	4588	0.00056	6469	0.00079	1102	0.00048	328	0.00063	3802	0.00063	2134	0.00051	1694	0.00097	5182	0.00047
Branchiostoma	7737	G	801	0.00016	930	0.00018	680	0.00017	321	0.00025	302	0.00016	479	0.00012	398	0.00013	333	0.00024	490	0.00014	630	0.00022	1096	0.00026	312	0.00016	1177	0.00014	918	0.00011	1785	0.00022	333	0.00015	161	0.00031	1145	0.00019	508	0.00012	525	0.0003	1830	0.00017
Zalophus	9703	G	850	0.00017	915	0.00018	682	0.00017	259	0.00021	265	0.00014	439	0.00011	335	0.00011	244	0.00018	401	0.00011	584	0.0002	930	0.00022	282	0.00014	1266	0.00015	903	0.00011	1641	0.0002	314	0.00014	159	0.00031	939	0.00015	519	0.00012	393	0.00022	1434	0.00013
Thiohalocapsa	85079	G	691	0.00014	700	0.00014	569	0.00014	59	0.00005	140	0.00007	482	0.00012	372	0.00012	121	0.00009	335	0.00009	127	0.00004	289	0.00007	126	0.00006	1198	0.00014	950	0.00012	401	0.00005	191	0.00008	23	0.00004	625	0.0001	410	0.0001	99	0.00006	855	0.00008
Xanthothecium	148546	G	0	0	0	0	0	0	0	0	16	0.00001	0	0	0	0	0	0	0	0	0	0	0	0	0	0	0	0	0	0	18	0	0	0	0	0	20	0	0	0	0	0	0	0
Tangfeifania	1649501	G	17	0	64	0.00001	14	0	57	0.00005	62	0.00003	55	0.00001	21	0.00001	108	0.00008	67	0.00002	191	0.00007	471	0.00011	78	0.00004	71	0.00001	179	0.00002	397	0.00005	115	0.00005	54	0.0001	150	0.00002	136	0.00003	134	0.00008	570	0.00005
Pandoraea	93217	G	3094	0.00061	3468	0.00067	2730	0.00068	357	0.00028	807	0.00042	2225	0.00054	1532	0.00051	525	0.00038	1327	0.00037	1233	0.00043	1707	0.00041	699	0.00036	4994	0.00058	3763	0.00046	3404	0.00041	958	0.00042	191	0.00037	2575	0.00042	1913	0.00045	777	0.00044	3991	0.00036
Rivicola	1649488	G	136	0.00003	182	0.00004	120	0.00003	17	0.00001	47	0.00002	84	0.00002	83	0.00003	19	0.00001	68	0.00002	60	0.00002	108	0.00003	33	0.00002	228	0.00003	214	0.00003	170	0.00002	33	0.00001	0	0	155	0.00003	101	0.00002	32	0.00002	203	0.00002
Phaseolibacter	1297562	G	11	0	0	0	0	0	0	0	0	0	0	0	0	0	0	0	0	0	30	0.00001	22	0.00001	0	0	0	0	12	0	38	0	0	0	0	0	17	0	0	0	10	0.00001	18	0
Salirhabdus	394505	G	0	0	0	0	0	0	13	0.00001	16	0.00001	0	0	0	0	0	0	11	0	26	0.00001	153	0.00004	0	0	0	0	56	0.00001	29	0	0	0	0	0	37	0.00001	12	0	0	0	43	0
Cuniculiplasma	1747777	G	0	0	0	0	11	0	0	0	0	0	0	0	0	0	0	0	0	0	0	0	10	0	0	0	0	0	0	0	0	0	0	0	0	0	0	0	0	0	0	0	0	0
Caryophanon	33976	G	14	0	12	0	12	0	16	0.00001	0	0	10	0	0	0	0	0	17	0	15	0.00001	34	0.00001	0	0	13	0	30	0	32	0	0	0	0	0	33	0.00001	17	0	10	0.00001	45	0
Thiofilum	2212731	G	0	0	16	0	11	0	0	0	11	0.00001	0	0	16	0.00001	0	0	10	0	27	0.00001	42	0.00001	0	0	20	0	12	0	45	0.00001	0	0	0	0	40	0.00001	0	0	11	0.00001	56	0.00001
Tropheryma	2038	G	0	0	12	0	10	0	0	0	0	0	11	0	0	0	0	0	10	0	0	0	0	0	0	0	21	0	11	0	14	0	0	0	0	0	0	0	0	0	0	0	17	0
Desulfotignum	115780	G	93	0.00002	83	0.00002	54	0.00001	21	0.00002	33	0.00002	39	0.00001	25	0.00001	36	0.00003	56	0.00002	35	0.00001	57	0.00001	34	0.00002	115	0.00001	91	0.00001	100	0.00001	23	0.00001	0	0	132	0.00002	60	0.00001	29	0.00002	168	0.00002
Halodesulfovibrio	1912771	G	27	0.00001	27	0.00001	20	0	0	0	0	0	19	0	0	0	11	0.00001	0	0	17	0.00001	41	0.00001	11	0.00001	41	0	33	0	43	0.00001	13	0.00001	0	0	22	0	20	0	18	0.00001	45	0
Zobellella	347533	G	594	0.00012	551	0.00011	483	0.00012	81	0.00006	216	0.00011	459	0.00011	310	0.0001	174	0.00013	374	0.0001	415	0.00014	582	0.00014	202	0.0001	878	0.0001	800	0.0001	817	0.0001	354	0.00015	55	0.00011	911	0.00015	444	0.00011	173	0.0001	1274	0.00012
Parageobacillus	1906945	G	181	0.00004	177	0.00003	138	0.00003	134	0.00011	91	0.00005	67	0.00002	63	0.00002	34	0.00002	390	0.00011	201	0.00007	291	0.00007	179	0.00009	220	0.00003	984	0.00012	397	0.00005	117	0.00005	40	0.00008	426	0.00007	324	0.00008	117	0.00007	745	0.00007
Thermoleophilum	192992	G	4875	0.00096	4296	0.00084	4141	0.00103	50	0.00004	53	0.00003	788	0.00019	681	0.00022	50	0.00004	369	0.0001	31	0.00001	93	0.00002	51	0.00003	10263	0.00118	1177	0.00014	164	0.00002	116	0.00005	11	0.00002	201	0.00003	481	0.00011	25	0.00001	440	0.00004
Terasakiispira	1861843	G	27	0.00001	22	0	20	0	0	0	11	0.00001	27	0.00001	0	0	33	0.00002	23	0.00001	99	0.00003	93	0.00002	37	0.00002	18	0	42	0.00001	132	0.00002	71	0.00003	0	0	140	0.00002	21	0	35	0.00002	149	0.00001
Filibacter	34100	G	0	0	0	0	0	0	19	0.00002	12	0.00001	11	0	0	0	0	0	24	0.00001	44	0.00002	37	0.00001	18	0.00001	0	0	29	0	57	0.00001	0	0	0	0	21	0	20	0	0	0	47	0
Thioploca	40751	G	22	0	34	0.00001	17	0	12	0.00001	0	0	0	0	0	0	11	0.00001	12	0	11	0	25	0.00001	0	0	55	0.00001	16	0	38	0	11	0	0	0	30	0	13	0	10	0.00001	47	0
Anoxybacillus	150247	G	149	0.00003	170	0.00003	108	0.00003	95	0.00008	88	0.00005	82	0.00002	67	0.00002	104	0.00008	194	0.00005	198	0.00007	330	0.00008	125	0.00006	214	0.00002	485	0.00006	282	0.00003	85	0.00004	33	0.00006	318	0.00005	149	0.00004	91	0.00005	581	0.00005
Haliscomenobacter	2349	G	70	0.00001	114	0.00002	62	0.00002	72	0.00006	49	0.00003	51	0.00001	47	0.00002	90	0.00007	73	0.00002	156	0.00005	239	0.00006	65	0.00003	88	0.00001	134	0.00002	386	0.00005	97	0.00004	36	0.00007	141	0.00002	73	0.00002	96	0.00005	300	0.00003
Oceanibaculum	659693	G	1245	0.00025	1336	0.00026	842	0.00021	159	0.00013	513	0.00027	970	0.00023	753	0.00025	454	0.00033	1076	0.0003	410	0.00014	788	0.00019	456	0.00023	1700	0.0002	2277	0.00028	1424	0.00017	749	0.00033	112	0.00022	2089	0.00034	1345	0.00032	277	0.00016	3196	0.00029
Neiella	1434025	G	14	0	16	0	12	0	0	0	0	0	0	0	0	0	17	0.00001	17	0	30	0.00001	37	0.00001	16	0.00001	23	0	37	0	56	0.00001	12	0.00001	0	0	58	0.00001	0	0	25	0.00001	63	0.00001
Glaesserella	2094023	G	22	0	13	0	12	0	0	0	13	0.00001	0	0	0	0	0	0	0	0	28	0.00001	28	0.00001	10	0.00001	31	0	19	0	103	0.00001	0	0	0	0	28	0	23	0.00001	14	0.00001	49	0
Achromobacter	222	G	13161	0.0026	13945	0.00271	10933	0.00271	2164	0.00172	6704	0.00351	8966	0.00217	6711	0.00222	2349	0.0017	5999	0.00168	12783	0.00441	13364	0.00322	5604	0.00286	20800	0.0024	17342	0.00213	36369	0.00442	4094	0.00179	1365	0.00263	15437	0.00254	7983	0.0019	16034	0.00918	18178	0.00166
Bizionia	283785	G	25	0	28	0.00001	16	0	151	0.00012	87	0.00005	35	0.00001	35	0.00001	244	0.00018	134	0.00004	766	0.00026	700	0.00017	97	0.00005	25	0	127	0.00002	887	0.00011	209	0.00009	97	0.00019	251	0.00004	113	0.00003	315	0.00018	848	0.00008
Meiothermus	65551	G	2979	0.00059	2964	0.00058	2596	0.00064	266	0.00021	849	0.00044	1677	0.00041	1171	0.00039	543	0.00039	1240	0.00035	467	0.00016	1108	0.00027	687	0.00035	4818	0.00056	3486	0.00043	1961	0.00024	883	0.00039	137	0.00026	2066	0.00034	1768	0.00042	336	0.00019	4367	0.0004
Cephaloticoccus	1849551	G	360	0.00007	404	0.00008	314	0.00008	35	0.00003	101	0.00005	170	0.00004	205	0.00007	69	0.00005	131	0.00004	56	0.00002	148	0.00004	85	0.00004	554	0.00006	344	0.00004	242	0.00003	64	0.00003	11	0.00002	227	0.00004	191	0.00005	77	0.00004	453	0.00004
Dethiosulfatibacter	448125	G	12	0	0	0	0	0	0	0	0	0	0	0	0	0	0	0	0	0	0	0	16	0	0	0	0	0	13	0	25	0	0	0	0	0	0	0	0	0	0	0	62	0.00001
Chionoloma	320155	G	165	0.00003	56	0.00001	50	0.00001	0	0	0	0	0	0	0	0	0	0	0	0	0	0	0	0	0	0	37	0	0	0	0	0	0	0	0	0	0	0	0	0	0	0	0	0
Kushneria	504090	G	786	0.00016	804	0.00016	594	0.00015	171	0.00014	415	0.00022	556	0.00013	410	0.00014	314	0.00023	546	0.00015	2122	0.00073	2106	0.00051	473	0.00024	1262	0.00015	1213	0.00015	1758	0.00021	1309	0.00057	112	0.00022	1926	0.00032	713	0.00017	445	0.00025	2096	0.00019
Subdoligranulum	292632	G	332	0.00007	311	0.00006	376	0.00009	34	0.00003	111	0.00006	159	0.00004	170	0.00006	89	0.00006	198	0.00006	97	0.00003	181	0.00004	75	0.00004	581	0.00007	517	0.00006	321	0.00004	108	0.00005	0	0	392	0.00006	318	0.00008	67	0.00004	604	0.00006
Pluralibacter	1330546	G	619	0.00012	304	0.00006	468	0.00012	41	0.00003	89	0.00005	212	0.00005	309	0.0001	65	0.00005	164	0.00005	186	0.00006	223	0.00005	85	0.00004	543	0.00006	447	0.00005	398	0.00005	121	0.00005	30	0.00006	329	0.00005	205	0.00005	72	0.00004	561	0.00005
Kosmotoga	651456	G	38	0.00001	23	0	17	0	18	0.00001	0	0	24	0.00001	14	0	17	0.00001	21	0.00001	13	0	38	0.00001	0	0	28	0	25	0	57	0.00001	11	0	0	0	29	0	20	0	12	0.00001	67	0.00001
Candidatus Kinetoplastibacterium	33055	G	0	0	12	0	0	0	11	0.00001	0	0	0	0	0	0	0	0	10	0	24	0.00001	23	0.00001	0	0	10	0	0	0	69	0.00001	10	0	0	0	15	0	0	0	0	0	38	0
Protobothrops	103943	G	1300	0.00026	1411	0.00027	1188	0.00029	676	0.00054	548	0.00029	738	0.00018	559	0.00018	596	0.00043	766	0.00021	1570	0.00054	2100	0.00051	527	0.00027	1840	0.00021	1428	0.00018	3614	0.00044	687	0.0003	361	0.0007	1929	0.00032	864	0.00021	919	0.00053	2812	0.00026
Sporocytophaga	1011	G	40	0.00001	40	0.00001	35	0.00001	87	0.00007	90	0.00005	105	0.00003	61	0.00002	329	0.00024	123	0.00003	209	0.00007	359	0.00009	41	0.00002	59	0.00001	136	0.00002	567	0.00007	101	0.00004	45	0.00009	152	0.00003	125	0.00003	154	0.00009	665	0.00006
Pseudoclostridium	2304693	G	16	0	13	0	0	0	10	0.00001	0	0	0	0	15	0	11	0.00001	19	0.00001	17	0.00001	30	0.00001	0	0	0	0	18	0	40	0	12	0.00001	0	0	28	0	0	0	0	0	51	0
Desulfobacter	2289	G	116	0.00002	129	0.00003	110	0.00003	34	0.00003	49	0.00003	60	0.00001	33	0.00001	40	0.00003	57	0.00002	65	0.00002	103	0.00002	56	0.00003	189	0.00002	105	0.00001	204	0.00002	57	0.00002	17	0.00003	146	0.00002	69	0.00002	45	0.00003	258	0.00002
Takifugu	31032	G	595	0.00012	627	0.00012	473	0.00012	123	0.0001	188	0.0001	349	0.00008	235	0.00008	143	0.0001	303	0.00008	348	0.00012	492	0.00012	179	0.00009	893	0.0001	611	0.00008	906	0.00011	181	0.00008	77	0.00015	608	0.0001	303	0.00007	265	0.00015	950	0.00009
Longibacter	1855405	G	225	0.00004	201	0.00004	186	0.00005	189	0.00015	47	0.00002	146	0.00004	109	0.00004	61	0.00004	84	0.00002	421	0.00015	94	0.00002	49	0.00003	319	0.00004	276	0.00003	113	0.00001	33	0.00001	0	0	167	0.00003	130	0.00003	26	0.00001	482	0.00004
Spirulina	1154	G	72	0.00001	67	0.00001	72	0.00002	0	0	18	0.00001	46	0.00001	41	0.00001	15	0.00001	33	0.00001	19	0.00001	34	0.00001	19	0.00001	126	0.00001	68	0.00001	47	0.00001	21	0.00001	0	0	62	0.00001	46	0.00001	12	0.00001	115	0.00001
Vavraia	35235	G	0	0	0	0	0	0	0	0	0	0	0	0	0	0	0	0	0	0	0	0	13	0	0	0	10	0	0	0	27	0	0	0	0	0	13	0	0	0	0	0	20	0
Pelagirhabdus	1738642	G	0	0	0	0	0	0	12	0.00001	0	0	0	0	0	0	0	0	0	0	16	0.00001	18	0	0	0	0	0	0	0	28	0	0	0	0	0	17	0	0	0	14	0.00001	21	0
Lates	8186	G	517	0.0001	500	0.0001	465	0.00012	221	0.00018	200	0.0001	252	0.00006	236	0.00008	200	0.00014	312	0.00009	543	0.00019	827	0.0002	211	0.00011	751	0.00009	540	0.00007	1265	0.00015	298	0.00013	122	0.00023	729	0.00012	314	0.00007	405	0.00023	1164	0.00011
Leifsonia	110932	G	11589	0.00229	11327	0.0022	9446	0.00234	3632	0.00288	5502	0.00288	8989	0.00217	6741	0.00223	2986	0.00216	11121	0.00312	5960	0.00206	10599	0.00255	5308	0.00271	21345	0.00246	29083	0.00358	23120	0.00281	5516	0.00241	1261	0.00243	16288	0.00268	12388	0.00294	2967	0.0017	32281	0.00295
Rhizobacter	212743	G	4217	0.00083	4470	0.00087	3546	0.00088	544	0.00043	753	0.00039	3957	0.00096	2434	0.0008	499	0.00036	1578	0.00044	644	0.00022	1560	0.00038	741	0.00038	6539	0.00075	5285	0.00065	3323	0.0004	973	0.00042	166	0.00032	2231	0.00037	2207	0.00052	533	0.00031	4001	0.00037
Thermoanaerobacterium	28895	G	20	0	23	0	22	0.00001	25	0.00002	26	0.00001	21	0.00001	29	0.00001	28	0.00002	19	0.00001	68	0.00002	91	0.00002	13	0.00001	43	0	33	0	132	0.00002	47	0.00002	22	0.00004	87	0.00001	23	0.00001	40	0.00002	149	0.00001
Ochotona	9977	G	2256	0.00045	2305	0.00045	1816	0.00045	757	0.0006	798	0.00042	1273	0.00031	988	0.00033	891	0.00065	1263	0.00035	1787	0.00062	2868	0.00069	781	0.0004	3257	0.00038	2432	0.0003	4589	0.00056	1083	0.00047	394	0.00076	2715	0.00045	1372	0.00033	1181	0.00068	4504	0.00041
Alishewanella	111142	G	61	0.00001	56	0.00001	40	0.00001	15	0.00001	37	0.00002	34	0.00001	24	0.00001	34	0.00002	53	0.00001	98	0.00003	106	0.00003	29	0.00001	51	0.00001	55	0.00001	151	0.00002	69	0.00003	13	0.00003	195	0.00003	57	0.00001	52	0.00003	254	0.00002
Olivibacter	376469	G	54	0.00001	99	0.00002	113	0.00003	335	0.00027	140	0.00007	221	0.00005	97	0.00003	161	0.00012	153	0.00004	1699	0.00059	1192	0.00029	225	0.00011	119	0.00001	459	0.00006	3803	0.00046	371	0.00016	173	0.00033	464	0.00008	214	0.00005	1640	0.00094	695	0.00006
Ornithorhynchus	9257	G	2025	0.0004	2054	0.0004	1663	0.00041	519	0.00041	638	0.00033	1136	0.00027	864	0.00029	546	0.0004	1028	0.00029	1254	0.00043	1962	0.00047	647	0.00033	3028	0.00035	2069	0.00025	3128	0.00038	775	0.00034	258	0.0005	2286	0.00038	1174	0.00028	726	0.00042	3570	0.00033
Caballeronia	1827195	G	9466	0.00187	10429	0.00203	8097	0.00201	833	0.00066	1827	0.00096	5755	0.00139	4211	0.00139	1299	0.00094	3706	0.00104	2249	0.00078	3592	0.00086	1580	0.00081	14545	0.00168	10015	0.00123	7277	0.00088	2394	0.00105	498	0.00096	5890	0.00097	4757	0.00113	1431	0.00082	9762	0.00089
Kazachstania	71245	G	167	0.00003	183	0.00004	73	0.00002	53	0.00004	65	0.00003	84	0.00002	37	0.00001	0	0	54	0.00002	174	0.00006	141	0.00003	54	0.00003	204	0.00002	138	0.00002	210	0.00003	56	0.00002	0	0	145	0.00002	76	0.00002	73	0.00004	214	0.00002
Marmoricola	86795	G	7728	0.00153	7513	0.00146	6136	0.00152	3818	0.00303	4292	0.00224	10945	0.00264	8403	0.00277	1926	0.0014	22797	0.00639	3002	0.00104	7573	0.00182	4732	0.00242	15872	0.00183	55920	0.00688	17352	0.00211	3828	0.00167	811	0.00156	10281	0.00169	27057	0.00643	1424	0.00082	24562	0.00224
Fluoribacter	461	G	26	0.00001	18	0	19	0	11	0.00001	0	0	18	0	0	0	12	0.00001	14	0	44	0.00002	37	0.00001	12	0.00001	37	0	27	0	86	0.00001	32	0.00001	0	0	40	0.00001	21	0	26	0.00001	59	0.00001
Polistes	7456	G	476	0.00009	609	0.00012	436	0.00011	253	0.0002	207	0.00011	205	0.00005	176	0.00006	240	0.00017	300	0.00008	649	0.00022	909	0.00022	204	0.0001	682	0.00008	499	0.00006	1528	0.00019	272	0.00012	145	0.00028	666	0.00011	315	0.00007	426	0.00024	1046	0.0001
Pseudaestuariivita	2211639	G	240	0.00005	286	0.00006	186	0.00005	30	0.00002	73	0.00004	193	0.00005	108	0.00004	67	0.00005	130	0.00004	59	0.00002	138	0.00003	60	0.00003	385	0.00004	273	0.00003	234	0.00003	98	0.00004	17	0.00003	239	0.00004	152	0.00004	43	0.00002	371	0.00003
Otolemur	30610	G	2018	0.0004	2186	0.00042	1716	0.00043	957	0.00076	808	0.00042	1028	0.00025	806	0.00027	964	0.0007	1259	0.00035	2086	0.00072	3218	0.00077	748	0.00038	2899	0.00033	2182	0.00027	5266	0.00064	1065	0.00046	493	0.00095	2905	0.00048	1350	0.00032	1355	0.00078	4573	0.00042
Libanicoccus	1935188	G	658	0.00013	501	0.0001	417	0.0001	0	0	55	0.00003	295	0.00007	301	0.0001	58	0.00004	144	0.00004	30	0.00001	100	0.00002	45	0.00002	1023	0.00012	510	0.00006	206	0.00003	55	0.00002	0	0	214	0.00004	240	0.00006	0	0	408	0.00004
Microplitis	51538	G	201	0.00004	238	0.00005	217	0.00005	132	0.0001	89	0.00005	97	0.00002	64	0.00002	128	0.00009	127	0.00004	291	0.0001	428	0.0001	86	0.00004	284	0.00003	198	0.00002	670	0.00008	135	0.00006	58	0.00011	277	0.00005	137	0.00003	204	0.00012	486	0.00004
Sulfuricella	935200	G	241	0.00005	272	0.00005	212	0.00005	18	0.00001	59	0.00003	130	0.00003	92	0.00003	37	0.00003	114	0.00003	88	0.00003	136	0.00003	48	0.00002	320	0.00004	215	0.00003	303	0.00004	67	0.00003	0	0	201	0.00003	119	0.00003	54	0.00003	293	0.00003
Marivivens	1759396	G	25	0	28	0.00001	1170	0.00029	0	0	0	0	14	0	12	0	12	0.00001	14	0	24	0.00001	23	0.00001	0	0	643	0.00007	36	0	37	0	10	0	0	0	32	0.00001	25	0.00001	0	0	57	0.00001
Lucilia	7374	G	433	0.00009	496	0.0001	433	0.00011	319	0.00025	174	0.00009	219	0.00005	177	0.00006	290	0.00021	306	0.00009	613	0.00021	937	0.00023	200	0.0001	534	0.00006	425	0.00005	1471	0.00018	278	0.00012	162	0.00031	605	0.0001	275	0.00007	378	0.00022	1103	0.0001
Chlamydotis	172679	G	855	0.00017	962	0.00019	812	0.0002	341	0.00027	338	0.00018	432	0.0001	358	0.00012	388	0.00028	506	0.00014	862	0.0003	1344	0.00032	391	0.0002	1257	0.00015	1059	0.00013	2098	0.00026	509	0.00022	192	0.00037	1339	0.00022	651	0.00015	583	0.00033	2042	0.00019
Boseongicola	1648497	G	60	0.00001	73	0.00001	55	0.00001	10	0.00001	19	0.00001	47	0.00001	20	0.00001	12	0.00001	27	0.00001	26	0.00001	53	0.00001	17	0.00001	83	0.00001	81	0.00001	46	0.00001	30	0.00001	0	0	72	0.00001	42	0.00001	10	0.00001	125	0.00001
Melopsittacus	13145	G	852	0.00017	872	0.00017	744	0.00018	358	0.00028	361	0.00019	516	0.00012	391	0.00013	457	0.00033	499	0.00014	900	0.00031	1367	0.00033	401	0.0002	1251	0.00014	974	0.00012	2230	0.00027	520	0.00023	192	0.00037	1225	0.0002	621	0.00015	572	0.00033	2022	0.00018
Epulopiscium	2383	G	10	0	0	0	0	0	0	0	0	0	0	0	0	0	0	0	0	0	0	0	19	0	0	0	0	0	10	0	18	0	0	0	0	0	0	0	0	0	11	0.00001	0	0
Natronolimnobius	253106	G	665	0.00013	682	0.00013	520	0.00013	59	0.00005	168	0.00009	439	0.00011	313	0.0001	94	0.00007	280	0.00008	88	0.00003	201	0.00005	112	0.00006	1076	0.00012	867	0.00011	332	0.00004	161	0.00007	29	0.00006	381	0.00006	395	0.00009	60	0.00003	873	0.00008
Kroppenstedtia	1274351	G	304	0.00006	314	0.00006	257	0.00006	73	0.00006	107	0.00006	211	0.00005	173	0.00006	75	0.00005	651	0.00018	98	0.00003	242	0.00006	76	0.00004	549	0.00006	1136	0.00014	258	0.00003	110	0.00005	25	0.00005	286	0.00005	701	0.00017	64	0.00004	582	0.00005
Phormidium	1198	G	225	0.00004	267	0.00005	219	0.00005	27	0.00002	77	0.00004	443	0.00011	362	0.00012	56	0.00004	188	0.00005	73	0.00003	108	0.00003	67	0.00003	363	0.00004	797	0.0001	219	0.00003	83	0.00004	22	0.00004	266	0.00004	210	0.00005	47	0.00003	509	0.00005
Simiduia	447467	G	54	0.00001	63	0.00001	47	0.00001	18	0.00001	63	0.00003	46	0.00001	37	0.00001	77	0.00006	51	0.00001	161	0.00006	186	0.00004	38	0.00002	90	0.00001	103	0.00001	293	0.00004	79	0.00003	42	0.00008	405	0.00007	66	0.00002	85	0.00005	389	0.00004
Alkalilimnicola	133193	G	434	0.00009	394	0.00008	302	0.00007	49	0.00004	158	0.00008	246	0.00006	176	0.00006	108	0.00008	273	0.00008	223	0.00008	312	0.00008	165	0.00008	641	0.00007	574	0.00007	553	0.00007	255	0.00011	40	0.00008	806	0.00013	377	0.00009	123	0.00007	975	0.00009
Alphasphaerolipovirus	1714268	G	0	0	0	0	0	0	0	0	0	0	0	0	0	0	0	0	0	0	0	0	0	0	0	0	0	0	30	0	0	0	0	0	0	0	0	0	0	0	0	0	0	0
Rubneribacter	2126002	G	158	0.00003	225	0.00004	131	0.00003	0	0	0	0	146	0.00004	111	0.00004	0	0	0	0	0	0	0	0	0	0	389	0.00004	209	0.00003	84	0.00001	0	0	0	0	118	0.00002	135	0.00003	0	0	140	0.00001
Pusillimonas	305976	G	1109	0.00022	1327	0.00026	1053	0.00026	5058	0.00401	5041	0.00264	879	0.00021	532	0.00018	911	0.00066	1739	0.00049	54118	0.01868	31140	0.0075	5077	0.00259	1687	0.00019	3737	0.00046	133563	0.01624	1403	0.00061	3986	0.00768	19738	0.00325	1421	0.00034	28891	0.01654	5127	0.00047
Dokdonia	326319	G	40	0.00001	53	0.00001	38	0.00001	204	0.00016	84	0.00004	29	0.00001	44	0.00001	277	0.0002	183	0.00005	886	0.00031	772	0.00019	86	0.00004	47	0.00001	175	0.00002	923	0.00011	242	0.00011	96	0.00018	308	0.00005	166	0.00004	275	0.00016	1082	0.0001
Methanothermococcus	155862	G	0	0	0	0	0	0	0	0	0	0	0	0	0	0	0	0	0	0	0	0	10	0	0	0	0	0	0	0	23	0	0	0	0	0	0	0	0	0	0	0	0	0
Eubacterium	1730	G	382	0.00008	500	0.0001	413	0.0001	116	0.00009	145	0.00008	291	0.00007	236	0.00008	154	0.00011	260	0.00007	290	0.0001	625	0.00015	148	0.00008	766	0.00009	684	0.00008	868	0.00011	202	0.00009	52	0.0001	575	0.00009	357	0.00008	187	0.00011	1056	0.0001
Desulfotalea	109168	G	19	0	21	0	15	0	0	0	0	0	343	0.00008	0	0	0	0	0	0	24	0.00001	30	0.00001	0	0	36	0	24	0	42	0.00001	11	0	0	0	23	0	0	0	0	0	40	0
Galeopterus	482536	G	2435	0.00048	2494	0.00048	1980	0.00049	1041	0.00083	917	0.00048	1189	0.00029	871	0.00029	1125	0.00081	1361	0.00038	2398	0.00083	3543	0.00085	945	0.00048	3183	0.00037	2431	0.0003	6285	0.00076	1380	0.0006	568	0.00109	3285	0.00054	1599	0.00038	1497	0.00086	5016	0.00046
Succinatimonas	674963	G	0	0	13	0	0	0	0	0	0	0	0	0	0	0	0	0	0	0	22	0.00001	1249	0.0003	0	0	0	0	0	0	26	0	0	0	0	0	26	0	0	0	0	0	16	0
Liberibacter	34019	G	14	0	18	0	12	0	0	0	0	0	13	0	0	0	0	0	0	0	0	0	22	0.00001	0	0	55256	0.00637	32	0	63	0.00001	11	0	0	0	34	0.00001	17	0	0	0	49	0
Mandrillus	9567	G	593	0.00012	647	0.00013	477	0.00012	231	0.00018	251	0.00013	297	0.00007	181	0.00006	236	0.00017	318	0.00009	655	0.00023	839	0.0002	255	0.00013	664	0.00008	576	0.00007	1452	0.00018	366	0.00016	142	0.00027	794	0.00013	362	0.00009	378	0.00022	1206	0.00011
Cucumibacter	1121251	G	177	0.00004	208	0.00004	146	0.00004	45	0.00004	128	0.00007	151	0.00004	107	0.00004	119	0.00009	179	0.00005	100	0.00003	184	0.00004	91	0.00005	275	0.00003	325	0.00004	352	0.00004	148	0.00006	28	0.00005	552	0.00009	216	0.00005	60	0.00003	696	0.00006
Colobus	9570	G	910	0.00018	911	0.00018	759	0.00019	438	0.00035	308	0.00016	474	0.00011	357	0.00012	379	0.00027	553	0.00016	904	0.00031	1271	0.00031	255	0.00013	1250	0.00014	887	0.00011	2181	0.00027	380	0.00017	205	0.00039	1217	0.0002	551	0.00013	572	0.00033	1880	0.00017
Oceanihabitans	2045416	G	0	0	0	0	0	0	176	0.00014	0	0	0	0	0	0	538	0.00039	0	0	667	0.00023	756	0.00018	0	0	0	0	156	0.00002	1522	0.00019	480	0.00021	0	0	273	0.00004	0	0	476	0.00027	535	0.00005
Strongylocentrotus	7664	G	654	0.00013	764	0.00015	598	0.00015	311	0.00025	305	0.00016	364	0.00009	290	0.0001	360	0.00026	444	0.00012	848	0.00029	1227	0.0003	280	0.00014	943	0.00011	711	0.00009	1914	0.00023	428	0.00019	200	0.00039	1073	0.00018	460	0.00011	503	0.00029	1581	0.00014
Parafilimonas	1649476	G	82	0.00002	135	0.00003	76	0.00002	58	0.00005	27	0.00001	63	0.00002	35	0.00001	42	0.00003	62	0.00002	166	0.00006	188	0.00005	23	0.00001	96	0.00001	102	0.00001	532	0.00006	50	0.00002	33	0.00006	81	0.00001	98	0.00002	116	0.00007	225	0.00002
Acidipropionibacterium	1912215	G	1836	0.00036	1779	0.00035	1499	0.00037	326	0.00026	564	0.0003	1385	0.00033	1087	0.00036	473	0.00034	1507	0.00042	359	0.00012	887	0.00021	643	0.00033	3384	0.00039	3550	0.00044	1790	0.00022	749	0.00033	91	0.00018	1599	0.00026	1930	0.00046	208	0.00012	4018	0.00037
Limnothrix	132605	G	61	0.00001	73	0.00001	61	0.00002	0	0	12	0.00001	45	0.00001	44	0.00001	19	0.00001	42	0.00001	29	0.00001	46	0.00001	14	0.00001	144	0.00002	105	0.00001	80	0.00001	19	0.00001	0	0	56	0.00001	28	0.00001	28	0.00002	99	0.00001
Notothenia	8207	G	573	0.00011	676	0.00013	523	0.00013	229	0.00018	196	0.0001	331	0.00008	283	0.00009	255	0.00018	279	0.00008	609	0.00021	783	0.00019	187	0.0001	794	0.00009	621	0.00008	1382	0.00017	281	0.00012	134	0.00026	689	0.00011	358	0.00009	359	0.00021	1248	0.00011
Ancylomarina	1970195	G	24	0	31	0.00001	24	0.00001	80	0.00006	60	0.00003	35	0.00001	35	0.00001	86	0.00006	75	0.00002	269	0.00009	319	0.00008	66	0.00003	44	0.00001	98	0.00001	519	0.00006	82	0.00004	70	0.00013	242	0.00004	61	0.00001	264	0.00015	348	0.00003
Perlucidibaca	661182	G	339	0.00007	372	0.00007	332	0.00008	50	0.00004	108	0.00006	266	0.00006	212	0.00007	91	0.00007	199	0.00006	232	0.00008	300	0.00007	117	0.00006	578	0.00007	519	0.00006	486	0.00006	147	0.00006	32	0.00006	535	0.00009	274	0.00007	137	0.00008	702	0.00006
Desulfobulbus	893	G	496	0.0001	512	0.0001	348	0.00009	71	0.00006	88	0.00005	292	0.00007	224	0.00007	77	0.00006	197	0.00006	109	0.00004	247	0.00006	92	0.00005	750	0.00009	526	0.00006	378	0.00005	99	0.00004	20	0.00004	376	0.00006	266	0.00006	73	0.00004	566	0.00005
Tetrahymena	5890	G	149	0.00003	184	0.00004	138	0.00003	116	0.00009	53	0.00003	52	0.00001	50	0.00002	119	0.00009	114	0.00003	273	0.00009	412	0.0001	77	0.00004	150	0.00002	152	0.00002	560	0.00007	85	0.00004	64	0.00012	264	0.00004	124	0.00003	158	0.00009	423	0.00004
Thermodesulfatator	241192	G	41	0.00001	36	0.00001	34	0.00001	0	0	0	0	25	0.00001	24	0.00001	14	0.00001	15	0	16	0.00001	34	0.00001	0	0	51	0.00001	39	0	67	0.00001	12	0.00001	0	0	41	0.00001	26	0.00001	13	0.00001	58	0.00001
Borreliella	64895	G	23	0	40	0.00001	26	0.00001	23	0.00002	0	0	0	0	0	0	17	0.00001	0	0	34	0.00001	68	0.00002	0	0	22	0	38	0	95	0.00001	0	0	13	0.00003	39	0.00001	23	0.00001	30	0.00002	76	0.00001
Bison	9900	G	844	0.00017	801	0.00016	768	0.00019	283	0.00022	217	0.00011	405	0.0001	321	0.00011	250	0.00018	509	0.00014	782	0.00027	1057	0.00025	215	0.00011	1087	0.00013	834	0.0001	1831	0.00022	337	0.00015	149	0.00029	1007	0.00017	471	0.00011	343	0.0002	1472	0.00013
Ramularia	112497	G	96	0.00002	105	0.00002	114	0.00003	25	0.00002	44	0.00002	57	0.00001	43	0.00001	16	0.00001	40	0.00001	58	0.00002	108	0.00003	44	0.00002	154	0.00002	102	0.00001	192	0.00002	33	0.00001	13	0.00003	135	0.00002	64	0.00002	36	0.00002	109	0.00001
Paramormyrops	91732	G	1018	0.0002	1115	0.00022	790	0.0002	295	0.00023	303	0.00016	617	0.00015	438	0.00014	351	0.00025	514	0.00014	599	0.00021	1064	0.00026	339	0.00017	1501	0.00017	1037	0.00013	1757	0.00021	463	0.0002	135	0.00026	1201	0.0002	625	0.00015	431	0.00025	1914	0.00017
Rhagoletis	28609	G	1104	0.00022	1234	0.00024	1060	0.00026	455	0.00036	371	0.00019	655	0.00016	494	0.00016	444	0.00032	656	0.00018	1047	0.00036	1511	0.00036	382	0.00019	1508	0.00017	1255	0.00015	2657	0.00032	561	0.00024	244	0.00047	1420	0.00023	719	0.00017	612	0.00035	2173	0.0002
Culex	7174	G	850	0.00017	1110	0.00022	887	0.00022	378	0.0003	296	0.00015	491	0.00012	327	0.00011	352	0.00025	530	0.00015	811	0.00028	1253	0.0003	265	0.00014	1320	0.00015	1012	0.00012	2048	0.00025	426	0.00019	191	0.00037	1038	0.00017	606	0.00014	534	0.00031	1706	0.00016
Longispora	203522	G	1050	0.00021	929	0.00018	838	0.00021	88	0.00007	194	0.0001	647	0.00016	478	0.00016	126	0.00009	501	0.00014	111	0.00004	205	0.00005	190	0.0001	1948	0.00022	1248	0.00015	470	0.00006	294	0.00013	32	0.00006	1104	0.00018	624	0.00015	174	0.0001	1574	0.00014
Bdellovibrio	958	G	166	0.00003	173	0.00003	156	0.00004	44	0.00003	65	0.00003	111	0.00003	110	0.00004	47	0.00003	70	0.00002	96	0.00003	173	0.00004	43	0.00002	243	0.00003	229	0.00003	318	0.00004	82	0.00004	19	0.00004	207	0.00003	117	0.00003	76	0.00004	300	0.00003
Tepidibacillus	1494427	G	0	0	0	0	0	0	0	0	0	0	0	0	0	0	0	0	0	0	0	0	0	0	0	0	0	0	0	0	0	0	0	0	0	0	0	0	0	0	0	0	18	0
Corallincola	1775176	G	15	0	37	0.00001	25	0.00001	30	0.00002	20	0.00001	43	0.00001	15	0	62	0.00004	57	0.00002	229	0.00008	226	0.00005	55	0.00003	21	0	52	0.00001	345	0.00004	112	0.00005	0	0	59	0.00001	86	0.00002	71	0.00004	396	0.00004
Lamprocystis	53452	G	398	0.00008	439	0.00009	377	0.00009	57	0.00005	96	0.00005	260	0.00006	194	0.00006	68	0.00005	166	0.00005	110	0.00004	141	0.00003	84	0.00004	671	0.00008	423	0.00005	285	0.00003	103	0.00004	27	0.00005	313	0.00005	257	0.00006	55	0.00003	498	0.00005
Oryzisolibacter	2038733	G	308	0.00006	346	0.00007	288	0.00007	40	0.00003	70	0.00004	277	0.00007	186	0.00006	48	0.00003	160	0.00004	64	0.00002	129	0.00003	63	0.00003	476	0.00005	476	0.00006	344	0.00004	65	0.00003	13	0.00003	172	0.00003	220	0.00005	56	0.00003	340	0.00003
Halococcus	2249	G	2014	0.0004	2014	0.00039	1615	0.0004	164	0.00013	458	0.00024	1398	0.00034	1003	0.00033	294	0.00021	1500	0.00042	240	0.00008	606	0.00015	384	0.0002	3691	0.00043	2573	0.00032	939	0.00011	525	0.00023	50	0.0001	1751	0.00029	1514	0.00036	139	0.00008	3657	0.00033
Ichthyobacterium	1755829	G	0	0	0	0	0	0	91	0.00007	0	0	0	0	0	0	0	0	0	0	308	0.00011	285	0.00007	0	0	0	0	0	0	427	0.00005	65	0.00003	0	0	126	0.00002	52	0.00001	124	0.00007	263	0.00002
Mogibacterium	86331	G	12	0	34	0.00001	41	0.00001	0	0	0	0	22	0.00001	10	0	0	0	0	0	12	0	13	0	0	0	70	0.00001	16	0	18	0	0	0	0	0	0	0	13	0	10	0.00001	17	0
Bordetella	517	G	10781	0.00213	13843	0.00269	9302	0.00231	2646	0.0021	5172	0.00271	7466	0.0018	5592	0.00185	2169	0.00157	5201	0.00146	14917	0.00515	16615	0.004	4839	0.00247	21441	0.00247	14875	0.00183	45413	0.00552	3455	0.00151	1827	0.00352	15994	0.00263	6766	0.00161	12216	0.00699	15957	0.00146
Thermosulfidibacter	412592	G	19	0	20	0	12	0	0	0	0	0	0	0	0	0	0	0	0	0	11	0	12	0	0	0	28	0	0	0	29	0	12	0.00001	0	0	0	0	0	0	13	0.00001	31	0
Chlorella	3071	G	1075	0.00021	1138	0.00022	849	0.00021	122	0.0001	250	0.00013	715	0.00017	522	0.00017	158	0.00011	455	0.00013	189	0.00007	390	0.00009	245	0.00013	1802	0.00021	1375	0.00017	727	0.00009	254	0.00011	42	0.00008	692	0.00011	600	0.00014	128	0.00007	1449	0.00013
Desulfocarbo	1535192	G	376	0.00007	426	0.00008	320	0.00008	28	0.00002	82	0.00004	235	0.00006	179	0.00006	31	0.00002	167	0.00005	55	0.00002	118	0.00003	71	0.00004	728	0.00008	407	0.00005	184	0.00002	74	0.00003	20	0.00004	212	0.00003	179	0.00004	100	0.00006	364	0.00003
Prototheca	3110	G	0	0	0	0	0	0	0	0	0	0	0	0	0	0	0	0	0	0	0	0	0	0	0	0	0	0	0	0	10	0	0	0	0	0	0	0	0	0	0	0	0	0
Zygosaccharomyces	4953	G	0	0	13	0	0	0	0	0	11	0.00001	0	0	0	0	0	0	0	0	12	0	15	0	0	0	17	0	0	0	41	0	17	0.00001	0	0	26	0	0	0	11	0.00001	24	0
Asinibacterium	1612198	G	165	0.00003	289	0.00006	144	0.00004	61	0.00005	85	0.00004	84	0.00002	86	0.00003	165	0.00012	98	0.00003	295	0.0001	285	0.00007	81	0.00004	203	0.00002	148	0.00002	681	0.00008	159	0.00007	104	0.0002	163	0.00003	88	0.00002	188	0.00011	362	0.00003
Trametes	5324	G	553	0.00011	563	0.00011	397	0.0001	66	0.00005	114	0.00006	320	0.00008	271	0.00009	71	0.00005	234	0.00007	94	0.00003	175	0.00004	141	0.00007	967	0.00011	577	0.00007	386	0.00005	139	0.00006	18	0.00003	415	0.00007	214	0.00005	98	0.00006	669	0.00006
Wenyingzhuangia	1518147	G	13	0	11	0	13	0	53	0.00004	30	0.00002	14	0	14	0	66	0.00005	47	0.00001	286	0.0001	177	0.00004	32	0.00002	12	0	59	0.00001	305	0.00004	35	0.00002	35	0.00007	92	0.00002	35	0.00001	80	0.00005	241	0.00002
Barnesiella	397864	G	222	0.00004	182	0.00004	171	0.00004	35	0.00003	71	0.00004	150	0.00004	117	0.00004	66	0.00005	95	0.00003	108	0.00004	186	0.00004	70	0.00004	244	0.00003	265	0.00003	303	0.00004	125	0.00005	21	0.00004	164	0.00003	120	0.00003	75	0.00004	390	0.00004
Drancourtella	1903506	G	45	0.00001	39	0.00001	18	0	0	0	0	0	0	0	21	0.00001	0	0	36	0.00001	24	0.00001	35	0.00001	0	0	47	0.00001	36	0	31	0	0	0	0	0	21	0	0	0	0	0	61	0.00001
Trichococcus	82802	G	129	0.00003	132	0.00003	108	0.00003	42	0.00003	53	0.00003	74	0.00002	70	0.00002	42	0.00003	80	0.00002	81	0.00003	136	0.00003	76	0.00004	167	0.00002	159	0.00002	147	0.00002	53	0.00002	17	0.00003	109	0.00002	75	0.00002	46	0.00003	241	0.00002
Marinibacterium	1931200	G	402	0.00008	420	0.00008	384	0.0001	45	0.00004	144	0.00008	393	0.00009	280	0.00009	142	0.0001	263	0.00007	111	0.00004	274	0.00007	179	0.00009	716	0.00008	702	0.00009	410	0.00005	243	0.00011	26	0.00005	630	0.0001	329	0.00008	80	0.00005	1147	0.0001
Aneurinibacillus	55079	G	141	0.00003	136	0.00003	121	0.00003	58	0.00005	61	0.00003	75	0.00002	63	0.00002	52	0.00004	97	0.00003	111	0.00004	166	0.00004	77	0.00004	170	0.00002	227	0.00003	220	0.00003	65	0.00003	22	0.00004	223	0.00004	102	0.00002	55	0.00003	367	0.00003
Perisivirus	1984798	G	0	0	0	0	0	0	0	0	0	0	0	0	0	0	0	0	0	0	0	0	62	0.00001	0	0	0	0	0	0	27	0	0	0	0	0	0	0	0	0	0	0	0	0
Cryptococcus	5206	G	200	0.00004	194	0.00004	166	0.00004	32	0.00003	58	0.00003	106	0.00003	68	0.00002	34	0.00002	83	0.00002	73	0.00003	131	0.00003	75	0.00004	326	0.00004	189	0.00002	224	0.00003	57	0.00002	22	0.00004	183	0.00003	113	0.00003	71	0.00004	241	0.00002
Pseudorhodoferax	747294	G	2492	0.00049	2691	0.00052	2071	0.00051	255	0.0002	612	0.00032	2057	0.0005	1551	0.00051	392	0.00028	1058	0.0003	600	0.00021	1133	0.00027	512	0.00026	4282	0.00049	3144	0.00039	2279	0.00028	672	0.00029	128	0.00025	1765	0.00029	1573	0.00037	455	0.00026	3041	0.00028
Sulfurospirillum	57665	G	60	0.00001	50	0.00001	58	0.00001	47	0.00004	35	0.00002	36	0.00001	27	0.00001	35	0.00003	44	0.00001	101	0.00003	111	0.00003	32	0.00002	82	0.00001	60	0.00001	188	0.00002	52	0.00002	13	0.00003	124	0.00002	39	0.00001	34	0.00002	190	0.00002
Pertusaria	50932	G	0	0	0	0	0	0	0	0	0	0	0	0	0	0	0	0	0	0	0	0	0	0	0	0	13	0	0	0	49	0.00001	0	0	0	0	0	0	0	0	0	0	0	0
Saccharothrix	2071	G	17412	0.00344	16266	0.00316	15114	0.00375	1487	0.00118	2787	0.00146	41484	0.01002	22735	0.00751	2219	0.00161	9983	0.0028	1713	0.00059	3816	0.00092	2560	0.00131	38105	0.0044	30967	0.00381	7884	0.00096	5441	0.00238	498	0.00096	8568	0.00141	10751	0.00255	986	0.00056	24739	0.00226
Halarchaeum	744724	G	578	0.00011	526	0.0001	445	0.00011	42	0.00003	110	0.00006	329	0.00008	313	0.0001	77	0.00006	218	0.00006	45	0.00002	138	0.00003	157	0.00008	974	0.00011	644	0.00008	296	0.00004	140	0.00006	19	0.00004	284	0.00005	331	0.00008	58	0.00003	637	0.00006
Borrelia	138	G	25	0	32	0.00001	35	0.00001	0	0	16	0.00001	15	0	0	0	19	0.00001	18	0.00001	50	0.00002	84	0.00002	0	0	43	0	30	0	91	0.00001	21	0.00001	0	0	47	0.00001	24	0.00001	45	0.00003	69	0.00001
Thermovibrio	171868	G	28	0.00001	39	0.00001	33	0.00001	11	0.00001	0	0	10	0	19	0.00001	0	0	0	0	11	0	14	0	0	0	46	0.00001	29	0	29	0	13	0.00001	0	0	20	0	20	0	0	0	31	0
Alysiella	194195	G	24	0	16	0	0	0	10	0.00001	0	0	13	0	0	0	20	0.00001	13	0	36	0.00001	25	0.00001	15	0.00001	25	0	29	0	64	0.00001	0	0	0	0	43	0.00001	15	0	14	0.00001	60	0.00001
Defluviitalea	1185408	G	12	0	15	0	19	0	0	0	0	0	0	0	0	0	0	0	0	0	16	0.00001	15	0	0	0	10	0	16	0	16	0	0	0	0	0	0	0	0	0	10	0.00001	28	0
Turicibacter	191303	G	19	0	12	0	0	0	55	0.00004	62	0.00003	21	0.00001	0	0	0	0	122	0.00003	115	0.00004	81	0.00002	92	0.00005	0	0	33	0	519	0.00006	12	0.00001	18	0.00003	243	0.00004	32	0.00001	162	0.00009	40	0
Anaerocolumna	1843210	G	32	0.00001	33	0.00001	19	0	23	0.00002	19	0.00001	27	0.00001	17	0.00001	21	0.00002	15	0	29	0.00001	58	0.00001	0	0	32	0	39	0	79	0.00001	19	0.00001	0	0	40	0.00001	34	0.00001	29	0.00002	81	0.00001
Lysinibacillus	400634	G	240	0.00005	277	0.00005	157	0.00004	434	0.00034	516	0.00027	256	0.00006	241	0.00008	244	0.00018	431	0.00012	789	0.00027	1169	0.00028	414	0.00021	296	0.00003	1009	0.00012	1414	0.00017	273	0.00012	123	0.00024	865	0.00014	406	0.0001	420	0.00024	1314	0.00012
Nitrincola	267849	G	63	0.00001	63	0.00001	53	0.00001	29	0.00002	58	0.00003	46	0.00001	33	0.00001	73	0.00005	58	0.00002	208	0.00007	209	0.00005	55	0.00003	85	0.00001	85	0.00001	349	0.00004	133	0.00006	24	0.00005	333	0.00005	53	0.00001	80	0.00005	341	0.00003
Halobaculum	43927	G	304	0.00006	271	0.00005	240	0.00006	23	0.00002	60	0.00003	201	0.00005	160	0.00005	41	0.00003	133	0.00004	34	0.00001	59	0.00001	51	0.00003	508	0.00006	342	0.00004	117	0.00001	94	0.00004	0	0	186	0.00003	159	0.00004	22	0.00001	405	0.00004
Nitrosarchaeum	1007082	G	64	0.00001	53	0.00001	27	0.00001	0	0	15	0.00001	0	0	0	0	0	0	124	0.00003	0	0	21	0.00001	0	0	57	0.00001	20	0	19	0	0	0	0	0	105	0.00002	41	0.00001	0	0	13	0
Solanum	4107	G	1316	0.00026	1444	0.00028	1169	0.00029	721	0.00057	537	0.00028	629	0.00015	526	0.00017	727	0.00053	844	0.00024	1717	0.00059	2594	0.00062	559	0.00029	1722	0.0002	1435	0.00018	4340	0.00053	784	0.00034	378	0.00073	1934	0.00032	915	0.00022	1143	0.00065	3152	0.00029
Bos	9903	G	2234	0.00044	2354	0.00046	1893	0.00047	762	0.0006	942	0.00049	1215	0.00029	955	0.00032	938	0.00068	1123	0.00032	2041	0.0007	2897	0.0007	773	0.00039	3183	0.00037	2305	0.00028	4747	0.00058	1052	0.00046	412	0.00079	2817	0.00046	1418	0.00034	1236	0.00071	4627	0.00042
Phycisphaera	666508	G	893	0.00018	1093	0.00021	793	0.0002	95	0.00008	363	0.00019	617	0.00015	449	0.00015	194	0.00014	414	0.00012	175	0.00006	669	0.00016	310	0.00016	1695	0.0002	1180	0.00015	901	0.00011	264	0.00012	78	0.00015	1023	0.00017	665	0.00016	201	0.00012	1152	0.00011
Runella	105	G	163	0.00003	184	0.00004	149	0.00004	224	0.00018	186	0.0001	608	0.00015	179	0.00006	193	0.00014	233	0.00007	762	0.00026	791	0.00019	143	0.00007	247	0.00003	375	0.00005	1615	0.0002	210	0.00009	129	0.00025	427	0.00007	244	0.00006	385	0.00022	914	0.00008
Candidatus Borkfalki	2508948	G	245	0.00005	218	0.00004	40	0.00001	0	0	10	0.00001	134	0.00003	56	0.00002	0	0	80	0.00002	19	0.00001	14	0	0	0	94	0.00001	43	0.00001	217	0.00003	69	0.00003	0	0	28	0	92	0.00002	13	0.00001	52	0
Pseudomicrostroma	1981958	G	89	0.00002	85	0.00002	42	0.00001	14	0.00001	27	0.00001	57	0.00001	32	0.00001	20	0.00001	33	0.00001	22	0.00001	45	0.00001	21	0.00001	136	0.00002	109	0.00001	65	0.00001	19	0.00001	0	0	107	0.00002	53	0.00001	0	0	128	0.00001
Austwickia	1184606	G	318	0.00006	358	0.00007	260	0.00006	59	0.00005	160	0.00008	277	0.00007	202	0.00007	104	0.00008	358	0.0001	99	0.00003	228	0.00005	151	0.00008	648	0.00007	721	0.00009	433	0.00005	238	0.0001	27	0.00005	467	0.00008	377	0.00009	38	0.00002	1276	0.00012
Oxobacter	44261	G	17	0	13	0	0	0	0	0	0	0	0	0	0	0	0	0	0	0	12	0	13	0	0	0	16	0	17	0	28	0	15	0.00001	0	0	14	0	13	0	0	0	35	0
Dethiobacter	427925	G	35	0.00001	33	0.00001	31	0.00001	0	0	0	0	16	0	17	0.00001	0	0	18	0.00001	17	0.00001	17	0	10	0.00001	47	0.00001	33	0	34	0	11	0	0	0	31	0.00001	18	0	0	0	43	0
Acidiferrobacter	986106	G	343	0.00007	369	0.00007	336	0.00008	37	0.00003	83	0.00004	162	0.00004	122	0.00004	60	0.00004	148	0.00004	85	0.00003	168	0.00004	64	0.00003	486	0.00006	393	0.00005	278	0.00003	79	0.00003	17	0.00003	277	0.00005	193	0.00005	53	0.00003	410	0.00004
Maribius	387095	G	642	0.00013	658	0.00013	451	0.00011	82	0.00007	207	0.00011	486	0.00012	465	0.00015	148	0.00011	375	0.00011	182	0.00006	302	0.00007	192	0.0001	1056	0.00012	951	0.00012	544	0.00007	294	0.00013	29	0.00006	746	0.00012	564	0.00013	95	0.00005	1166	0.00011
Thermodesulfobium	227388	G	16	0	51	0.00001	13	0	0	0	0	0	0	0	0	0	0	0	0	0	0	0	16	0	0	0	16	0	25	0	45	0.00001	0	0	0	0	33	0.00001	39	0.00001	0	0	26	0
Raoultella	160674	G	382	0.00008	632	0.00012	282	0.00007	54	0.00004	104	0.00005	468	0.00011	192	0.00006	88	0.00006	178	0.00005	187	0.00006	254	0.00006	188	0.0001	1048	0.00012	783	0.0001	489	0.00006	136	0.00006	33	0.00006	398	0.00007	211	0.00005	97	0.00006	595	0.00005
Geothermobacter	213223	G	308	0.00006	292	0.00006	236	0.00006	23	0.00002	52	0.00003	183	0.00004	131	0.00004	49	0.00004	117	0.00003	51	0.00002	93	0.00002	53	0.00003	487	0.00006	336	0.00004	204	0.00002	107	0.00005	10	0.00002	208	0.00003	148	0.00004	41	0.00002	406	0.00004
Dictyostelium	5782	G	70	0.00001	108	0.00002	88	0.00002	63	0.00005	53	0.00003	48	0.00001	34	0.00001	67	0.00005	42	0.00001	173	0.00006	160	0.00004	37	0.00002	94	0.00001	86	0.00001	353	0.00004	51	0.00002	26	0.00005	140	0.00002	70	0.00002	100	0.00006	186	0.00002
Desulfonatronum	66848	G	555	0.00011	585	0.00011	471	0.00012	66	0.00005	131	0.00007	287	0.00007	220	0.00007	98	0.00007	207	0.00006	115	0.00004	281	0.00007	117	0.00006	845	0.0001	626	0.00008	410	0.00005	161	0.00007	28	0.00005	418	0.00007	246	0.00006	70	0.00004	813	0.00007
Sinimarinibacterium	1861863	G	944	0.00019	1078	0.00021	784	0.00019	44	0.00003	204	0.00011	704	0.00017	611	0.0002	96	0.00007	494	0.00014	117	0.00004	416	0.0001	163	0.00008	1549	0.00018	1463	0.00018	1143	0.00014	188	0.00008	37	0.00007	753	0.00012	790	0.00019	93	0.00005	1636	0.00015
Pterocles	56296	G	837	0.00017	932	0.00018	732	0.00018	353	0.00028	371	0.00019	462	0.00011	378	0.00012	392	0.00028	525	0.00015	861	0.0003	1260	0.0003	382	0.00019	1226	0.00014	896	0.00011	2186	0.00027	482	0.00021	186	0.00036	1278	0.00021	586	0.00014	516	0.0003	2039	0.00019
Gibbsiella	929812	G	101	0.00002	121	0.00002	88	0.00002	10	0.00001	33	0.00002	56	0.00001	52	0.00002	23	0.00002	49	0.00001	54	0.00002	84	0.00002	34	0.00002	190	0.00002	101	0.00001	167	0.00002	43	0.00002	0	0	133	0.00002	61	0.00001	42	0.00002	148	0.00001
Acuticoccus	1904377	G	2515	0.0005	2734	0.00053	1957	0.00049	244	0.00019	597	0.00031	1649	0.0004	1218	0.0004	508	0.00037	1258	0.00035	419	0.00014	955	0.00023	565	0.00029	3916	0.00045	3045	0.00037	1598	0.00019	751	0.00033	107	0.00021	2066	0.00034	1630	0.00039	323	0.00018	3619	0.00033
Schlesneria	656899	G	380	0.00008	422	0.00008	358	0.00009	46	0.00004	161	0.00008	223	0.00005	153	0.00005	78	0.00006	161	0.00005	70	0.00002	174	0.00004	176	0.00009	545	0.00006	388	0.00005	408	0.00005	96	0.00004	23	0.00004	546	0.00009	245	0.00006	78	0.00004	310	0.00003
Otariodibacter	1249016	G	0	0	0	0	0	0	0	0	0	0	0	0	0	0	0	0	0	0	0	0	0	0	0	0	0	0	0	0	14	0	0	0	0	0	0	0	0	0	0	0	15	0
Sedimentisphaera	2483368	G	89	0.00002	101	0.00002	86	0.00002	0	0	30	0.00002	48	0.00001	34	0.00001	30	0.00002	29	0.00001	27	0.00001	40	0.00001	16	0.00001	94	0.00001	79	0.00001	79	0.00001	24	0.00001	0	0	77	0.00001	30	0.00001	28	0.00002	116	0.00001
Capsulimonas	2494209	G	539	0.00011	605	0.00012	469	0.00012	44	0.00003	88	0.00005	252	0.00006	224	0.00007	47	0.00003	128	0.00004	49	0.00002	152	0.00004	82	0.00004	900	0.0001	480	0.00006	266	0.00003	73	0.00003	15	0.00003	243	0.00004	235	0.00006	43	0.00002	403	0.00004
Phascolarctos	38625	G	2292	0.00045	2451	0.00048	1971	0.00049	1173	0.00093	1022	0.00053	1193	0.00029	764	0.00025	1124	0.00081	1417	0.0004	2841	0.00098	4050	0.00098	1063	0.00054	3120	0.00036	2292	0.00028	6437	0.00078	1406	0.00061	583	0.00112	4225	0.0007	1525	0.00036	1642	0.00094	5474	0.0005
Agrococcus	46352	G	4440	0.00088	4518	0.00088	3933	0.00098	5241	0.00416	5324	0.00278	3993	0.00096	3425	0.00113	1177	0.00085	9592	0.00269	4755	0.00164	10069	0.00242	4957	0.00253	13214	0.00152	12173	0.0015	14151	0.00172	1984	0.00087	995	0.00192	9246	0.00152	7489	0.00178	1726	0.00099	13639	0.00124
Sulfurirhabdus	1738658	G	30	0.00001	4338	0.00084	12	0	11	0.00001	0	0	54	0.00001	49	0.00002	0	0	16	0	72	0.00002	134	0.00003	0	0	24	0	6831	0.00084	300	0.00004	41	0.00002	0	0	109	0.00002	78	0.00002	14	0.00001	170	0.00002
Numida	8995	G	1243	0.00025	1250	0.00024	997	0.00025	368	0.00029	431	0.00023	737	0.00018	567	0.00019	397	0.00029	693	0.00019	950	0.00033	1348	0.00032	390	0.0002	1849	0.00021	1325	0.00016	2283	0.00028	549	0.00024	169	0.00033	1508	0.00025	813	0.00019	585	0.00033	2354	0.00021
Nevskia	64001	G	802	0.00016	829	0.00016	642	0.00016	94	0.00007	173	0.00009	539	0.00013	426	0.00014	265	0.00019	420	0.00012	203	0.00007	403	0.0001	223	0.00011	1241	0.00014	1073	0.00013	855	0.0001	553	0.00024	72	0.00014	675	0.00011	576	0.00014	160	0.00009	990	0.00009
Clostridiisalibacter	516086	G	0	0	0	0	0	0	0	0	0	0	0	0	0	0	0	0	0	0	0	0	0	0	0	0	0	0	0	0	14	0	0	0	0	0	13	0	0	0	0	0	19	0
Gemmiger	204475	G	391	0.00008	414	0.00008	324	0.00008	45	0.00004	103	0.00005	276	0.00007	204	0.00007	85	0.00006	213	0.00006	70	0.00002	140	0.00003	106	0.00005	672	0.00008	467	0.00006	234	0.00003	132	0.00006	18	0.00003	320	0.00005	238	0.00006	60	0.00003	544	0.00005
Galleria	7136	G	466	0.00009	532	0.0001	450	0.00011	187	0.00015	136	0.00007	248	0.00006	194	0.00006	152	0.00011	253	0.00007	519	0.00018	667	0.00016	179	0.00009	635	0.00007	466	0.00006	1133	0.00014	244	0.00011	102	0.0002	468	0.00008	315	0.00007	346	0.0002	912	0.00008
Bergeriella	334108	G	87	0.00002	102	0.00002	80	0.00002	0	0	24	0.00001	96	0.00002	33	0.00001	0	0	38	0.00001	0	0	36	0.00001	0	0	144	0.00002	144	0.00002	85	0.00001	36	0.00002	0	0	91	0.00001	57	0.00001	0	0	131	0.00001
Plasticicumulans	1400827	G	410	0.00008	473	0.00009	312	0.00008	56	0.00004	97	0.00005	273	0.00007	201	0.00007	62	0.00004	214	0.00006	86	0.00003	217	0.00005	96	0.00005	657	0.00008	496	0.00006	317	0.00004	100	0.00004	29	0.00006	389	0.00006	302	0.00007	60	0.00003	558	0.00005
Candidatus Methanomethylophilus	1291539	G	124	0.00002	139	0.00003	97	0.00002	0	0	16	0.00001	67	0.00002	44	0.00001	0	0	29	0.00001	13	0	33	0.00001	20	0.00001	160	0.00002	100	0.00001	54	0.00001	34	0.00001	0	0	50	0.00001	57	0.00001	0	0	152	0.00001
Robbsia	2038280	G	547	0.00011	650	0.00013	464	0.00012	50	0.00004	130	0.00007	388	0.00009	281	0.00009	76	0.00006	236	0.00007	181	0.00006	264	0.00006	87	0.00004	883	0.0001	686	0.00008	498	0.00006	131	0.00006	49	0.00009	358	0.00006	303	0.00007	90	0.00005	631	0.00006
Arthrospira	35823	G	20	0	28	0.00001	25	0.00001	0	0	11	0.00001	22	0.00001	20	0.00001	13	0.00001	32	0.00001	23	0.00001	31	0.00001	15	0.00001	39	0	32	0	52	0.00001	0	0	0	0	52	0.00001	19	0	16	0.00001	62	0.00001
Methylocella	120652	G	626	0.00012	626	0.00012	440	0.00011	65	0.00005	129	0.00007	337	0.00008	241	0.00008	63	0.00005	234	0.00007	90	0.00003	153	0.00004	86	0.00004	862	0.0001	555	0.00007	391	0.00005	132	0.00006	25	0.00005	391	0.00006	295	0.00007	66	0.00004	624	0.00006
Candidatus Stoquefichus	1470349	G	0	0	11	0	10	0	0	0	12	0.00001	13	0	0	0	13	0.00001	0	0	20	0.00001	34	0.00001	10	0.00001	0	0	23	0	52	0.00001	0	0	0	0	28	0	20	0	12	0.00001	63	0.00001
Trabulsiella	158851	G	94	0.00002	137	0.00003	93	0.00002	21	0.00002	38	0.00002	57	0.00001	51	0.00002	21	0.00002	54	0.00002	80	0.00003	82	0.00002	47	0.00002	210	0.00002	135	0.00002	170	0.00002	41	0.00002	12	0.00002	161	0.00003	76	0.00002	50	0.00003	196	0.00002
Pseudocercospora	131324	G	136	0.00003	141	0.00003	130	0.00003	26	0.00002	57	0.00003	70	0.00002	58	0.00002	24	0.00002	49	0.00001	67	0.00002	108	0.00003	42	0.00002	290	0.00003	143	0.00002	217	0.00003	50	0.00002	12	0.00002	182	0.00003	75	0.00002	33	0.00002	172	0.00002
Thermithiobacillus	119979	G	371	0.00007	373	0.00007	274	0.00007	40	0.00003	81	0.00004	207	0.00005	184	0.00006	52	0.00004	151	0.00004	78	0.00003	127	0.00003	51	0.00003	533	0.00006	439	0.00005	212	0.00003	91	0.00004	13	0.00003	295	0.00005	219	0.00005	43	0.00002	440	0.00004
Anaerostipes	207244	G	38	0.00001	44	0.00001	31	0.00001	19	0.00002	14	0.00001	23	0.00001	23	0.00001	23	0.00002	12	0	67	0.00002	50	0.00001	11	0.00001	66	0.00001	54	0.00001	116	0.00001	23	0.00001	0	0	35	0.00001	15	0	16	0.00001	97	0.00001
Balearica	30413	G	917	0.00018	1007	0.0002	784	0.00019	336	0.00027	366	0.00019	522	0.00013	379	0.00013	393	0.00028	568	0.00016	930	0.00032	1430	0.00034	411	0.00021	1283	0.00015	992	0.00012	2307	0.00028	491	0.00021	221	0.00043	1305	0.00021	577	0.00014	595	0.00034	1926	0.00018
Salinarimonas	690086	G	1925	0.00038	1957	0.00038	1289	0.00032	134	0.00011	504	0.00026	996	0.00024	792	0.00026	232	0.00017	673	0.00019	237	0.00008	532	0.00013	332	0.00017	2698	0.00031	1733	0.00021	950	0.00012	450	0.0002	61	0.00012	1148	0.00019	898	0.00021	154	0.00009	2002	0.00018
Bacteroides	816	G	1571	0.00031	1861	0.00036	1325	0.00033	1793	0.00142	1255	0.00066	1552	0.00037	1266	0.00042	1575	0.00114	2036	0.00057	4937	0.0017	5750	0.00138	1127	0.00058	2388	0.00028	3024	0.00037	10659	0.0013	1922	0.00084	919	0.00177	3845	0.00063	2103	0.0005	2905	0.00166	7755	0.00071
Serinicoccus	265976	G	3436	0.00068	3309	0.00064	2673	0.00066	1768	0.0014	4036	0.00211	3588	0.00087	2724	0.0009	1383	0.001	5748	0.00161	1473	0.00051	4360	0.00105	3556	0.00182	6091	0.0007	10539	0.0013	7215	0.00088	2854	0.00125	389	0.00075	6940	0.00114	5974	0.00142	658	0.00038	16339	0.00149
Candidatus Photodesmus	1076727	G	12	0	0	0	0	0	0	0	0	0	0	0	0	0	0	0	12	0	0	0	0	0	0	0	0	0	0	0	0	0	0	0	0	0	0	0	0	0	0	0	19	0
Mucilaginibacter	423349	G	1204	0.00024	1437	0.00028	1016	0.00025	2450	0.00194	1130	0.00059	1457	0.00035	1000	0.00033	1720	0.00125	1787	0.0005	8619	0.00297	7646	0.00184	1267	0.00065	1761	0.0002	2815	0.00035	20888	0.00254	2238	0.00098	1380	0.00266	3985	0.00066	2106	0.0005	5479	0.00314	7211	0.00066
Candidatus Sulfopaludibacter	2136118	G	2585	0.00051	3073	0.0006	2302	0.00057	95	0.00008	184	0.0001	1055	0.00025	855	0.00028	149	0.00011	467	0.00013	160	0.00006	343	0.00008	191	0.0001	3695	0.00043	1604	0.0002	699	0.00008	279	0.00012	43	0.00008	599	0.0001	671	0.00016	122	0.00007	1141	0.0001
Coprothermobacter	68335	G	15	0	24	0	14	0	0	0	10	0.00001	0	0	0	0	0	0	18	0.00001	21	0.00001	31	0.00001	0	0	25	0	22	0	48	0.00001	0	0	0	0	18	0	22	0.00001	0	0	35	0
Myzus	13163	G	412	0.00008	541	0.00011	363	0.00009	213	0.00017	140	0.00007	202	0.00005	170	0.00006	185	0.00013	209	0.00006	509	0.00018	679	0.00016	121	0.00006	537	0.00006	438	0.00005	1262	0.00015	203	0.00009	110	0.00021	559	0.00009	304	0.00007	349	0.0002	988	0.00009
Sinobaca	342943	G	20	0	0	0	11	0	0	0	19	0.00001	0	0	0	0	14	0.00001	21	0.00001	13	0	28	0.00001	32	0.00002	23	0	24	0	36	0	61	0.00003	0	0	28	0	10	0	0	0	337	0.00003
Halovibrio	576341	G	104	0.00002	122	0.00002	75	0.00002	20	0.00002	53	0.00003	78	0.00002	79	0.00003	33	0.00002	121	0.00003	105	0.00004	173	0.00004	32	0.00002	145	0.00002	160	0.00002	189	0.00002	78	0.00003	15	0.00003	205	0.00003	83	0.00002	35	0.00002	460	0.00004
Pleionea	1502941	G	10	0	19	0	0	0	0	0	0	0	10	0	0	0	12	0.00001	18	0.00001	42	0.00001	43	0.00001	13	0.00001	34	0	22	0	67	0.00001	27	0.00001	0	0	65	0.00001	16	0	17	0.00001	70	0.00001
Streptococcus	1301	G	1122	0.00022	1119	0.00022	1228	0.0003	792	0.00063	813	0.00043	1574	0.00038	1605	0.00053	638	0.00046	672	0.00019	1280	0.00044	1776	0.00043	509	0.00026	2125	0.00025	1426	0.00018	3331	0.00041	647	0.00028	314	0.0006	1631	0.00027	695	0.00017	1682	0.00096	2474	0.00023
Mastigocladus	29417	G	236	0.00005	232	0.00005	184	0.00005	23	0.00002	62	0.00003	452	0.00011	363	0.00012	35	0.00003	141	0.00004	60	0.00002	101	0.00002	29	0.00001	347	0.00004	445	0.00005	234	0.00003	50	0.00002	0	0	134	0.00002	201	0.00005	49	0.00003	220	0.00002
Oceanobacter	196079	G	40	0.00001	27	0.00001	54	0.00001	0	0	21	0.00001	32	0.00001	29	0.00001	14	0.00001	35	0.00001	89	0.00003	111	0.00003	19	0.00001	72	0.00001	81	0.00001	148	0.00002	52	0.00002	0	0	158	0.00003	37	0.00001	32	0.00002	140	0.00001
Proboscivirus	548689	G	0	0	0	0	0	0	0	0	0	0	0	0	0	0	0	0	0	0	0	0	0	0	0	0	0	0	0	0	0	0	0	0	0	0	0	0	0	0	0	0	10	0
Syntrophothermus	129001	G	23	0	37	0.00001	31	0.00001	0	0	0	0	23	0.00001	0	0	0	0	0	0	0	0	10	0	0	0	40	0	29	0	15	0	0	0	0	0	19	0	13	0	0	0	42	0
Yersinia	629	G	488	0.0001	405	0.00008	365	0.00009	146	0.00012	203	0.00011	234	0.00006	524	0.00017	179	0.00013	287	0.00008	683	0.00024	901	0.00022	191	0.0001	623	0.00007	802	0.0001	1145	0.00014	315	0.00014	67	0.00013	1068	0.00018	488	0.00012	285	0.00016	1176	0.00011
Cyberlindnera	604195	G	22	0	17	0	14	0	0	0	0	0	0	0	18	0.00001	12	0.00001	16	0	17	0.00001	16	0	15	0.00001	32	0	34	0	41	0	0	0	0	0	12	0	0	0	0	0	20	0
Smoothievirus	1982557	G	0	0	0	0	0	0	0	0	0	0	0	0	0	0	0	0	0	0	0	0	0	0	0	0	11	0	0	0	0	0	0	0	0	0	0	0	0	0	0	0	13	0
Consotaella	2036017	G	306	0.00006	349	0.00007	252	0.00006	42	0.00003	81	0.00004	264	0.00006	177	0.00006	70	0.00005	216	0.00006	73	0.00003	144	0.00003	94	0.00005	498	0.00006	530	0.00007	327	0.00004	114	0.00005	13	0.00003	389	0.00006	268	0.00006	44	0.00003	588	0.00005
Isoptericola	254250	G	9633	0.00191	9536	0.00185	7967	0.00198	7077	0.00562	16689	0.00873	7234	0.00175	6106	0.00202	39859	0.02887	20182	0.00566	3339	0.00115	9285	0.00224	15838	0.00808	20745	0.00239	20318	0.0025	14952	0.00182	79825	0.03485	1855	0.00357	45349	0.00746	17274	0.0041	1693	0.00097	299812	0.02736
Gloeocapsopsis	693222	G	28	0.00001	16	0	15	0	0	0	0	0	0	0	13	0	0	0	0	0	0	0	11	0	0	0	37	0	29	0	17	0	0	0	0	0	17	0	0	0	0	0	25	0
Cladophialophora	82105	G	2575	0.00051	2644	0.00051	2236	0.00055	572	0.00045	980	0.00051	1414	0.00034	1074	0.00035	530	0.00038	1075	0.0003	1079	0.00037	2114	0.00051	864	0.00044	4498	0.00052	2283	0.00028	3857	0.00047	697	0.0003	294	0.00057	2867	0.00047	1397	0.00033	499	0.00029	3340	0.0003
Ictidomys	1141640	G	1605	0.00032	1656	0.00032	1371	0.00034	614	0.00049	596	0.00031	865	0.00021	645	0.00021	669	0.00048	841	0.00024	1514	0.00052	2408	0.00058	548	0.00028	2296	0.00026	1807	0.00022	3880	0.00047	823	0.00036	373	0.00072	2208	0.00036	978	0.00023	893	0.00051	3510	0.00032
Haloarcula	2237	G	786	0.00016	830	0.00016	734	0.00018	82	0.00007	184	0.0001	559	0.00014	408	0.00013	113	0.00008	418	0.00012	110	0.00004	312	0.00008	148	0.00008	1504	0.00017	1032	0.00013	467	0.00006	205	0.00009	41	0.00008	605	0.0001	555	0.00013	82	0.00005	1106	0.0001
Neorhizobium	1525371	G	1764	0.00035	1871	0.00036	1429	0.00035	350	0.00028	783	0.00041	1795	0.00043	1122	0.00037	507	0.00037	1177	0.00033	577	0.0002	1158	0.00028	677	0.00035	2962	0.00034	2491	0.00031	2367	0.00029	732	0.00032	157	0.0003	2598	0.00043	1379	0.00033	412	0.00024	3313	0.0003
Enorma	1472762	G	596	0.00012	565	0.00011	512	0.00013	53	0.00004	105	0.00005	345	0.00008	283	0.00009	74	0.00005	262	0.00007	124	0.00004	134	0.00003	105	0.00005	982	0.00011	614	0.00008	268	0.00003	107	0.00005	21	0.00004	302	0.00005	256	0.00006	39	0.00002	562	0.00005
Quadrisphaera	317661	G	1590	0.00031	1463	0.00028	1242	0.00031	211	0.00017	447	0.00023	1464	0.00035	1020	0.00034	318	0.00023	1030	0.00029	231	0.00008	526	0.00013	437	0.00022	3111	0.00036	2703	0.00033	1141	0.00014	601	0.00026	78	0.00015	1144	0.00019	1411	0.00034	136	0.00008	3387	0.00031
Fulvimarina	217510	G	712	0.00014	728	0.00014	624	0.00015	135	0.00011	257	0.00013	553	0.00013	447	0.00015	240	0.00017	523	0.00015	189	0.00007	451	0.00011	267	0.00014	1127	0.00013	1041	0.00013	773	0.00009	379	0.00017	51	0.0001	1024	0.00017	702	0.00017	149	0.00009	1486	0.00014
Starkeya	152053	G	639	0.00013	684	0.00013	511	0.00013	62	0.00005	129	0.00007	419	0.0001	327	0.00011	103	0.00007	397	0.00011	93	0.00003	209	0.00005	123	0.00006	906	0.0001	1019	0.00013	433	0.00005	164	0.00007	18	0.00003	437	0.00007	385	0.00009	68	0.00004	1244	0.00011
Histophilus	214906	G	0	0	0	0	21	0.00001	0	0	0	0	0	0	0	0	0	0	0	0	0	0	15	0	0	0	0	0	0	0	19	0	0	0	0	0	16	0	0	0	12	0.00001	17	0
Xylanibacterium	228972	G	1137	0.00022	1093	0.00021	897	0.00022	490	0.00039	568	0.0003	927	0.00022	693	0.00023	600	0.00043	1067	0.0003	494	0.00017	766	0.00018	652	0.00033	2158	0.00025	2042	0.00025	1485	0.00018	1259	0.00055	100	0.00019	1633	0.00027	1244	0.0003	208	0.00012	6369	0.00058
Candidatus Accumulibacter	327159	G	387	0.00008	414	0.00008	337	0.00008	29	0.00002	79	0.00004	223	0.00005	157	0.00005	54	0.00004	124	0.00003	93	0.00003	154	0.00004	78	0.00004	590	0.00007	385	0.00005	306	0.00004	87	0.00004	15	0.00003	247	0.00004	158	0.00004	61	0.00003	418	0.00004
Rhodococcus	1827	G	30759	0.00608	30229	0.00588	24752	0.00614	7187	0.0057	9373	0.0049	23584	0.0057	17847	0.00589	5622	0.00407	25880	0.00726	8240	0.00284	18117	0.00436	8922	0.00455	56949	0.00657	55516	0.00683	56797	0.00691	10127	0.00442	2488	0.00479	25624	0.00422	28949	0.00688	4049	0.00232	55166	0.00503
Cairneyella	1802956	G	0	0	10	0	0	0	0	0	0	0	0	0	0	0	0	0	0	0	0	0	25	0.00001	0	0	11	0	0	0	24	0	0	0	0	0	0	0	0	0	0	0	0	0
Sulfurisoma	1499082	G	376	0.00007	471	0.00009	366	0.00009	30	0.00002	76	0.00004	283	0.00007	161	0.00005	115	0.00008	165	0.00005	36	0.00001	126	0.00003	44	0.00002	563	0.00006	398	0.00005	228	0.00003	241	0.00011	0	0	222	0.00004	168	0.00004	51	0.00003	415	0.00004
Inediibacterium	2004411	G	0	0	0	0	0	0	0	0	0	0	0	0	0	0	0	0	0	0	0	0	30	0.00001	0	0	0	0	12	0	37	0	0	0	0	0	25	0	0	0	11	0.00001	24	0
Mizuhopecten	186466	G	516	0.0001	586	0.00011	443	0.00011	295	0.00023	244	0.00013	229	0.00006	227	0.00007	300	0.00022	287	0.00008	688	0.00024	1030	0.00025	262	0.00013	653	0.00008	510	0.00006	1659	0.0002	330	0.00014	168	0.00032	944	0.00016	394	0.00009	445	0.00025	1253	0.00011
Rhinocladiella	5587	G	158	0.00003	130	0.00003	147	0.00004	36	0.00003	60	0.00003	59	0.00001	81	0.00003	17	0.00001	57	0.00002	62	0.00002	90	0.00002	45	0.00002	682	0.00008	99	0.00001	188	0.00002	32	0.00001	0	0	140	0.00002	66	0.00002	44	0.00003	173	0.00002
Gemmatirosa	1706036	G	8460	0.00167	10661	0.00207	9401	0.00233	225	0.00018	583	0.0003	6598	0.00159	5270	0.00174	456	0.00033	1842	0.00052	257	0.00009	749	0.00018	387	0.0002	14326	0.00165	8844	0.00109	2547	0.00031	1106	0.00048	156	0.0003	1146	0.00019	2959	0.0007	314	0.00018	3833	0.00035
Candidatus Thiodiazotropha	1913444	G	312	0.00006	430	0.00008	298	0.00007	0	0	68	0.00004	121	0.00003	117	0.00004	91	0.00007	249	0.00007	277	0.0001	470	0.00011	89	0.00005	401	0.00005	475	0.00006	686	0.00008	157	0.00007	40	0.00008	581	0.0001	280	0.00007	125	0.00007	493	0.00004
Knoxdaviesia	1215354	G	0	0	0	0	0	0	0	0	54	0.00003	0	0	0	0	0	0	0	0	72	0.00002	77	0.00002	0	0	0	0	0	0	112	0.00001	0	0	0	0	125	0.00002	0	0	0	0	0	0
Thioflavicoccus	156885	G	417	0.00008	408	0.00008	328	0.00008	30	0.00002	74	0.00004	268	0.00006	218	0.00007	79	0.00006	240	0.00007	165	0.00006	210	0.00005	132	0.00007	717	0.00008	499	0.00006	275	0.00003	98	0.00004	13	0.00003	355	0.00006	304	0.00007	49	0.00003	599	0.00005
Segetibacter	460073	G	267	0.00005	237	0.00005	210	0.00005	57	0.00005	17	0.00001	88	0.00002	72	0.00002	48	0.00003	57	0.00002	170	0.00006	172	0.00004	20	0.00001	248	0.00003	128	0.00002	364	0.00004	40	0.00002	24	0.00005	101	0.00002	74	0.00002	86	0.00005	217	0.00002
Myxococcus	32	G	5746	0.00114	6021	0.00117	4822	0.0012	351	0.00028	1276	0.00067	8577	0.00207	8129	0.00268	730	0.00053	2042	0.00057	531	0.00018	1330	0.00032	1134	0.00058	9073	0.00105	6918	0.00085	2657	0.00032	1310	0.00057	201	0.00039	2868	0.00047	2807	0.00067	437	0.00025	5946	0.00054
Psychroserpens	49277	G	33	0.00001	41	0.00001	50	0.00001	171	0.00014	50	0.00003	21	0.00001	29	0.00001	240	0.00017	128	0.00004	742	0.00026	649	0.00016	88	0.00004	33	0	157	0.00002	857	0.0001	166	0.00007	104	0.0002	258	0.00004	103	0.00002	257	0.00015	649	0.00006
Hasllibacter	1434008	G	358	0.00007	344	0.00007	299	0.00007	33	0.00003	90	0.00005	275	0.00007	155	0.00005	64	0.00005	147	0.00004	56	0.00002	135	0.00003	61	0.00003	567	0.00007	446	0.00005	196	0.00002	121	0.00005	15	0.00003	279	0.00005	218	0.00005	35	0.00002	509	0.00005
Grosmannia	360145	G	314	0.00006	309	0.00006	226	0.00006	65	0.00005	174	0.00009	213	0.00005	160	0.00005	59	0.00004	146	0.00004	177	0.00006	284	0.00007	158	0.00008	446	0.00005	338	0.00004	467	0.00006	93	0.00004	30	0.00006	543	0.00009	181	0.00004	75	0.00004	376	0.00003
Zunongwangia	417127	G	53	0.00001	45	0.00001	22	0.00001	343	0.00027	194	0.0001	64	0.00002	46	0.00002	668	0.00048	515	0.00014	1317	0.00045	1748	0.00042	182	0.00009	41	0	342	0.00004	1585	0.00019	498	0.00022	226	0.00044	567	0.00009	361	0.00009	487	0.00028	2537	0.00023
Fastidiosibacter	2056689	G	0	0	0	0	0	0	0	0	0	0	0	0	0	0	0	0	0	0	0	0	0	0	0	0	0	0	0	0	0	0	0	0	0	0	13	0	0	0	0	0	19	0
Planctopirus	1649480	G	232	0.00005	284	0.00006	172	0.00004	33	0.00003	99	0.00005	168	0.00004	117	0.00004	43	0.00003	170	0.00005	52	0.00002	139	0.00003	153	0.00008	323	0.00004	263	0.00003	320	0.00004	80	0.00003	11	0.00002	478	0.00008	173	0.00004	54	0.00003	208	0.00002
Salinibacter	146918	G	1071	0.00021	1139	0.00022	972	0.00024	109	0.00009	230	0.00012	751	0.00018	496	0.00016	252	0.00018	516	0.00014	120	0.00004	358	0.00009	207	0.00011	1667	0.00019	1421	0.00017	553	0.00007	354	0.00015	37	0.00007	714	0.00012	711	0.00017	197	0.00011	2047	0.00019
Lodderomyces	36913	G	36	0.00001	43	0.00001	52	0.00001	40	0.00003	0	0	25	0.00001	34	0.00001	20	0.00001	29	0.00001	60	0.00002	100	0.00002	30	0.00002	44	0.00001	47	0.00001	163	0.00002	20	0.00001	0	0	109	0.00002	0	0	37	0.00002	65	0.00001
Podospora	5144	G	141	0.00003	163	0.00003	149	0.00004	175	0.00014	132	0.00007	100	0.00002	73	0.00002	30	0.00002	223	0.00006	217	0.00007	630	0.00015	127	0.00006	275	0.00003	215	0.00003	479	0.00006	49	0.00002	49	0.00009	626	0.0001	225	0.00005	80	0.00005	266	0.00002
Miniphocibacter	2126548	G	0	0	0	0	0	0	0	0	0	0	0	0	0	0	0	0	0	0	10	0	13	0	0	0	0	0	0	0	19	0	0	0	0	0	0	0	0	0	0	0	0	0
Agaribacterium	2038244	G	24	0	41	0.00001	29	0.00001	0	0	22	0.00001	17	0	12	0	42	0.00003	32	0.00001	75	0.00003	126	0.00003	28	0.00001	45	0.00001	52	0.00001	154	0.00002	50	0.00002	25	0.00005	232	0.00004	38	0.00001	30	0.00002	198	0.00002
Antricoccus	1920251	G	339	0.00007	328	0.00006	243	0.00006	65	0.00005	81	0.00004	248	0.00006	207	0.00007	48	0.00003	379	0.00011	65	0.00002	151	0.00004	112	0.00006	573	0.00007	796	0.0001	295	0.00004	112	0.00005	18	0.00003	280	0.00005	440	0.0001	32	0.00002	669	0.00006
Psychromicrobium	2078575	G	60	0.00001	84	0.00002	44	0.00001	35	0.00003	44	0.00002	53	0.00001	52	0.00002	24	0.00002	89	0.00002	50	0.00002	96	0.00002	53	0.00003	123	0.00001	159	0.00002	176	0.00002	36	0.00002	10	0.00002	103	0.00002	74	0.00002	21	0.00001	293	0.00003
Corchorus	93758	G	0	0	0	0	0	0	0	0	0	0	0	0	0	0	0	0	0	0	0	0	11	0	0	0	0	0	0	0	12	0	0	0	0	0	0	0	0	0	0	0	0	0
Auritidibacter	1160973	G	70	0.00001	78	0.00002	59	0.00001	48	0.00004	465	0.00024	52	0.00001	43	0.00001	97	0.00007	102	0.00003	121	0.00004	85	0.00002	606	0.00031	131	0.00002	222	0.00003	308	0.00004	177	0.00008	16	0.00003	1167	0.00019	113	0.00003	41	0.00002	2749	0.00025
Mahella	252965	G	48	0.00001	20	0	12	0	0	0	0	0	0	0	0	0	0	0	0	0	0	0	33	0.00001	13	0.00001	15	0	59	0.00001	32	0	0	0	0	0	21	0	0	0	0	0	37	0
Diaphorobacter	238749	G	582	0.00012	845	0.00016	513	0.00013	86	0.00007	176	0.00009	658	0.00016	431	0.00014	116	0.00008	330	0.00009	237	0.00008	443	0.00011	200	0.0001	1101	0.00013	969	0.00012	899	0.00011	178	0.00008	59	0.00011	507	0.00008	384	0.00009	242	0.00014	746	0.00007
Camponotus	13390	G	384	0.00008	433	0.00008	323	0.00008	183	0.00015	179	0.00009	194	0.00005	117	0.00004	137	0.0001	186	0.00005	332	0.00011	541	0.00013	114	0.00006	549	0.00006	416	0.00005	843	0.0001	174	0.00008	70	0.00013	512	0.00008	217	0.00005	262	0.00015	744	0.00007
Pricia	1434034	G	23	0	22	0	24	0.00001	110	0.00009	43	0.00002	34	0.00001	22	0.00001	156	0.00011	150	0.00004	355	0.00012	509	0.00012	53	0.00003	38	0	141	0.00002	579	0.00007	137	0.00006	74	0.00014	166	0.00003	139	0.00003	138	0.00008	596	0.00005
Pigmentiphaga	152267	G	2395	0.00047	2912	0.00057	2225	0.00055	400	0.00032	914	0.00048	1819	0.00044	1260	0.00042	383	0.00028	1025	0.00029	1761	0.00061	2199	0.00053	846	0.00043	3977	0.00046	3294	0.00041	5737	0.0007	672	0.00029	228	0.00044	3026	0.0005	1355	0.00032	1427	0.00082	3098	0.00028
Solirubrum	1951300	G	174	0.00003	133	0.00003	180	0.00004	46	0.00004	44	0.00002	134	0.00003	134	0.00004	63	0.00005	78	0.00002	85	0.00003	154	0.00004	78	0.00004	261	0.00003	232	0.00003	263	0.00003	71	0.00003	22	0.00004	126	0.00002	132	0.00003	54	0.00003	520	0.00005
Eilatimonas	1434000	G	144	0.00003	153	0.00003	112	0.00003	16	0.00001	28	0.00001	103	0.00002	80	0.00003	50	0.00004	86	0.00002	48	0.00002	71	0.00002	37	0.00002	218	0.00003	186	0.00002	155	0.00002	51	0.00002	14	0.00003	185	0.00003	112	0.00003	44	0.00003	248	0.00002
Compostimonas	1259734	G	414	0.00008	427	0.00008	387	0.0001	120	0.0001	215	0.00011	297	0.00007	253	0.00008	93	0.00007	398	0.00011	223	0.00008	478	0.00012	163	0.00008	813	0.00009	776	0.0001	787	0.0001	157	0.00007	46	0.00009	566	0.00009	432	0.0001	134	0.00008	911	0.00008
Algicola	296014	G	0	0	15	0	0	0	0	0	0	0	0	0	0	0	0	0	10	0	0	0	15	0	0	0	0	0	0	0	30	0	0	0	0	0	20	0	10	0	0	0	30	0
Spirochaeta	146	G	231	0.00005	248	0.00005	227	0.00006	34	0.00003	64	0.00003	152	0.00004	128	0.00004	62	0.00004	107	0.00003	74	0.00003	119	0.00003	41	0.00002	454	0.00005	304	0.00004	215	0.00003	82	0.00004	14	0.00003	209	0.00003	175	0.00004	39	0.00002	375	0.00003
Halobacterium	2239	G	1346	0.00027	1298	0.00025	1049	0.00026	124	0.0001	300	0.00016	888	0.00021	590	0.00019	217	0.00016	547	0.00015	126	0.00004	318	0.00008	282	0.00014	2163	0.00025	1601	0.0002	637	0.00008	307	0.00013	47	0.00009	873	0.00014	677	0.00016	108	0.00006	1630	0.00015
Thermoanaerobacter	1754	G	34	0.00001	38	0.00001	30	0.00001	23	0.00002	16	0.00001	16	0	15	0	18	0.00001	25	0.00001	48	0.00002	69	0.00002	23	0.00001	27	0	42	0.00001	98	0.00001	22	0.00001	0	0	56	0.00001	32	0.00001	32	0.00002	93	0.00001
Gamaleyavirus	1920753	G	0	0	0	0	0	0	0	0	0	0	0	0	0	0	0	0	0	0	0	0	0	0	0	0	0	0	0	0	0	0	0	0	0	0	13	0	0	0	0	0	0	0
Marininema	1155934	G	30	0.00001	25	0	22	0.00001	0	0	18	0.00001	16	0	0	0	13	0.00001	32	0.00001	21	0.00001	41	0.00001	13	0.00001	53	0.00001	51	0.00001	51	0.00001	42	0.00002	0	0	35	0.00001	79	0.00002	0	0	64	0.00001
Lentisphaera	256846	G	16	0	21	0	17	0	0	0	13	0.00001	18	0	0	0	0	0	10	0	37	0.00001	25	0.00001	0	0	19	0	10	0	86	0.00001	14	0.00001	0	0	32	0.00001	20	0	19	0.00001	45	0
Kribbella	182639	G	18616	0.00368	17635	0.00343	15934	0.00395	2083	0.00165	2537	0.00133	16669	0.00403	10017	0.00331	1442	0.00104	9058	0.00254	1789	0.00062	3673	0.00088	2656	0.00136	43192	0.00498	22110	0.00272	9343	0.00114	3279	0.00143	496	0.00096	7391	0.00122	10596	0.00252	838	0.00048	17197	0.00157
Schaalia	2529408	G	984	0.00019	1139	0.00022	832	0.00021	118	0.00009	301	0.00016	717	0.00017	623	0.00021	225	0.00016	632	0.00018	168	0.00006	477	0.00011	342	0.00017	1913	0.00022	1819	0.00022	928	0.00011	346	0.00015	67	0.00013	842	0.00014	752	0.00018	163	0.00009	1799	0.00016
Anaeromyxobacter	161492	G	5449	0.00108	5864	0.00114	4700	0.00117	357	0.00028	897	0.00047	3427	0.00083	2466	0.00081	599	0.00043	1641	0.00046	397	0.00014	1160	0.00028	881	0.00045	9035	0.00104	5710	0.0007	2176	0.00026	1011	0.00044	135	0.00026	2444	0.0004	2463	0.00059	341	0.0002	5055	0.00046
Melaminivora	1649468	G	906	0.00018	980	0.00019	853	0.00021	97	0.00008	233	0.00012	831	0.0002	519	0.00017	147	0.00011	424	0.00012	262	0.00009	407	0.0001	176	0.00009	1555	0.00018	1240	0.00015	1133	0.00014	278	0.00012	56	0.00011	659	0.00011	646	0.00015	225	0.00013	1123	0.0001
Caenispirillum	414051	G	1312	0.00026	1411	0.00027	1006	0.00025	166	0.00013	413	0.00022	1071	0.00026	840	0.00028	338	0.00024	783	0.00022	267	0.00009	666	0.00016	351	0.00018	2025	0.00023	1766	0.00022	1066	0.00013	586	0.00026	74	0.00014	1436	0.00024	1078	0.00026	190	0.00011	2566	0.00023
Silicimonas	1955420	G	265	0.00005	227	0.00004	182	0.00005	33	0.00003	98	0.00005	827	0.0002	442	0.00015	92	0.00007	401	0.00011	72	0.00002	170	0.00004	72	0.00004	449	0.00005	502	0.00006	214	0.00003	189	0.00008	21	0.00004	312	0.00005	312	0.00007	36	0.00002	562	0.00005
Geodermatophilus	1860	G	47242	0.00935	44572	0.00866	31358	0.00778	3008	0.00239	5765	0.00302	36143	0.00873	26516	0.00876	3766	0.00273	18184	0.0051	2842	0.00098	8718	0.0021	4941	0.00252	74044	0.00854	48978	0.00602	14358	0.00175	7257	0.00317	1046	0.00201	13737	0.00226	24768	0.00588	1583	0.00091	37579	0.00343
Petrotoga	28236	G	23	0	27	0.00001	26	0.00001	22	0.00002	17	0.00001	10	0	0	0	18	0.00001	30	0.00001	70	0.00002	70	0.00002	16	0.00001	27	0	40	0	102	0.00001	10	0	0	0	59	0.00001	19	0	26	0.00001	74	0.00001
Ustilago	5269	G	135	0.00003	158	0.00003	158	0.00004	21	0.00002	28	0.00001	61	0.00001	59	0.00002	14	0.00001	41	0.00001	31	0.00001	47	0.00001	17	0.00001	201	0.00002	94	0.00001	115	0.00001	24	0.00001	0	0	108	0.00002	52	0.00001	28	0.00002	137	0.00001
Vallitalea	1348611	G	15	0	18	0	15	0	19	0.00002	11	0.00001	0	0	0	0	0	0	12	0	46	0.00002	40	0.00001	11	0.00001	0	0	22	0	78	0.00001	14	0.00001	0	0	36	0.00001	13	0	13	0.00001	42	0
Gelidibacter	49279	G	30	0.00001	42	0.00001	30	0.00001	253	0.0002	95	0.00005	33	0.00001	34	0.00001	273	0.0002	263	0.00007	983	0.00034	985	0.00024	119	0.00006	40	0	237	0.00003	1377	0.00017	272	0.00012	149	0.00029	362	0.00006	215	0.00005	373	0.00021	957	0.00009
Andreprevotia	397275	G	298	0.00006	335	0.00007	277	0.00007	38	0.00003	94	0.00005	186	0.00004	128	0.00004	58	0.00004	154	0.00004	114	0.00004	178	0.00004	81	0.00004	492	0.00006	352	0.00004	306	0.00004	114	0.00005	25	0.00005	290	0.00005	155	0.00004	71	0.00004	390	0.00004
Fervidobacterium	2422	G	37	0.00001	32	0.00001	18	0	14	0.00001	0	0	19	0	0	0	13	0.00001	14	0	13	0	38	0.00001	11	0.00001	50	0.00001	58	0.00001	59	0.00001	21	0.00001	0	0	37	0.00001	24	0.00001	0	0	54	0
Alkalibaculum	696745	G	10	0	0	0	0	0	0	0	0	0	0	0	0	0	0	0	0	0	0	0	15	0	0	0	15	0	11	0	12	0	0	0	0	0	0	0	11	0	0	0	20	0
Sebaldella	32068	G	0	0	0	0	0	0	0	0	0	0	0	0	0	0	0	0	16	0	0	0	18	0	0	0	14	0	14	0	17	0	0	0	0	0	27	0	0	0	13	0.00001	15	0
Lulworthia	45817	G	0	0	0	0	0	0	0	0	0	0	0	0	0	0	0	0	0	0	0	0	0	0	0	0	0	0	0	0	0	0	0	0	0	0	22	0	0	0	0	0	0	0
Balaenoptera	9766	G	1947	0.00039	2056	0.0004	1687	0.00042	820	0.00065	782	0.00041	985	0.00024	747	0.00025	861	0.00062	973	0.00027	1752	0.0006	2696	0.00065	665	0.00034	2659	0.00031	1987	0.00024	4235	0.00051	995	0.00043	390	0.00075	2623	0.00043	1217	0.00029	1065	0.00061	4156	0.00038
Hyphomonas	85	G	1444	0.00029	1438	0.00028	1139	0.00028	190	0.00015	459	0.00024	1188	0.00029	887	0.00029	337	0.00024	718	0.0002	423	0.00015	785	0.00019	373	0.00019	2137	0.00025	1962	0.00024	1571	0.00019	527	0.00023	96	0.00018	1534	0.00025	995	0.00024	354	0.0002	2520	0.00023
Desmospora	500614	G	61	0.00001	60	0.00001	48	0.00001	45	0.00004	30	0.00002	42	0.00001	0	0	15	0.00001	536	0.00015	0	0	132	0.00003	0	0	90	0.00001	807	0.0001	64	0.00001	28	0.00001	0	0	87	0.00001	473	0.00011	0	0	141	0.00001
Candidatus Cloacimonas	456826	G	0	0	0	0	0	0	123	0.0001	0	0	11	0	0	0	0	0	17	0	69	0.00002	69	0.00002	0	0	14	0	22	0	72	0.00001	0	0	0	0	23	0	0	0	28	0.00002	14	0
Anaerosporomusa	1794910	G	37	0.00001	27	0.00001	16	0	0	0	0	0	16	0	0	0	0	0	11	0	0	0	35	0.00001	0	0	27	0	21	0	28	0	0	0	0	0	25	0	14	0	0	0	35	0
Flavimarina	1606872	G	25	0	14	0	12	0	133	0.00011	59	0.00003	18	0	0	0	249	0.00018	138	0.00004	383	0.00013	517	0.00012	81	0.00004	21	0	125	0.00002	517	0.00006	214	0.00009	77	0.00015	165	0.00003	135	0.00003	154	0.00009	782	0.00007
Gaeumannomyces	29849	G	692	0.00014	677	0.00013	476	0.00012	159	0.00013	310	0.00016	391	0.00009	316	0.0001	110	0.00008	319	0.00009	309	0.00011	552	0.00013	326	0.00017	1096	0.00013	805	0.0001	836	0.0001	191	0.00008	59	0.00011	1114	0.00018	397	0.00009	141	0.00008	789	0.00007
Pseudosporangium	439698	G	2111	0.00042	2022	0.00039	1470	0.00036	136	0.00011	309	0.00016	1271	0.00031	1252	0.00041	170	0.00012	1315	0.00037	280	0.0001	386	0.00009	261	0.00013	3617	0.00042	3572	0.00044	784	0.0001	387	0.00017	37	0.00007	696	0.00011	1026	0.00024	103	0.00006	1978	0.00018
Gossypium	3633	G	1745	0.00035	1920	0.00037	1543	0.00038	946	0.00075	648	0.00034	716	0.00017	600	0.0002	895	0.00065	1098	0.00031	2297	0.00079	3313	0.0008	699	0.00036	2120	0.00024	1792	0.00022	5436	0.00066	1005	0.00044	530	0.00102	2491	0.00041	1183	0.00028	1449	0.00083	4178	0.00038
Geobacter	28231	G	3612	0.00071	3753	0.00073	2903	0.00072	278	0.00022	603	0.00032	2023	0.00049	1529	0.0005	500	0.00036	1103	0.00031	501	0.00017	1075	0.00026	535	0.00027	5278	0.00061	3508	0.00043	1959	0.00024	726	0.00032	148	0.00029	1892	0.00031	1624	0.00039	376	0.00022	3419	0.00031
Galbibacter	379068	G	20	0	0	0	0	0	3331	0.00264	1603	0.00084	29	0.00001	28	0.00001	3906	0.00283	726	0.0002	66731	0.02303	4158	0.001	2038	0.00104	16	0	1178	0.00014	36171	0.0044	3230	0.00141	546	0.00105	11590	0.00191	548	0.00013	12751	0.0073	3342	0.0003
Samistivirus	2560220	G	0	0	0	0	0	0	0	0	0	0	0	0	0	0	0	0	0	0	0	0	0	0	0	0	0	0	0	0	0	0	0	0	0	0	0	0	0	0	0	0	30	0
Columba	8931	G	1034	0.0002	1129	0.00022	854	0.00021	386	0.00031	404	0.00021	591	0.00014	429	0.00014	444	0.00032	538	0.00015	889	0.00031	1351	0.00033	383	0.0002	1509	0.00017	1171	0.00014	2447	0.0003	563	0.00025	206	0.0004	1373	0.00023	693	0.00016	604	0.00035	2208	0.0002
Pocillopora	46730	G	178	0.00004	191	0.00004	108	0.00003	97	0.00008	66	0.00003	96	0.00002	80	0.00003	73	0.00005	94	0.00003	211	0.00007	365	0.00009	80	0.00004	217	0.00003	198	0.00002	523	0.00006	118	0.00005	52	0.0001	272	0.00004	107	0.00003	143	0.00008	501	0.00005
Cyanistes	156562	G	641	0.00013	718	0.00014	537	0.00013	293	0.00023	222	0.00012	426	0.0001	279	0.00009	265	0.00019	394	0.00011	708	0.00024	909	0.00022	225	0.00011	1008	0.00012	742	0.00009	1576	0.00019	329	0.00014	134	0.00026	868	0.00014	456	0.00011	382	0.00022	1362	0.00012
Anaeromusa	81463	G	0	0	0	0	0	0	0	0	0	0	0	0	0	0	0	0	0	0	0	0	0	0	0	0	38	0	58	0.00001	0	0	0	0	0	0	0	0	0	0	0	0	78	0.00001
Palaeococcus	83867	G	15	0	20	0	28	0.00001	0	0	0	0	0	0	0	0	0	0	0	0	0	0	0	0	0	0	37	0	25	0	0	0	0	0	0	0	26	0	0	0	0	0	38	0
Shinella	323620	G	2034	0.0004	2103	0.00041	1671	0.00041	392	0.00031	752	0.00039	1235	0.0003	1091	0.00036	386	0.00028	1034	0.00029	669	0.00023	1821	0.00044	674	0.00034	3239	0.00037	2896	0.00036	3449	0.00042	659	0.00029	206	0.0004	2743	0.00045	1679	0.0004	752	0.00043	2807	0.00026
Sulfuricurvum	286130	G	14	0	14	0	11	0	0	0	0	0	0	0	0	0	0	0	0	0	0	0	18	0	0	0	10	0	18	0	13	0	13	0.00001	0	0	22	0	0	0	0	0	42	0
Lonchura	40156	G	1803	0.00036	1854	0.00036	1475	0.00037	474	0.00038	599	0.00031	913	0.00022	746	0.00025	517	0.00037	981	0.00028	1067	0.00037	1805	0.00043	573	0.00029	2631	0.0003	1973	0.00024	2872	0.00035	801	0.00035	252	0.00049	1959	0.00032	1206	0.00029	771	0.00044	3217	0.00029
Flavihumibacter	1004301	G	345	0.00007	389	0.00008	234	0.00006	127	0.0001	82	0.00004	177	0.00004	139	0.00005	138	0.0001	172	0.00005	397	0.00014	472	0.00011	85	0.00004	412	0.00005	319	0.00004	950	0.00012	172	0.00008	65	0.00013	230	0.00004	242	0.00006	256	0.00015	599	0.00005
Jerseyvirus	1910991	G	0	0	0	0	0	0	0	0	0	0	0	0	0	0	0	0	0	0	0	0	0	0	0	0	0	0	0	0	0	0	0	0	0	0	0	0	0	0	0	0	16	0
Pseudoclavibacter	255204	G	2466	0.00049	2558	0.0005	2080	0.00052	551	0.00044	1008	0.00053	1878	0.00045	1529	0.0005	591	0.00043	1962	0.00055	1002	0.00035	1766	0.00043	988	0.0005	4661	0.00054	4466	0.00055	4155	0.00051	1033	0.00045	180	0.00035	2757	0.00045	2152	0.00051	549	0.00031	5487	0.0005
Amphiplicatus	1519373	G	401	0.00008	401	0.00008	287	0.00007	39	0.00003	67	0.00004	334	0.00008	226	0.00007	45	0.00003	150	0.00004	49	0.00002	151	0.00004	61	0.00003	590	0.00007	539	0.00007	207	0.00003	125	0.00005	18	0.00003	330	0.00005	285	0.00007	47	0.00003	501	0.00005
Sediminimonas	659427	G	151	0.00003	124	0.00002	118	0.00003	23	0.00002	50	0.00003	109	0.00003	65	0.00002	42	0.00003	71	0.00002	50	0.00002	82	0.00002	39	0.00002	221	0.00003	178	0.00002	119	0.00001	74	0.00003	0	0	215	0.00004	105	0.00002	15	0.00001	277	0.00003
Bombyx	7090	G	688	0.00014	775	0.00015	591	0.00015	242	0.00019	219	0.00011	360	0.00009	259	0.00009	235	0.00017	352	0.0001	610	0.00021	884	0.00021	213	0.00011	995	0.00011	697	0.00009	1367	0.00017	357	0.00016	142	0.00027	779	0.00013	435	0.0001	297	0.00017	1213	0.00011
Methanocaldococcus	196118	G	13	0	26	0.00001	13	0	14	0.00001	17	0.00001	11	0	0	0	0	0	11	0	21	0.00001	21	0.00001	12	0.00001	20	0	11	0	53	0.00001	0	0	0	0	33	0.00001	13	0	0	0	30	0
Desulfuribacillus	1543703	G	12	0	14	0	11	0	0	0	11	0.00001	10	0	0	0	0	0	10	0	17	0.00001	21	0.00001	0	0	14	0	0	0	37	0	0	0	0	0	14	0	10	0	10	0.00001	54	0
Clupea	7949	G	995	0.0002	1005	0.0002	875	0.00022	266	0.00021	354	0.00019	587	0.00014	436	0.00014	273	0.0002	507	0.00014	590	0.0002	1080	0.00026	352	0.00018	1472	0.00017	988	0.00012	1876	0.00023	342	0.00015	128	0.00025	1130	0.00019	506	0.00012	433	0.00025	1878	0.00017
Paenirhodobacter	1470577	G	602	0.00012	493	0.0001	400	0.0001	110	0.00009	254	0.00013	372	0.00009	305	0.0001	228	0.00017	317	0.00009	137	0.00005	337	0.00008	215	0.00011	1033	0.00012	708	0.00009	683	0.00008	249	0.00011	29	0.00006	699	0.00012	443	0.00011	118	0.00007	1065	0.0001
Ruminobacter	866	G	0	0	0	0	13	0	0	0	0	0	0	0	0	0	0	0	0	0	21	0.00001	19	0	0	0	19	0	0	0	1674	0.0002	0	0	0	0	15	0	0	0	0	0	51	0
Wolinella	843	G	0	0	15	0	12	0	0	0	0	0	0	0	0	0	0	0	0	0	0	0	0	0	0	0	17	0	0	0	17	0	0	0	0	0	18	0	0	0	0	0	40	0
Kiloniella	454159	G	96	0.00002	127	0.00002	87	0.00002	37	0.00003	53	0.00003	61	0.00001	45	0.00001	77	0.00006	79	0.00002	106	0.00004	157	0.00004	83	0.00004	158	0.00002	166	0.00002	242	0.00003	112	0.00005	28	0.00005	243	0.00004	113	0.00003	48	0.00003	429	0.00004
Tranquillimonas	1400062	G	639	0.00013	602	0.00012	485	0.00012	75	0.00006	212	0.00011	481	0.00012	368	0.00012	179	0.00013	377	0.00011	148	0.00005	341	0.00008	143	0.00007	1019	0.00012	888	0.00011	480	0.00006	248	0.00011	30	0.00006	709	0.00012	469	0.00011	71	0.00004	1137	0.0001
Veillonella	29465	G	86	0.00002	113	0.00002	79	0.00002	49	0.00004	49	0.00003	65	0.00002	38	0.00001	48	0.00003	88	0.00002	112	0.00004	178	0.00004	37	0.00002	146	0.00002	162	0.00002	263	0.00003	94	0.00004	31	0.00006	131	0.00002	67	0.00002	75	0.00004	223	0.00002
Papilio	7145	G	1148	0.00023	1182	0.00023	1046	0.00026	391	0.00031	350	0.00018	608	0.00015	451	0.00015	383	0.00028	567	0.00016	855	0.0003	1316	0.00032	319	0.00016	1642	0.00019	1152	0.00014	2123	0.00026	509	0.00022	217	0.00042	1243	0.0002	700	0.00017	535	0.00031	2234	0.0002
Leptonychotes	9712	G	1065	0.00021	1265	0.00025	905	0.00022	388	0.00031	458	0.00024	632	0.00015	443	0.00015	420	0.0003	589	0.00017	817	0.00028	1343	0.00032	443	0.00023	1572	0.00018	1249	0.00015	2374	0.00029	563	0.00025	210	0.0004	1541	0.00025	679	0.00016	560	0.00032	2470	0.00023
Sunxiuqinia	1254401	G	51	0.00001	49	0.00001	61	0.00002	86	0.00007	70	0.00004	57	0.00001	67	0.00002	114	0.00008	96	0.00003	280	0.0001	346	0.00008	62	0.00003	72	0.00001	133	0.00002	534	0.00006	109	0.00005	54	0.0001	181	0.00003	118	0.00003	178	0.0001	386	0.00004
Ziziphus	72171	G	440	0.00009	480	0.00009	374	0.00009	170	0.00013	135	0.00007	208	0.00005	172	0.00006	167	0.00012	212	0.00006	422	0.00015	627	0.00015	156	0.00008	547	0.00006	396	0.00005	982	0.00012	210	0.00009	98	0.00019	508	0.00008	247	0.00006	256	0.00015	823	0.00008
Malus	3749	G	334	0.00007	375	0.00007	304	0.00008	178	0.00014	131	0.00007	224	0.00005	143	0.00005	189	0.00014	225	0.00006	400	0.00014	539	0.00013	164	0.00008	450	0.00005	317	0.00004	922	0.00011	190	0.00008	67	0.00013	520	0.00009	243	0.00006	247	0.00014	804	0.00007
Dichomitus	114154	G	246	0.00005	270	0.00005	203	0.00005	33	0.00003	69	0.00004	161	0.00004	124	0.00004	35	0.00003	91	0.00003	47	0.00002	85	0.00002	73	0.00004	460	0.00005	278	0.00003	172	0.00002	45	0.00002	11	0.00002	205	0.00003	148	0.00004	38	0.00002	278	0.00003
Inhella	644355	G	4082	0.00081	4412	0.00086	3558	0.00088	396	0.00031	814	0.00043	2853	0.00069	2414	0.0008	465	0.00034	1255	0.00035	909	0.00031	1213	0.00029	682	0.00035	5969	0.00069	4925	0.00061	3344	0.00041	968	0.00042	0	0	2389	0.00039	1881	0.00045	65	0.00004	4295	0.00039
Woesvirus	1982748	G	0	0	0	0	0	0	0	0	0	0	0	0	0	0	0	0	0	0	0	0	0	0	0	0	0	0	0	0	0	0	0	0	0	0	0	0	0	0	0	0	16	0
Kerstersia	257820	G	151	0.00003	192	0.00004	136	0.00003	115	0.00009	139	0.00007	146	0.00004	74	0.00002	0	0	80	0.00002	446	0.00015	526	0.00013	173	0.00009	173	0.00002	194	0.00002	1378	0.00017	79	0.00003	0	0	550	0.00009	161	0.00004	411	0.00024	286	0.00003
Parachlamydia	83551	G	21	0	24	0	23	0.00001	13	0.00001	17	0.00001	13	0	0	0	0	0	16	0	17	0.00001	43	0.00001	10	0.00001	26	0	38	0	44	0.00001	0	0	0	0	17	0	16	0	17	0.00001	49	0
Negadavirga	1822461	G	35	0.00001	16	0	20	0	349	0.00028	241	0.00013	75	0.00002	90	0.00003	249	0.00018	175	0.00005	591	0.0002	840	0.0002	272	0.00014	27	0	198	0.00002	976	0.00012	195	0.00009	224	0.00043	572	0.00009	153	0.00004	357	0.0002	1002	0.00009
Ewingella	41201	G	72	0.00001	75	0.00001	70	0.00002	26	0.00002	30	0.00002	58	0.00001	41	0.00001	18	0.00001	51	0.00001	42	0.00001	75	0.00002	29	0.00001	121	0.00001	134	0.00002	121	0.00001	34	0.00001	0	0	139	0.00002	45	0.00001	25	0.00001	127	0.00001
Tsuchiyaea	5618	G	73	0.00001	87	0.00002	102	0.00003	25	0.00002	33	0.00002	73	0.00002	27	0.00001	0	0	61	0.00002	42	0.00001	64	0.00002	0	0	143	0.00002	70	0.00001	80	0.00001	25	0.00001	0	0	111	0.00002	46	0.00001	0	0	187	0.00002
Pararhodospirillum	1612157	G	186	0.00004	217	0.00004	154	0.00004	31	0.00002	52	0.00003	142	0.00003	101	0.00003	69	0.00005	134	0.00004	53	0.00002	108	0.00003	74	0.00004	267	0.00003	234	0.00003	171	0.00002	86	0.00004	0	0	189	0.00003	136	0.00003	22	0.00001	386	0.00004
Codium	3132	G	0	0	0	0	0	0	0	0	0	0	0	0	0	0	0	0	0	0	0	0	11	0	0	0	0	0	0	0	13	0	0	0	0	0	0	0	0	0	0	0	0	0
Candidatus Nitrosopelagicus	1593364	G	28	0.00001	19	0	0	0	0	0	0	0	0	0	0	0	0	0	0	0	0	0	0	0	0	0	16	0	37	0	15	0	0	0	0	0	0	0	0	0	0	0	0	0
Cystobacter	42	G	2954	0.00058	3053	0.00059	2418	0.0006	187	0.00015	536	0.00028	5091	0.00123	3020	0.001	324	0.00023	937	0.00026	296	0.0001	630	0.00015	551	0.00028	4338	0.0005	3593	0.00044	1337	0.00016	576	0.00025	96	0.00018	1440	0.00024	1168	0.00028	272	0.00016	2585	0.00024
Beduini	1922299	G	0	0	0	0	0	0	0	0	0	0	0	0	0	0	0	0	0	0	0	0	19	0	0	0	0	0	0	0	26	0	0	0	0	0	0	0	0	0	0	0	21	0
Propionispira	84034	G	0	0	0	0	10	0	0	0	0	0	10	0	0	0	0	0	0	0	31	0.00001	23	0.00001	0	0	16	0	14	0	43	0.00001	0	0	0	0	0	0	14	0	11	0.00001	24	0
Algoriphagus	246875	G	560	0.00011	541	0.00011	424	0.00011	3285	0.00261	2103	0.0011	1059	0.00026	747	0.00025	2395	0.00173	2194	0.00062	7625	0.00263	9095	0.00219	2114	0.00108	655	0.00008	2552	0.00031	12658	0.00154	2183	0.00095	1479	0.00285	5244	0.00086	2010	0.00048	4339	0.00248	9785	0.00089
Dipodomys	10016	G	2148	0.00042	2117	0.00041	1828	0.00045	793	0.00063	844	0.00044	1116	0.00027	856	0.00028	879	0.00064	1166	0.00033	1941	0.00067	2941	0.00071	737	0.00038	2945	0.00034	2201	0.00027	4894	0.0006	1003	0.00044	468	0.0009	3031	0.0005	1295	0.00031	1124	0.00064	4271	0.00039
Rubripirellula	1579505	G	255	0.00005	291	0.00006	245	0.00006	62	0.00005	343	0.00018	164	0.00004	123	0.00004	81	0.00006	168	0.00005	67	0.00002	297	0.00007	266	0.00014	313	0.00004	285	0.00004	622	0.00008	108	0.00005	45	0.00009	1025	0.00017	219	0.00005	116	0.00007	433	0.00004
Tibeticola	1940136	G	185	0.00004	203	0.00004	176	0.00004	24	0.00002	41	0.00002	181	0.00004	113	0.00004	28	0.00002	84	0.00002	46	0.00002	85	0.00002	52	0.00003	294	0.00003	269	0.00003	174	0.00002	66	0.00003	12	0.00002	151	0.00002	120	0.00003	37	0.00002	212	0.00002
Imhoffiella	2018671	G	372	0.00007	370	0.00007	246	0.00006	71	0.00006	108	0.00006	237	0.00006	203	0.00007	67	0.00005	153	0.00004	95	0.00003	135	0.00003	62	0.00003	545	0.00006	453	0.00006	262	0.00003	106	0.00005	22	0.00004	284	0.00005	232	0.00006	47	0.00003	512	0.00005
Pseudevernia	88743	G	0	0	0	0	0	0	0	0	0	0	0	0	0	0	0	0	0	0	0	0	14	0	0	0	0	0	0	0	33	0	0	0	0	0	0	0	0	0	0	0	0	0
Tetraodon	47144	G	0	0	0	0	13	0	0	0	0	0	0	0	0	0	0	0	0	0	0	0	0	0	0	0	12	0	0	0	13	0	0	0	0	0	0	0	0	0	0	0	14	0
Riemerella	34084	G	19	0	27	0.00001	21	0.00001	63	0.00005	34	0.00002	36	0.00001	10	0	116	0.00008	36	0.00001	317	0.00011	340	0.00008	40	0.00002	26	0	106	0.00001	543	0.00007	89	0.00004	75	0.00014	132	0.00002	67	0.00002	186	0.00011	335	0.00003
Thermoflavimicrobium	292636	G	16	0	16	0	10	0	16	0.00001	15	0.00001	10	0	11	0	0	0	55	0.00002	43	0.00001	36	0.00001	11	0.00001	32	0	39	0	141	0.00002	13	0.00001	0	0	45	0.00001	33	0.00001	12	0.00001	60	0.00001
Tersicoccus	1418588	G	881	0.00017	872	0.00017	741	0.00018	311	0.00025	415	0.00022	704	0.00017	515	0.00017	223	0.00016	961	0.00027	585	0.0002	663	0.00016	451	0.00023	1637	0.00019	1765	0.00022	2195	0.00027	546	0.00024	151	0.00029	951	0.00016	1115	0.00026	228	0.00013	2654	0.00024
Cyprinodon	28741	G	763	0.00015	804	0.00016	652	0.00016	399	0.00032	339	0.00018	399	0.0001	299	0.0001	389	0.00028	485	0.00014	966	0.00033	1289	0.00031	288	0.00015	999	0.00012	874	0.00011	2239	0.00027	429	0.00019	232	0.00045	1487	0.00024	526	0.00012	563	0.00032	1865	0.00017
Methylomusa	2093783	G	27	0.00001	41	0.00001	22	0.00001	0	0	0	0	28	0.00001	18	0.00001	0	0	10	0	0	0	32	0.00001	0	0	47	0.00001	34	0	73	0.00001	10	0	0	0	34	0.00001	22	0.00001	14	0.00001	36	0
Chinchilla	10151	G	2446	0.00048	2588	0.0005	2196	0.00054	940	0.00075	900	0.00047	1323	0.00032	1006	0.00033	1033	0.00075	1398	0.00039	2329	0.0008	3288	0.00079	805	0.00041	3496	0.0004	2622	0.00032	5483	0.00067	1183	0.00052	490	0.00094	3282	0.00054	1588	0.00038	1399	0.0008	5158	0.00047
Tarenaya	1168313	G	227	0.00004	240	0.00005	209	0.00005	72	0.00006	78	0.00004	129	0.00003	90	0.00003	86	0.00006	113	0.00003	151	0.00005	267	0.00006	73	0.00004	327	0.00004	244	0.00003	408	0.00005	107	0.00005	48	0.00009	295	0.00005	141	0.00003	98	0.00006	435	0.00004
Sphaerobacter	2056	G	1471	0.00029	1449	0.00028	1178	0.00029	346	0.00027	495	0.00026	893	0.00022	641	0.00021	270	0.0002	4435	0.00124	73	0.00003	725	0.00017	526	0.00027	2423	0.00028	4644	0.00057	707	0.00009	420	0.00018	76	0.00015	1507	0.00025	4031	0.00096	47	0.00003	2535	0.00023
Bariatricus	1924081	G	0	0	12	0	18	0	0	0	0	0	0	0	0	0	0	0	12	0	0	0	20	0	0	0	22	0	13	0	23	0	0	0	0	0	29	0	10	0	0	0	28	0
Kryptolebias	326431	G	725	0.00014	722	0.00014	584	0.00014	267	0.00021	281	0.00015	367	0.00009	291	0.0001	311	0.00023	386	0.00011	747	0.00026	966	0.00023	266	0.00014	1057	0.00012	781	0.0001	1704	0.00021	400	0.00017	134	0.00026	943	0.00016	430	0.0001	412	0.00024	1550	0.00014
Marinoscillum	643701	G	19	0	22	0	21	0.00001	81	0.00006	52	0.00003	85	0.00002	79	0.00003	92	0.00007	97	0.00003	223	0.00008	283	0.00007	39	0.00002	37	0	150	0.00002	455	0.00006	95	0.00004	46	0.00009	215	0.00004	129	0.00003	119	0.00007	414	0.00004
Mesoplasma	46239	G	22	0	24	0	0	0	17	0.00001	0	0	0	0	0	0	14	0.00001	0	0	21	0.00001	42	0.00001	0	0	25	0	24	0	81	0.00001	25	0.00001	12	0.00002	17	0	13	0	18	0.00001	60	0.00001
Methylohalobius	244364	G	149	0.00003	134	0.00003	96	0.00002	23	0.00002	49	0.00003	72	0.00002	45	0.00001	32	0.00002	82	0.00002	73	0.00003	138	0.00003	44	0.00002	181	0.00002	137	0.00002	186	0.00002	58	0.00003	10	0.00002	211	0.00003	87	0.00002	32	0.00002	247	0.00002
Laribacter	168470	G	221	0.00004	243	0.00005	131	0.00003	33	0.00003	61	0.00003	153	0.00004	104	0.00003	62	0.00004	108	0.00003	68	0.00002	109	0.00003	47	0.00002	347	0.00004	278	0.00003	213	0.00003	87	0.00004	0	0	182	0.00003	128	0.00003	35	0.00002	262	0.00002
Salinibacterium	235888	G	512	0.0001	542	0.00011	445	0.00011	456	0.00036	836	0.00044	396	0.0001	307	0.0001	163	0.00012	758	0.00021	1153	0.0004	1925	0.00046	588	0.0003	998	0.00012	1262	0.00016	3172	0.00039	267	0.00012	158	0.0003	1824	0.0003	690	0.00016	537	0.00031	1689	0.00015
Pelobacter	18	G	454	0.00009	496	0.0001	395	0.0001	41	0.00003	63	0.00003	267	0.00006	205	0.00007	79	0.00006	154	0.00004	97	0.00003	186	0.00004	106	0.00005	691	0.00008	497	0.00006	311	0.00004	149	0.00007	19	0.00004	362	0.00006	213	0.00005	57	0.00003	529	0.00005
Sedimenticola	349742	G	183	0.00004	222	0.00004	157	0.00004	42	0.00003	95	0.00005	123	0.00003	95	0.00003	72	0.00005	146	0.00004	174	0.00006	302	0.00007	65	0.00003	286	0.00003	276	0.00003	362	0.00004	120	0.00005	15	0.00003	392	0.00006	169	0.00004	85	0.00005	481	0.00004
Selenomonas	970	G	1650	0.00033	1718	0.00033	1385	0.00034	139	0.00011	335	0.00018	973	0.00023	782	0.00026	257	0.00019	595	0.00017	270	0.00009	577	0.00014	285	0.00015	2484	0.00029	1830	0.00023	1037	0.00013	362	0.00016	83	0.00016	972	0.00016	776	0.00018	204	0.00012	1656	0.00015
Endocarpon	364710	G	324	0.00006	261	0.00005	180	0.00004	32	0.00003	46	0.00002	57	0.00001	30	0.00001	14	0.00001	47	0.00001	55	0.00002	102	0.00002	21	0.00001	724	0.00008	73	0.00001	200	0.00002	35	0.00002	20	0.00004	133	0.00002	70	0.00002	32	0.00002	127	0.00001
Lentibacter	1434014	G	51	0.00001	34	0.00001	33	0.00001	0	0	21	0.00001	33	0.00001	25	0.00001	18	0.00001	17	0	23	0.00001	22	0.00001	0	0	36	0	51	0.00001	31	0	17	0.00001	0	0	61	0.00001	22	0.00001	0	0	57	0.00001
Abditibacterium	2109263	G	119	0.00002	121	0.00002	122	0.00003	18	0.00001	59	0.00003	94	0.00002	85	0.00003	27	0.00002	38	0.00001	40	0.00001	79	0.00002	44	0.00002	193	0.00002	138	0.00002	211	0.00003	23	0.00001	24	0.00005	106	0.00002	46	0.00001	66	0.00004	98	0.00001
Hoyosella	697025	G	335	0.00007	312	0.00006	249	0.00006	134	0.00011	123	0.00006	419	0.0001	327	0.00011	94	0.00007	206	0.00006	93	0.00003	253	0.00006	194	0.0001	533	0.00006	567	0.00007	508	0.00006	186	0.00008	11	0.00002	470	0.00008	269	0.00006	57	0.00003	1064	0.0001
Paraphotobacterium	2042066	G	0	0	0	0	0	0	0	0	0	0	0	0	0	0	0	0	0	0	0	0	0	0	0	0	0	0	10	0	21	0	0	0	0	0	0	0	0	0	12	0.00001	0	0
Acanthamoeba	5754	G	805	0.00016	839	0.00016	673	0.00017	92	0.00007	190	0.0001	525	0.00013	401	0.00013	144	0.0001	350	0.0001	119	0.00004	278	0.00007	156	0.00008	1283	0.00015	1018	0.00013	480	0.00006	215	0.00009	38	0.00007	497	0.00008	461	0.00011	88	0.00005	898	0.00008
Aestuariimicrobium	396388	G	273	0.00005	222	0.00004	231	0.00006	67	0.00005	97	0.00005	238	0.00006	156	0.00005	63	0.00005	252	0.00007	94	0.00003	159	0.00004	108	0.00006	448	0.00005	558	0.00007	287	0.00003	122	0.00005	13	0.00003	264	0.00004	320	0.00008	27	0.00002	726	0.00007
Trichophyton	5550	G	191	0.00004	201	0.00004	183	0.00005	115	0.00009	146	0.00008	150	0.00004	106	0.00003	43	0.00003	127	0.00004	273	0.00009	243	0.00006	98	0.00005	319	0.00004	213	0.00003	691	0.00008	63	0.00003	37	0.00007	357	0.00006	161	0.00004	110	0.00006	281	0.00003
Plantibacter	190323	G	1617	0.00032	1588	0.00031	1321	0.00033	394	0.00031	679	0.00036	1180	0.00028	908	0.0003	345	0.00025	1175	0.00033	622	0.00021	1133	0.00027	635	0.00032	2926	0.00034	2588	0.00032	2283	0.00028	686	0.0003	116	0.00022	1773	0.00029	1448	0.00034	294	0.00017	3601	0.00033
Cordyceps	45234	G	776	0.00015	773	0.00015	623	0.00015	219	0.00017	457	0.00024	538	0.00013	383	0.00013	136	0.0001	401	0.00011	430	0.00015	598	0.00014	387	0.0002	1299	0.00015	870	0.00011	1188	0.00014	273	0.00012	67	0.00013	1685	0.00028	456	0.00011	192	0.00011	955	0.00009
Pneumocystis	4753	G	30	0.00001	27	0.00001	27	0.00001	29	0.00002	21	0.00001	15	0	0	0	31	0.00002	15	0	57	0.00002	85	0.00002	18	0.00001	29	0	35	0	118	0.00001	20	0.00001	15	0.00003	54	0.00001	32	0.00001	58	0.00003	103	0.00001
Antarctobacter	74032	G	246	0.00005	237	0.00005	202	0.00005	44	0.00003	88	0.00005	156	0.00004	144	0.00005	61	0.00004	148	0.00004	121	0.00004	149	0.00004	78	0.00004	369	0.00004	283	0.00003	242	0.00003	99	0.00004	0	0	347	0.00006	163	0.00004	48	0.00003	502	0.00005
Methylomicrobium	39773	G	317	0.00006	366	0.00007	270	0.00007	47	0.00004	103	0.00005	171	0.00004	126	0.00004	81	0.00006	171	0.00005	144	0.00005	350	0.00008	90	0.00005	514	0.00006	336	0.00004	436	0.00005	143	0.00006	34	0.00007	444	0.00007	217	0.00005	100	0.00006	572	0.00005
Mycobacteroides	670516	G	3307	0.00065	3525	0.00069	2840	0.0007	564	0.00045	942	0.00049	2232	0.00054	1776	0.00059	818	0.00059	3566	0.001	895	0.00031	1714	0.00041	1079	0.00055	6121	0.00071	6798	0.00084	3681	0.00045	1309	0.00057	224	0.00043	3062	0.0005	3648	0.00087	465	0.00027	5734	0.00052
Aptenodytes	9232	G	779	0.00015	814	0.00016	703	0.00017	257	0.0002	274	0.00014	378	0.00009	369	0.00012	326	0.00024	364	0.0001	695	0.00024	933	0.00022	294	0.00015	1194	0.00014	826	0.0001	1521	0.00018	357	0.00016	141	0.00027	1032	0.00017	444	0.00011	367	0.00021	1616	0.00015
Mastigocladopsis	221282	G	70	0.00001	72	0.00001	59	0.00001	0	0	0	0	0	0	0	0	0	0	12	0	15	0.00001	31	0.00001	11	0.00001	55	0.00001	16	0	25	0	0	0	0	0	69	0.00001	10	0	0	0	13	0
Halolactibacillus	306539	G	10	0	12	0	0	0	0	0	12	0.00001	0	0	10	0	24	0.00002	0	0	29	0.00001	46	0.00001	10	0.00001	18	0	67	0.00001	93	0.00001	27	0.00001	0	0	45	0.00001	11	0	11	0.00001	56	0.00001
Terracidiphilus	1768185	G	276	0.00005	334	0.00006	291	0.00007	17	0.00001	37	0.00002	141	0.00003	112	0.00004	0	0	72	0.00002	17	0.00001	37	0.00001	33	0.00002	374	0.00004	191	0.00002	110	0.00001	33	0.00001	0	0	88	0.00001	86	0.00002	18	0.00001	166	0.00002
Hydrogenophaga	47420	G	4004	0.00079	4186	0.00081	3451	0.00086	463	0.00037	1142	0.0006	3958	0.00096	2461	0.00081	606	0.00044	2002	0.00056	1173	0.0004	2019	0.00049	854	0.00044	6545	0.00076	5370	0.00066	4085	0.0005	1144	0.0005	257	0.00049	3109	0.00051	2618	0.00062	932	0.00053	4868	0.00044
Calidris	8918	G	1263	0.00025	1264	0.00025	1034	0.00026	429	0.00034	477	0.00025	714	0.00017	549	0.00018	487	0.00035	667	0.00019	995	0.00034	1471	0.00035	453	0.00023	1845	0.00021	1353	0.00017	2432	0.0003	583	0.00025	235	0.00045	1631	0.00027	713	0.00017	607	0.00035	2563	0.00023
Candidatus Nitrosomarinus	1993653	G	34	0.00001	27	0.00001	18	0	0	0	0	0	0	0	0	0	0	0	0	0	21	0.00001	0	0	0	0	15	0	0	0	16	0	0	0	0	0	18	0	0	0	0	0	18	0
Pseudooceanicola	1679449	G	2370	0.00047	2528	0.00049	1902	0.00047	305	0.00024	742	0.00039	1888	0.00046	1405	0.00046	665	0.00048	1390	0.00039	805	0.00028	1447	0.00035	796	0.00041	3878	0.00045	3213	0.0004	2144	0.00026	1094	0.00048	139	0.00027	2859	0.00047	1803	0.00043	424	0.00024	4584	0.00042
Aeriscardovia	240233	G	10	0	16	0	14	0	0	0	0	0	15	0	0	0	0	0	12	0	24	0.00001	15	0	0	0	152	0.00002	18	0	27	0	0	0	0	0	23	0	17	0	0	0	60	0.00001
Lachancea	300275	G	59	0.00001	59	0.00001	51	0.00001	14	0.00001	14	0.00001	45	0.00001	31	0.00001	21	0.00002	32	0.00001	35	0.00001	52	0.00001	23	0.00001	105	0.00001	84	0.00001	77	0.00001	23	0.00001	0	0	64	0.00001	28	0.00001	18	0.00001	78	0.00001
Thiothrix	1030	G	79	0.00002	93	0.00002	71	0.00002	45	0.00004	44	0.00002	49	0.00001	28	0.00001	35	0.00003	68	0.00002	103	0.00004	125	0.00003	37	0.00002	105	0.00001	79	0.00001	188	0.00002	67	0.00003	17	0.00003	174	0.00003	69	0.00002	37	0.00002	244	0.00002
Saliterribacillus	1434043	G	0	0	0	0	0	0	11	0.00001	13	0.00001	0	0	0	0	0	0	0	0	13	0	17	0	19	0.00001	0	0	45	0.00001	30	0	0	0	0	0	39	0.00001	0	0	0	0	31	0
Thiomicrorhabdus	2039723	G	33	0.00001	51	0.00001	46	0.00001	24	0.00002	38	0.00002	31	0.00001	27	0.00001	64	0.00005	25	0.00001	58	0.00002	95	0.00002	36	0.00002	57	0.00001	86	0.00001	160	0.00002	204	0.00009	24	0.00005	146	0.00002	34	0.00001	45	0.00003	301	0.00003
Alternaria	5598	G	100	0.00002	156	0.00003	97	0.00002	72	0.00006	429	0.00022	293	0.00007	234	0.00008	38	0.00003	436	0.00012	129	0.00004	3584	0.00086	99	0.00005	226	0.00003	249	0.00003	284	0.00003	63	0.00003	15	0.00003	233	0.00004	478	0.00011	33	0.00002	386	0.00004
Winogradskyella	286104	G	85	0.00002	102	0.00002	68	0.00002	514	0.00041	226	0.00012	105	0.00003	78	0.00003	753	0.00055	454	0.00013	2183	0.00075	2151	0.00052	239	0.00012	110	0.00001	477	0.00006	2860	0.00035	652	0.00028	296	0.00057	802	0.00013	479	0.00011	878	0.0005	2499	0.00023
Acetanaerobacterium	258514	G	60	0.00001	35	0.00001	41	0.00001	0	0	11	0.00001	16	0	11	0	0	0	13	0	12	0	20	0	0	0	84	0.00001	27	0	21	0	0	0	0	0	25	0	20	0	0	0	47	0
Steroidobacter	469322	G	5281	0.00104	6182	0.0012	3910	0.00097	424	0.00034	1401	0.00073	6838	0.00165	3946	0.0013	423	0.00031	1376	0.00039	829	0.00029	1949	0.00047	596	0.0003	10564	0.00122	4097	0.0005	5358	0.00065	1270	0.00055	213	0.00041	2167	0.00036	2376	0.00056	1030	0.00059	2702	0.00025
Ictalurus	7997	G	692	0.00014	745	0.00014	636	0.00016	294	0.00023	257	0.00013	363	0.00009	327	0.00011	336	0.00024	405	0.00011	666	0.00023	1042	0.00025	299	0.00015	921	0.00011	641	0.00008	1821	0.00022	377	0.00016	147	0.00028	991	0.00016	425	0.0001	441	0.00025	1444	0.00013
Marinospirillum	64968	G	72	0.00001	59	0.00001	66	0.00002	49	0.00004	72	0.00004	56	0.00001	37	0.00001	53	0.00004	104	0.00003	334	0.00012	299	0.00007	64	0.00003	96	0.00001	119	0.00001	378	0.00005	195	0.00009	27	0.00005	445	0.00007	88	0.00002	129	0.00007	450	0.00004
Mariniblastus	2005380	G	305	0.00006	317	0.00006	260	0.00006	36	0.00003	137	0.00007	133	0.00003	110	0.00004	39	0.00003	1353	0.00038	55	0.00002	168	0.00004	139	0.00007	483	0.00006	3037	0.00037	349	0.00004	79	0.00003	19	0.00004	477	0.00008	1826	0.00043	48	0.00003	267	0.00002
Jannaschia	188905	G	2225	0.00044	2334	0.00045	1799	0.00045	230	0.00018	751	0.00039	1766	0.00043	1296	0.00043	583	0.00042	1223	0.00034	598	0.00021	1228	0.0003	662	0.00034	3668	0.00042	3129	0.00038	1878	0.00023	1005	0.00044	116	0.00022	2431	0.0004	1667	0.0004	355	0.0002	4306	0.00039
Enhydra	34881	G	2301	0.00046	2463	0.00048	1837	0.00046	824	0.00065	871	0.00046	1208	0.00029	865	0.00029	781	0.00057	1180	0.00033	1967	0.00068	2744	0.00066	784	0.0004	3265	0.00038	2237	0.00028	4799	0.00058	1018	0.00044	472	0.00091	2846	0.00047	1341	0.00032	1204	0.00069	4110	0.00038
Dickeya	204037	G	686	0.00014	679	0.00013	578	0.00014	120	0.0001	195	0.0001	467	0.00011	351	0.00012	178	0.00013	364	0.0001	479	0.00017	688	0.00017	195	0.0001	1027	0.00012	1025	0.00013	1053	0.00013	323	0.00014	75	0.00014	940	0.00015	485	0.00012	283	0.00016	1286	0.00012
Ammonifex	42837	G	143	0.00003	153	0.00003	133	0.00003	11	0.00001	26	0.00001	81	0.00002	58	0.00002	18	0.00001	73	0.00002	15	0.00001	33	0.00001	20	0.00001	246	0.00003	151	0.00002	61	0.00001	26	0.00001	0	0	67	0.00001	68	0.00002	0	0	179	0.00002
Desulfatitalea	1303912	G	230	0.00005	285	0.00006	204	0.00005	13	0.00001	48	0.00003	132	0.00003	104	0.00003	37	0.00003	113	0.00003	40	0.00001	93	0.00002	56	0.00003	380	0.00004	232	0.00003	172	0.00002	99	0.00004	0	0	172	0.00003	104	0.00002	24	0.00001	289	0.00003
Calderihabitans	1326739	G	25	0	18	0	15	0	0	0	0	0	23	0.00001	0	0	0	0	10	0	10	0	22	0.00001	10	0.00001	31	0	22	0	25	0	0	0	0	0	13	0	20	0	0	0	37	0
Desulfatirhabdium	497742	G	111	0.00002	117	0.00002	89	0.00002	11	0.00001	24	0.00001	38	0.00001	29	0.00001	16	0.00001	21	0.00001	20	0.00001	32	0.00001	13	0.00001	138	0.00002	98	0.00001	71	0.00001	26	0.00001	0	0	97	0.00002	56	0.00001	19	0.00001	158	0.00001
Rubidibacter	582491	G	90	0.00002	88	0.00002	79	0.00002	0	0	0	0	44	0.00001	41	0.00001	0	0	23	0.00001	12	0	15	0	0	0	151	0.00002	107	0.00001	38	0	22	0.00001	0	0	38	0.00001	37	0.00001	10	0.00001	87	0.00001
Hydrotalea	1004300	G	94	0.00002	119	0.00002	64	0.00002	76	0.00006	29	0.00002	60	0.00001	25	0.00001	78	0.00006	89	0.00002	200	0.00007	261	0.00006	30	0.00002	98	0.00001	116	0.00001	521	0.00006	48	0.00002	37	0.00007	106	0.00002	106	0.00003	127	0.00007	298	0.00003
Mycetocola	76634	G	1869	0.00037	1925	0.00037	1504	0.00037	730	0.00058	1038	0.00054	1457	0.00035	1089	0.00036	469	0.00034	1635	0.00046	1175	0.00041	2146	0.00052	889	0.00045	3915	0.00045	3755	0.00046	4495	0.00055	773	0.00034	209	0.0004	2537	0.00042	1808	0.00043	620	0.00035	4186	0.00038
Methanosphaerula	475087	G	69	0.00001	35	0.00001	43	0.00001	0	0	0	0	30	0.00001	21	0.00001	0	0	19	0.00001	0	0	16	0	0	0	91	0.00001	56	0.00001	25	0	0	0	0	0	31	0.00001	26	0.00001	0	0	50	0
Dolosicoccus	171413	G	0	0	0	0	0	0	0	0	0	0	0	0	0	0	0	0	0	0	0	0	21	0.00001	0	0	0	0	0	0	11	0	0	0	0	0	0	0	0	0	0	0	48	0
Cebus	9513	G	1667	0.00033	1801	0.00035	1472	0.00037	621	0.00049	607	0.00032	884	0.00021	684	0.00023	696	0.0005	969	0.00027	1563	0.00054	2283	0.00055	594	0.0003	2337	0.00027	1797	0.00022	4069	0.00049	877	0.00038	367	0.00071	2360	0.00039	1084	0.00026	1041	0.0006	3473	0.00032
Chlamydia	810	G	2938	0.00058	3338	0.00065	2691	0.00067	0	0	321	0.00017	1260	0.0003	974	0.00032	0	0	37	0.00001	40	0.00001	151	0.00004	18	0.00001	3965	0.00046	55	0.00001	118	0.00001	50	0.00002	26	0.00005	80	0.00001	35	0.00001	62	0.00004	113	0.00001
Pseudohongiella	1524249	G	130	0.00003	154	0.00003	81	0.00002	114	0.00009	228	0.00012	98	0.00002	89	0.00003	111	0.00008	203	0.00006	1671	0.00058	967	0.00023	221	0.00011	192	0.00002	276	0.00003	1305	0.00016	176	0.00008	264	0.00051	4890	0.0008	167	0.00004	771	0.00044	779	0.00007
Leptothrix	88	G	1031	0.0002	1043	0.0002	875	0.00022	78	0.00006	215	0.00011	765	0.00018	596	0.0002	136	0.0001	461	0.00013	215	0.00007	401	0.0001	197	0.0001	1604	0.00019	1349	0.00017	841	0.0001	260	0.00011	55	0.00011	690	0.00011	573	0.00014	154	0.00009	1199	0.00011
Sediminibacter	379072	G	0	0	0	0	0	0	52	0.00004	36	0.00002	0	0	0	0	86	0.00006	52	0.00001	199	0.00007	227	0.00005	21	0.00001	13	0	41	0.00001	262	0.00003	69	0.00003	23	0.00004	88	0.00001	51	0.00001	48	0.00003	252	0.00002
Nitratifractor	269260	G	47	0.00001	59	0.00001	43	0.00001	0	0	18	0.00001	58	0.00001	34	0.00001	0	0	33	0.00001	17	0.00001	25	0.00001	0	0	94	0.00001	49	0.00001	45	0.00001	18	0.00001	0	0	39	0.00001	25	0.00001	0	0	56	0.00001
Schizophyllum	5333	G	362	0.00007	329	0.00006	325	0.00008	42	0.00003	85	0.00004	237	0.00006	199	0.00007	51	0.00004	159	0.00004	65	0.00002	127	0.00003	73	0.00004	585	0.00007	420	0.00005	256	0.00003	83	0.00004	18	0.00003	265	0.00004	237	0.00006	40	0.00002	436	0.00004
Marinicauda	1649466	G	424	0.00008	499	0.0001	387	0.0001	33	0.00003	89	0.00005	359	0.00009	271	0.00009	88	0.00006	209	0.00006	55	0.00002	156	0.00004	95	0.00005	733	0.00008	614	0.00008	286	0.00003	158	0.00007	18	0.00003	309	0.00005	307	0.00007	58	0.00003	651	0.00006
Sporichthya	35750	G	1194	0.00024	1184	0.00023	938	0.00023	188	0.00015	353	0.00018	2426	0.00059	2064	0.00068	191	0.00014	1212	0.00034	177	0.00006	527	0.00013	327	0.00017	2395	0.00028	7203	0.00089	939	0.00011	380	0.00017	64	0.00012	888	0.00015	1767	0.00042	59	0.00003	2313	0.00021
Candidatus Hepatoplasma	295595	G	0	0	0	0	0	0	0	0	0	0	0	0	0	0	0	0	0	0	0	0	0	0	0	0	0	0	0	0	0	0	10	0	0	0	0	0	0	0	0	0	12	0
Curtobacterium	2034	G	15317	0.00303	15006	0.00292	12260	0.00304	2923	0.00232	5091	0.00266	11450	0.00277	9118	0.00301	3241	0.00235	10560	0.00296	4159	0.00144	8551	0.00206	4931	0.00252	28519	0.00329	25163	0.0031	16394	0.00199	5903	0.00258	845	0.00163	13651	0.00225	12693	0.00302	2197	0.00126	31926	0.00291
Epibacterium	1649279	G	372	0.00007	400	0.00008	301	0.00007	50	0.00004	192	0.0001	301	0.00007	213	0.00007	155	0.00011	283	0.00008	282	0.0001	350	0.00008	169	0.00009	645	0.00007	493	0.00006	480	0.00006	239	0.0001	15	0.00003	625	0.0001	315	0.00007	95	0.00005	868	0.00008
Thalassobacillus	331971	G	29	0.00001	42	0.00001	56	0.00001	95	0.00008	3341	0.00175	87	0.00002	72	0.00002	86	0.00006	155	0.00004	278	0.0001	510	0.00012	1055	0.00054	69	0.00001	4461	0.00055	177	0.00002	114	0.00005	46	0.00009	4964	0.00082	72	0.00002	104	0.00006	910	0.00008
Limnoraphis	1332112	G	22	0	22	0	14	0	0	0	12	0.00001	0	0	15	0	0	0	11	0	12	0	0	0	10	0.00001	36	0	21	0	12	0	11	0	0	0	29	0	20	0	0	0	28	0
Zobellia	112040	G	31	0.00001	32	0.00001	25	0.00001	222	0.00018	100	0.00005	50	0.00001	56	0.00002	275	0.0002	158	0.00004	693	0.00024	824	0.0002	114	0.00006	52	0.00001	221	0.00003	1168	0.00014	258	0.00011	108	0.00021	318	0.00005	201	0.00005	265	0.00015	987	0.00009
Humitalea	1223303	G	845	0.00017	825	0.00016	583	0.00014	54	0.00004	145	0.00008	399	0.0001	267	0.00009	94	0.00007	280	0.00008	102	0.00004	223	0.00005	114	0.00006	1141	0.00013	649	0.00008	360	0.00004	164	0.00007	16	0.00003	447	0.00007	368	0.00009	54	0.00003	726	0.00007
Thiorhodovibrio	61593	G	189	0.00004	188	0.00004	175	0.00004	24	0.00002	43	0.00002	98	0.00002	69	0.00002	107	0.00008	86	0.00002	76	0.00003	247	0.00006	48	0.00002	596	0.00007	192	0.00002	162	0.00002	63	0.00003	13	0.00003	231	0.00004	285	0.00007	25	0.00001	587	0.00005
Thalassococcus	436357	G	692	0.00014	726	0.00014	521	0.00013	77	0.00006	242	0.00013	520	0.00013	393	0.00013	188	0.00014	349	0.0001	265	0.00009	444	0.00011	236	0.00012	1114	0.00013	951	0.00012	601	0.00007	303	0.00013	52	0.0001	780	0.00013	537	0.00013	113	0.00006	1366	0.00012
Coccocarpia	191097	G	0	0	0	0	0	0	0	0	0	0	0	0	0	0	0	0	0	0	20	0.00001	0	0	0	0	0	0	0	0	43	0.00001	0	0	0	0	0	0	0	0	0	0	0	0
Diplodia	66735	G	502	0.0001	474	0.00009	445	0.00011	130	0.0001	161	0.00008	291	0.00007	264	0.00009	86	0.00006	222	0.00006	212	0.00007	356	0.00009	149	0.00008	811	0.00009	521	0.00006	751	0.00009	142	0.00006	45	0.00009	547	0.00009	296	0.00007	102	0.00006	649	0.00006
Anaerofilum	52784	G	167	0.00003	177	0.00003	123	0.00003	18	0.00001	51	0.00003	114	0.00003	89	0.00003	36	0.00003	81	0.00002	23	0.00001	42	0.00001	37	0.00002	264	0.00003	225	0.00003	112	0.00001	43	0.00002	0	0	112	0.00002	100	0.00002	15	0.00001	254	0.00002
Penicilliopsis	70110	G	349	0.00007	403	0.00008	295	0.00007	109	0.00009	185	0.0001	212	0.00005	159	0.00005	68	0.00005	218	0.00006	262	0.00009	363	0.00009	138	0.00007	510	0.00006	412	0.00005	680	0.00008	115	0.00005	34	0.00007	510	0.00008	236	0.00006	103	0.00006	542	0.00005
Cyclobacterium	68288	G	168	0.00003	179	0.00003	115	0.00003	1784	0.00142	1172	0.00061	487	0.00012	340	0.00011	1231	0.00089	956	0.00027	3834	0.00132	4733	0.00114	1179	0.0006	170	0.00002	1128	0.00014	5766	0.0007	1007	0.00044	740	0.00143	2877	0.00047	1008	0.00024	1931	0.00111	5125	0.00047
Maritimibacter	404235	G	740	0.00015	745	0.00014	624	0.00015	90	0.00007	263	0.00014	564	0.00014	484	0.00016	185	0.00013	438	0.00012	214	0.00007	441	0.00011	244	0.00012	1240	0.00014	1094	0.00013	654	0.00008	310	0.00014	52	0.0001	898	0.00015	516	0.00012	109	0.00006	1595	0.00015
Pleurastrum	34114	G	0	0	0	0	0	0	0	0	0	0	15	0	0	0	0	0	16	0	0	0	0	0	0	0	0	0	0	0	0	0	0	0	0	0	0	0	0	0	0	0	0	0
Aerococcus	1375	G	188	0.00004	177	0.00003	138	0.00003	64	0.00005	55	0.00003	107	0.00003	109	0.00004	207	0.00015	138	0.00004	112	0.00004	169	0.00004	78	0.00004	245	0.00003	233	0.00003	461	0.00006	224	0.0001	24	0.00005	285	0.00005	106	0.00003	174	0.0001	1255	0.00011
Paralichthys	8254	G	538	0.00011	521	0.0001	446	0.00011	167	0.00013	192	0.0001	311	0.00008	234	0.00008	209	0.00015	274	0.00008	503	0.00017	679	0.00016	164	0.00008	743	0.00009	534	0.00007	1195	0.00015	227	0.0001	106	0.0002	734	0.00012	364	0.00009	269	0.00015	1052	0.0001
Saimiri	9520	G	1897	0.00038	1983	0.00039	1569	0.00039	859	0.00068	737	0.00039	955	0.00023	748	0.00025	774	0.00056	1011	0.00028	2085	0.00072	2818	0.00068	781	0.0004	2516	0.00029	1961	0.00024	4793	0.00058	1056	0.00046	420	0.00081	2944	0.00048	1214	0.00029	1252	0.00072	4087	0.00037
Musca	7369	G	520	0.0001	568	0.00011	468	0.00012	298	0.00024	211	0.00011	230	0.00006	162	0.00005	269	0.00019	286	0.00008	778	0.00027	1022	0.00025	217	0.00011	689	0.00008	564	0.00007	1684	0.0002	355	0.00015	162	0.00031	787	0.00013	362	0.00009	436	0.00025	1445	0.00013
Catalinimonas	1522128	G	222	0.00004	223	0.00004	156	0.00004	105	0.00008	62	0.00003	235	0.00006	116	0.00004	99	0.00007	120	0.00003	195	0.00007	297	0.00007	79	0.00004	286	0.00003	321	0.00004	514	0.00006	111	0.00005	47	0.00009	248	0.00004	207	0.00005	128	0.00007	486	0.00004
Cimex	30079	G	490	0.0001	547	0.00011	433	0.00011	248	0.0002	193	0.0001	235	0.00006	179	0.00006	255	0.00018	324	0.00009	560	0.00019	865	0.00021	175	0.00009	636	0.00007	477	0.00006	1458	0.00018	286	0.00012	139	0.00027	729	0.00012	318	0.00008	418	0.00024	1065	0.0001
Halomonas	2745	G	11410	0.00226	11709	0.00228	9170	0.00228	5063	0.00402	12844	0.00672	8372	0.00202	6368	0.0021	11585	0.00839	19075	0.00535	110656	0.03819	100426	0.02418	13015	0.00664	18426	0.00213	25461	0.00313	45256	0.0055	59753	0.02608	5168	0.00995	74837	0.01231	19794	0.0047	14081	0.00806	155463	0.01419
Plesiocystis	191767	G	1458	0.00029	1584	0.00031	1176	0.00029	113	0.00009	355	0.00019	1054	0.00025	808	0.00027	215	0.00016	601	0.00017	125	0.00004	474	0.00011	281	0.00014	2405	0.00028	1798	0.00022	750	0.00009	351	0.00015	36	0.00007	1180	0.00019	809	0.00019	111	0.00006	1875	0.00017
Methylacidiphilum	511745	G	256	0.00005	264	0.00005	229	0.00006	0	0	12	0.00001	17	0	14	0	0	0	120	0.00003	22	0.00001	33	0.00001	0	0	434	0.00005	323	0.00004	196	0.00002	85	0.00004	0	0	190	0.00003	143	0.00003	27	0.00002	334	0.00003
Corapipo	415027	G	649	0.00013	681	0.00013	609	0.00015	258	0.0002	239	0.00013	384	0.00009	255	0.00008	255	0.00018	377	0.00011	567	0.0002	823	0.0002	252	0.00013	1043	0.00012	709	0.00009	1281	0.00016	295	0.00013	115	0.00022	873	0.00014	393	0.00009	356	0.0002	1493	0.00014
Tindallia	69894	G	0	0	14	0	0	0	12	0.00001	0	0	0	0	0	0	0	0	0	0	27	0.00001	37	0.00001	0	0	0	0	16	0	52	0.00001	11	0	0	0	15	0	17	0	14	0.00001	33	0
Haplochromis	8121	G	159	0.00003	192	0.00004	164	0.00004	95	0.00008	53	0.00003	112	0.00003	67	0.00002	97	0.00007	79	0.00002	126	0.00004	335	0.00008	82	0.00004	229	0.00003	208	0.00003	466	0.00006	109	0.00005	45	0.00009	269	0.00004	86	0.00002	106	0.00006	343	0.00003
Mobilicoccus	984996	G	943	0.00019	940	0.00018	699	0.00017	210	0.00017	398	0.00021	813	0.0002	636	0.00021	218	0.00016	919	0.00026	249	0.00009	509	0.00012	386	0.0002	1745	0.0002	1962	0.00024	1034	0.00013	425	0.00019	49	0.00009	920	0.00015	1104	0.00026	104	0.00006	2510	0.00023
Acanthisitta	57067	G	796	0.00016	795	0.00015	660	0.00016	356	0.00028	348	0.00018	444	0.00011	319	0.00011	366	0.00027	492	0.00014	871	0.0003	1285	0.00031	300	0.00015	1076	0.00012	800	0.0001	1999	0.00024	407	0.00018	190	0.00037	1237	0.0002	525	0.00012	574	0.00033	1779	0.00016
Azoarcus	12960	G	4009	0.00079	4443	0.00086	3317	0.00082	364	0.00029	776	0.00041	2678	0.00065	1812	0.0006	678	0.00049	1517	0.00043	774	0.00027	1527	0.00037	676	0.00035	5878	0.00068	4731	0.00058	2967	0.00036	1295	0.00057	189	0.00036	2728	0.00045	2153	0.00051	596	0.00034	5108	0.00047
Hydrogenobaculum	168657	G	0	0	0	0	11	0	0	0	0	0	0	0	0	0	0	0	0	0	0	0	11	0	0	0	0	0	0	0	24	0	0	0	0	0	11	0	0	0	0	0	0	0
Candidatus Phycorickettsia	2115980	G	0	0	0	0	0	0	0	0	0	0	0	0	0	0	0	0	0	0	0	0	11	0	0	0	0	0	0	0	0	0	0	0	0	0	0	0	0	0	0	0	50	0
Actinocorallia	58108	G	2715	0.00054	2572	0.0005	2144	0.00053	374	0.0003	3288	0.00172	2006	0.00048	1547	0.00051	395	0.00029	1707	0.00048	826	0.00029	1315	0.00032	1177	0.0006	4945	0.00057	4404	0.00054	4808	0.00058	817	0.00036	118	0.00023	4234	0.0007	2269	0.00054	902	0.00052	4356	0.0004
Gracilimonas	649462	G	68	0.00001	70	0.00001	77	0.00002	204	0.00016	385	0.0002	65	0.00002	50	0.00002	701	0.00051	329	0.00009	468	0.00016	1337	0.00032	464	0.00024	98	0.00001	401	0.00005	413	0.00005	1372	0.0006	153	0.00029	1932	0.00032	399	0.00009	239	0.00014	3431	0.00031
Schistosoma	6181	G	500	0.0001	488	0.00009	372	0.00009	264	0.00021	201	0.00011	218	0.00005	152	0.00005	245	0.00018	305	0.00009	619	0.00021	914	0.00022	191	0.0001	563	0.00006	515	0.00006	1487	0.00018	272	0.00012	127	0.00024	744	0.00012	363	0.00009	401	0.00023	1096	0.0001
Ignatzschineria	112008	G	24	0	32	0.00001	21	0.00001	34	0.00003	12	0.00001	15	0	0	0	18	0.00001	26	0.00001	41	0.00001	46	0.00001	16	0.00001	27	0	28	0	98	0.00001	47	0.00002	11	0.00002	79	0.00001	76	0.00002	23	0.00001	82	0.00001
Sanionia	94483	G	31	0.00001	0	0	13	0	0	0	0	0	0	0	0	0	0	0	0	0	0	0	0	0	0	0	0	0	0	0	0	0	0	0	0	0	0	0	0	0	0	0	0	0
Sediminitomix	379074	G	16	0	0	0	0	0	25	0.00002	31	0.00002	23	0.00001	13	0	33	0.00002	25	0.00001	104	0.00004	113	0.00003	16	0.00001	0	0	25	0	143	0.00002	27	0.00001	13	0.00003	48	0.00001	42	0.00001	36	0.00002	112	0.00001
Rathayibacter	33886	G	6160	0.00122	6327	0.00123	4920	0.00122	1229	0.00098	1991	0.00104	4502	0.00109	3517	0.00116	1122	0.00081	3906	0.0011	1737	0.0006	3731	0.0009	1977	0.00101	11668	0.00135	9740	0.0012	7101	0.00086	2149	0.00094	431	0.00083	5604	0.00092	4924	0.00117	979	0.00056	11771	0.00107
Fournierella	1940255	G	78	0.00002	99	0.00002	45	0.00001	0	0	15	0.00001	36	0.00001	18	0.00001	0	0	41	0.00001	0	0	36	0.00001	15	0.00001	111	0.00001	79	0.00001	38	0	19	0.00001	0	0	40	0.00001	67	0.00002	0	0	68	0.00001
Rickettsiella	59195	G	25	0	24	0	16	0	0	0	0	0	0	0	0	0	0	0	23	0.00001	30	0.00001	37	0.00001	0	0	24	0	19	0	40	0	30	0.00001	0	0	32	0.00001	23	0.00001	14	0.00001	58	0.00001
Myunavirus	2560180	G	0	0	0	0	0	0	0	0	0	0	0	0	0	0	0	0	0	0	0	0	0	0	0	0	0	0	0	0	0	0	13	0.00001	0	0	150	0.00002	0	0	0	0	15	0
Mycoplana	13159	G	279	0.00006	290	0.00006	208	0.00005	56	0.00004	111	0.00006	206	0.00005	163	0.00005	62	0.00004	194	0.00005	137	0.00005	246	0.00006	150	0.00008	466	0.00005	443	0.00005	585	0.00007	126	0.00006	19	0.00004	452	0.00007	299	0.00007	118	0.00007	495	0.00005
Fenollaria	1686313	G	0	0	0	0	0	0	0	0	0	0	0	0	0	0	0	0	0	0	0	0	0	0	0	0	0	0	0	0	0	0	0	0	0	0	0	0	0	0	0	0	20	0
Mesoflavibacter	444051	G	14	0	13	0	15	0	109	0.00009	49	0.00003	11	0	11	0	140	0.0001	80	0.00002	458	0.00016	343	0.00008	48	0.00002	11	0	83	0.00001	542	0.00007	111	0.00005	48	0.00009	134	0.00002	54	0.00001	162	0.00009	407	0.00004
Flavivirga	1209327	G	11	0	0	0	10	0	48	0.00004	15	0.00001	0	0	0	0	53	0.00004	28	0.00001	152	0.00005	157	0.00004	23	0.00001	0	0	37	0	216	0.00003	33	0.00001	22	0.00004	69	0.00001	32	0.00001	39	0.00002	172	0.00002
Anditalea	1494913	G	15	0	16	0	0	0	327	0.00026	205	0.00011	54	0.00001	36	0.00001	224	0.00016	162	0.00005	643	0.00022	898	0.00022	194	0.0001	20	0	169	0.00002	937	0.00011	133	0.00006	137	0.00026	486	0.00008	168	0.00004	345	0.0002	809	0.00007
Tyzzerella	1506577	G	0	0	0	0	0	0	0	0	0	0	0	0	0	0	0	0	0	0	0	0	30	0.00001	0	0	0	0	22	0	21	0	0	0	0	0	0	0	24	0.00001	0	0	37	0
Flexithrix	70992	G	20	0	33	0.00001	23	0.00001	70	0.00006	131	0.00007	69	0.00002	59	0.00002	111	0.00008	95	0.00003	491	0.00017	313	0.00008	47	0.00002	43	0	166	0.00002	441	0.00005	78	0.00003	48	0.00009	144	0.00002	104	0.00002	127	0.00007	366	0.00003
Nematocida	586132	G	0	0	0	0	0	0	0	0	0	0	0	0	0	0	0	0	0	0	0	0	0	0	0	0	0	0	0	0	10	0	0	0	0	0	0	0	0	0	0	0	0	0
Schizosaccharomyces	4895	G	54	0.00001	53	0.00001	62	0.00002	20	0.00002	21	0.00001	29	0.00001	19	0.00001	23	0.00002	34	0.00001	61	0.00002	85	0.00002	13	0.00001	77	0.00001	77	0.00001	206	0.00003	20	0.00001	19	0.00004	101	0.00002	41	0.00001	37	0.00002	125	0.00001
Sulfuritortus	1938335	G	383	0.00008	437	0.00008	283	0.00007	22	0.00002	57	0.00003	247	0.00006	182	0.00006	59	0.00004	180	0.00005	147	0.00005	114	0.00003	67	0.00003	509	0.00006	405	0.00005	263	0.00003	127	0.00006	0	0	251	0.00004	203	0.00005	131	0.00007	461	0.00004
Dactylococcopsis	13034	G	0	0	22	0	13	0	0	0	0	0	0	0	14	0	0	0	0	0	10	0	16	0	0	0	13	0	10	0	12	0	0	0	0	0	12	0	0	0	0	0	17	0
Corvus	30420	G	957	0.00019	1078	0.00021	921	0.00023	378	0.0003	361	0.00019	530	0.00013	424	0.00014	386	0.00028	543	0.00015	803	0.00028	1279	0.00031	361	0.00018	1402	0.00016	1156	0.00014	2163	0.00026	527	0.00023	223	0.00043	1370	0.00023	596	0.00014	551	0.00032	2023	0.00018
Pseudoruegeria	311411	G	1059	0.00021	1164	0.00023	894	0.00022	136	0.00011	354	0.00019	843	0.0002	629	0.00021	260	0.00019	575	0.00016	320	0.00011	576	0.00014	281	0.00014	1682	0.00019	1443	0.00018	908	0.00011	442	0.00019	53	0.0001	1321	0.00022	716	0.00017	160	0.00009	1975	0.00018
Kytococcus	57499	G	2441	0.00048	2451	0.00048	2208	0.00055	577	0.00046	1281	0.00067	2050	0.0005	1942	0.00064	947	0.00069	2712	0.00076	561	0.00019	1679	0.0004	1239	0.00063	4917	0.00057	6241	0.00077	3127	0.00038	1521	0.00066	121	0.00023	3042	0.0005	3471	0.00082	341	0.0002	8178	0.00075
Desulfohalotomaculum	2282743	G	0	0	20	0	12	0	0	0	0	0	13	0	11	0	0	0	33	0.00001	0	0	14	0	0	0	22	0	32	0	10	0	0	0	0	0	0	0	16	0	0	0	35	0
Cyanidioschyzon	45156	G	83	0.00002	83	0.00002	48	0.00001	12	0.00001	18	0.00001	47	0.00001	35	0.00001	11	0.00001	53	0.00001	22	0.00001	50	0.00001	23	0.00001	113	0.00001	106	0.00001	60	0.00001	28	0.00001	0	0	61	0.00001	37	0.00001	0	0	104	0.00001
Gulbenkiania	397456	G	174	0.00003	150	0.00003	124	0.00003	0	0	58	0.00003	119	0.00003	92	0.00003	28	0.00002	60	0.00002	45	0.00002	93	0.00002	31	0.00002	228	0.00003	162	0.00002	185	0.00002	46	0.00002	15	0.00003	161	0.00003	86	0.00002	55	0.00003	232	0.00002
Murinocardiopsis	1400055	G	1265	0.00025	1138	0.00022	982	0.00024	158	0.00013	379	0.0002	866	0.00021	649	0.00021	264	0.00019	726	0.0002	9460	0.00326	430	0.0001	369	0.00019	2153	0.00025	1986	0.00024	13593	0.00165	436	0.00019	349	0.00067	1522	0.00025	925	0.00022	759	0.00043	2606	0.00024
Fulmarus	30454	G	788	0.00016	927	0.00018	642	0.00016	345	0.00027	294	0.00015	455	0.00011	371	0.00012	306	0.00022	460	0.00013	757	0.00026	1079	0.00026	298	0.00015	1071	0.00012	848	0.0001	1825	0.00022	469	0.0002	166	0.00032	1136	0.00019	496	0.00012	440	0.00025	1779	0.00016
Toxoplasma	5810	G	226	0.00004	244	0.00005	172	0.00004	50	0.00004	55	0.00003	163	0.00004	103	0.00003	52	0.00004	92	0.00003	59	0.00002	103	0.00002	45	0.00002	379	0.00004	249	0.00003	221	0.00003	74	0.00003	13	0.00003	170	0.00003	101	0.00002	28	0.00002	273	0.00002
Sulfurihydrogenibium	212790	G	22	0	25	0	28	0.00001	11	0.00001	0	0	0	0	11	0	0	0	11	0	13	0	25	0.00001	0	0	24	0	24	0	36	0	17	0.00001	0	0	28	0	13	0	13	0.00001	45	0
Serpentinomonas	2490452	G	493	0.0001	445	0.00009	366	0.00009	41	0.00003	104	0.00005	336	0.00008	265	0.00009	60	0.00004	191	0.00005	103	0.00004	213	0.00005	87	0.00004	677	0.00008	601	0.00007	418	0.00005	121	0.00005	32	0.00006	310	0.00005	247	0.00006	61	0.00003	490	0.00004
Bifidobacterium	1678	G	13303	0.00263	13488	0.00262	12703	0.00315	1503	0.00119	3549	0.00186	7826	0.00189	6162	0.00203	2755	0.002	6560	0.00184	1712	0.00059	4788	0.00115	2550	0.0013	24901	0.00287	17993	0.00221	9415	0.00114	4491	0.00196	626	0.00121	7905	0.0013	9301	0.00221	1820	0.00104	15782	0.00144
Trichomonas	5721	G	84	0.00002	113	0.00002	74	0.00002	66	0.00005	42	0.00002	41	0.00001	22	0.00001	56	0.00004	53	0.00001	177	0.00006	196	0.00005	40	0.00002	115	0.00001	94	0.00001	359	0.00004	60	0.00003	32	0.00006	185	0.00003	58	0.00001	101	0.00006	251	0.00002
Chroococcidiopsis	54298	G	228	0.00005	314	0.00006	230	0.00006	0	0	18	0.00001	75	0.00002	47	0.00002	0	0	67	0.00002	62	0.00002	46	0.00001	0	0	320	0.00004	82	0.00001	143	0.00002	57	0.00002	0	0	148	0.00002	29	0.00001	34	0.00002	99	0.00001
Otidea	47198	G	0	0	0	0	0	0	0	0	0	0	0	0	0	0	0	0	0	0	0	0	0	0	0	0	30	0	0	0	0	0	0	0	0	0	0	0	0	0	0	0	0	0
Leptogium	168915	G	0	0	0	0	0	0	0	0	0	0	0	0	0	0	0	0	0	0	0	0	0	0	0	0	16	0	0	0	15	0	0	0	0	0	0	0	0	0	0	0	0	0
Thalassospira	168934	G	964	0.00019	1074	0.00021	747	0.00019	262	0.00021	523	0.00027	724	0.00017	651	0.00021	487	0.00035	694	0.00019	799	0.00028	1047	0.00025	509	0.00026	1405	0.00016	1417	0.00017	1780	0.00022	785	0.00034	108	0.00021	2326	0.00038	915	0.00022	484	0.00028	3350	0.00031
Faecalibacterium	216851	G	1807	0.00036	1739	0.00034	1461	0.00036	249	0.0002	241	0.00013	638	0.00015	863	0.00028	377	0.00027	906	0.00025	444	0.00015	819	0.0002	224	0.00011	1505	0.00017	2152	0.00026	1467	0.00018	274	0.00012	43	0.00008	1351	0.00022	1076	0.00026	345	0.0002	1242	0.00011
Haloplasma	471824	G	0	0	0	0	0	0	0	0	0	0	0	0	0	0	0	0	0	0	10	0	0	0	0	0	0	0	0	0	17	0	0	0	0	0	0	0	0	0	0	0	15	0
Carassius	7956	G	1105	0.00022	1240	0.00024	993	0.00025	513	0.00041	417	0.00022	495	0.00012	394	0.00013	537	0.00039	648	0.00018	1329	0.00046	1917	0.00046	417	0.00021	1432	0.00017	1038	0.00013	3219	0.00039	702	0.00031	298	0.00057	1609	0.00026	714	0.00017	807	0.00046	2512	0.00023
Glycine	3846	G	735	0.00015	822	0.00016	684	0.00017	422	0.00033	317	0.00017	314	0.00008	265	0.00009	402	0.00029	513	0.00014	1034	0.00036	1387	0.00033	333	0.00017	851	0.0001	821	0.0001	2242	0.00027	488	0.00021	244	0.00047	1175	0.00019	494	0.00012	625	0.00036	1633	0.00015
Puniceibacterium	1608404	G	357	0.00007	381	0.00007	265	0.00007	41	0.00003	149	0.00008	265	0.00006	220	0.00007	128	0.00009	204	0.00006	226	0.00008	257	0.00006	117	0.00006	555	0.00006	456	0.00006	474	0.00006	166	0.00007	36	0.00007	575	0.00009	273	0.00006	88	0.00005	855	0.00008
Cereibacter	1653176	G	377	0.00007	448	0.00009	324	0.00008	40	0.00003	166	0.00009	328	0.00008	265	0.00009	151	0.00011	243	0.00007	126	0.00004	205	0.00005	142	0.00007	654	0.00008	566	0.00007	365	0.00004	191	0.00008	36	0.00007	493	0.00008	319	0.00008	61	0.00003	798	0.00007
Acanthochromis	80965	G	660	0.00013	726	0.00014	542	0.00013	299	0.00024	277	0.00014	322	0.00008	262	0.00009	304	0.00022	365	0.0001	653	0.00023	887	0.00021	243	0.00012	801	0.00009	749	0.00009	1669	0.0002	353	0.00015	159	0.00031	973	0.00016	442	0.00011	375	0.00021	1330	0.00012
Esox	8009	G	886	0.00018	974	0.00019	748	0.00019	334	0.00027	320	0.00017	495	0.00012	351	0.00012	338	0.00024	486	0.00014	746	0.00026	1117	0.00027	311	0.00016	1182	0.00014	964	0.00012	1853	0.00023	417	0.00018	165	0.00032	1234	0.0002	584	0.00014	460	0.00026	1778	0.00016
Alphabaculovirus	558016	G	24	0	33	0.00001	25	0.00001	0	0	0	0	31	0.00001	0	0	0	0	19	0.00001	11	0	12	0	0	0	44	0.00001	36	0	26	0	0	0	0	0	21	0	20	0	0	0	29	0
Cyclospora	44417	G	124	0.00002	109	0.00002	117	0.00003	16	0.00001	37	0.00002	70	0.00002	55	0.00002	18	0.00001	44	0.00001	50	0.00002	65	0.00002	29	0.00001	164	0.00002	143	0.00002	146	0.00002	43	0.00002	0	0	106	0.00002	94	0.00002	33	0.00002	152	0.00001
Hyphomicrobium	81	G	3089	0.00061	3814	0.00074	2708	0.00067	341	0.00027	1275	0.00067	2236	0.00054	1871	0.00062	534	0.00039	2332	0.00065	663	0.00023	1358	0.00033	683	0.00035	4651	0.00054	4862	0.0006	2445	0.0003	1271	0.00055	135	0.00026	2367	0.00039	4152	0.00099	459	0.00026	3731	0.00034
Lecanora	39934	G	0	0	0	0	0	0	0	0	0	0	0	0	0	0	0	0	0	0	0	0	0	0	0	0	0	0	0	0	22	0	0	0	0	0	0	0	0	0	0	0	0	0
Lottia	72691	G	216	0.00004	242	0.00005	163	0.00004	132	0.0001	101	0.00005	107	0.00003	90	0.00003	125	0.00009	139	0.00004	354	0.00012	486	0.00012	113	0.00006	231	0.00003	253	0.00003	848	0.0001	131	0.00006	76	0.00015	386	0.00006	173	0.00004	219	0.00013	593	0.00005
Spiromyces	61417	G	0	0	0	0	0	0	37	0.00003	0	0	0	0	0	0	0	0	0	0	0	0	21	0.00001	0	0	0	0	0	0	0	0	0	0	0	0	0	0	0	0	0	0	0	0
Coprobacter	1348911	G	0	0	0	0	0	0	0	0	0	0	0	0	0	0	0	0	0	0	0	0	38	0.00001	0	0	0	0	0	0	43	0.00001	0	0	0	0	0	0	0	0	0	0	44	0
Fusarium	5506	G	789	0.00016	1093	0.00021	719	0.00018	1104	0.00088	1400	0.00073	2125	0.00051	810	0.00027	212	0.00015	2791	0.00078	1125	0.00039	1378	0.00033	862	0.00044	1670	0.00019	1051	0.00013	3437	0.00042	815	0.00036	189	0.00036	3179	0.00052	2485	0.00059	432	0.00025	2260	0.00021
Caloranaerobacter	171003	G	0	0	15	0	14	0	13	0.00001	0	0	10	0	0	0	12	0.00001	17	0	32	0.00001	38	0.00001	13	0.00001	19	0	35	0	63	0.00001	0	0	0	0	31	0.00001	14	0	0	0	55	0.00001
Filimonas	649460	G	225	0.00004	257	0.00005	183	0.00005	136	0.00011	100	0.00005	121	0.00003	100	0.00003	102	0.00007	128	0.00004	402	0.00014	447	0.00011	87	0.00004	271	0.00003	270	0.00003	911	0.00011	139	0.00006	49	0.00009	193	0.00003	188	0.00004	233	0.00013	514	0.00005
Urocitellus	1141645	G	1560	0.00031	1731	0.00034	1402	0.00035	695	0.00055	593	0.00031	815	0.0002	630	0.00021	688	0.0005	914	0.00026	1550	0.00053	2323	0.00056	598	0.00031	2445	0.00028	1657	0.0002	3738	0.00045	756	0.00033	345	0.00066	2159	0.00036	1018	0.00024	905	0.00052	3371	0.00031
Cecembia	1187078	G	52	0.00001	55	0.00001	65	0.00002	829	0.00066	497	0.00026	203	0.00005	137	0.00005	589	0.00043	427	0.00012	1659	0.00057	2080	0.0005	451	0.00023	63	0.00001	488	0.00006	2778	0.00034	390	0.00017	397	0.00076	1211	0.0002	421	0.0001	924	0.00053	2139	0.0002
Empedobacter	59734	G	0	0	259	0.00005	287	0.00007	3064	0.00243	1213	0.00063	519	0.00013	248	0.00008	2684	0.00194	950	0.00027	8286	0.00286	11380	0.00274	1459	0.00074	281	0.00003	1065	0.00013	13602	0.00165	3651	0.00159	1885	0.00363	3510	0.00058	2479	0.00059	4388	0.00251	11204	0.00102
Methylosinus	425	G	1518	0.0003	1797	0.00035	1289	0.00032	143	0.00011	257	0.00013	1188	0.00029	867	0.00029	236	0.00017	669	0.00019	202	0.00007	524	0.00013	275	0.00014	2486	0.00029	1818	0.00022	995	0.00012	416	0.00018	54	0.0001	959	0.00016	954	0.00023	180	0.0001	1757	0.00016
Ornithobacterium	28250	G	14	0	14	0	19	0	64	0.00005	28	0.00001	21	0.00001	13	0	108	0.00008	75	0.00002	264	0.00009	306	0.00007	34	0.00002	25	0	67	0.00001	478	0.00006	108	0.00005	36	0.00007	118	0.00002	71	0.00002	169	0.0001	380	0.00003
Rhodoplanes	29407	G	7417	0.00147	8633	0.00168	5940	0.00147	333	0.00026	861	0.00045	3029	0.00073	2348	0.00078	543	0.00039	1857	0.00052	548	0.00019	1166	0.00028	702	0.00036	9435	0.00109	4991	0.00061	2422	0.00029	1111	0.00048	153	0.00029	2914	0.00048	2673	0.00064	370	0.00021	4475	0.00041
Sharpea	519427	G	0	0	0	0	0	0	0	0	0	0	0	0	0	0	0	0	0	0	10	0	15	0	0	0	0	0	0	0	24	0	0	0	0	0	0	0	0	0	0	0	11	0
Mustela	9665	G	3439	0.00068	3834	0.00075	2964	0.00074	1402	0.00111	1185	0.00062	1571	0.00038	1212	0.0004	1459	0.00106	1694	0.00048	3144	0.00108	4634	0.00112	1260	0.00064	4629	0.00053	3283	0.0004	7653	0.00093	1670	0.00073	772	0.00149	4285	0.00071	2086	0.0005	1940	0.00111	6957	0.00063
Chondrus	2768	G	329	0.00007	325	0.00006	247	0.00006	27	0.00002	64	0.00003	192	0.00005	134	0.00004	69	0.00005	126	0.00004	52	0.00002	121	0.00003	66	0.00003	502	0.00006	332	0.00004	270	0.00003	73	0.00003	10	0.00002	234	0.00004	183	0.00004	47	0.00003	439	0.00004
Arcobacter	28196	G	158	0.00003	195	0.00004	151	0.00004	176	0.00014	100	0.00005	74	0.00002	80	0.00003	195	0.00014	186	0.00005	445	0.00015	581	0.00014	82	0.00004	200	0.00002	246	0.00003	870	0.00011	156	0.00007	99	0.00019	375	0.00006	138	0.00003	291	0.00017	633	0.00006
Hamadaea	1121254	G	1610	0.00032	1556	0.0003	1228	0.0003	122	0.0001	490	0.00026	1000	0.00024	760	0.00025	182	0.00013	789	0.00022	154	0.00005	382	0.00009	264	0.00013	3035	0.00035	1922	0.00024	786	0.0001	680	0.0003	45	0.00009	848	0.00014	1018	0.00024	96	0.00005	1933	0.00018
Formosa	225842	G	52	0.00001	40	0.00001	27	0.00001	283	0.00022	107	0.00006	42	0.00001	21	0.00001	310	0.00022	266	0.00007	1332	0.00046	1146	0.00028	99	0.00005	46	0.00001	227	0.00003	1617	0.0002	271	0.00012	150	0.00029	342	0.00006	232	0.00006	463	0.00027	1012	0.00009
Arcicella	217140	G	16	0	26	0.00001	0	0	36	0.00003	18	0.00001	23	0.00001	12	0	32	0.00002	33	0.00001	105	0.00004	145	0.00003	19	0.00001	20	0	49	0.00001	199	0.00002	28	0.00001	28	0.00005	70	0.00001	25	0.00001	49	0.00003	152	0.00001
Geoglobus	190818	G	43	0.00001	36	0.00001	34	0.00001	0	0	0	0	19	0	0	0	0	0	0	0	0	0	11	0	0	0	44	0.00001	27	0	26	0	10	0	0	0	15	0	12	0	0	0	19	0
Phocoenobacter	146805	G	0	0	0	0	0	0	0	0	0	0	0	0	0	0	0	0	0	0	11	0	0	0	0	0	0	0	0	0	23	0	0	0	0	0	13	0	0	0	0	0	0	0
Paenibacillus	44249	G	13424	0.00266	14011	0.00272	11346	0.00282	23075	0.01831	42322	0.02214	13610	0.00329	13193	0.00436	61895	0.04484	144920	0.04065	6784	0.00234	71239	0.01715	64931	0.03314	20679	0.00239	347014	0.04269	20854	0.00254	99849	0.04359	7303	0.01407	201558	0.03316	174152	0.04138	3530	0.00202	500951	0.04571
Hydrocoleum	400657	G	28	0.00001	29	0.00001	17	0	10	0.00001	0	0	0	0	10	0	0	0	10	0	12	0	23	0.00001	0	0	22	0	28	0	34	0	0	0	0	0	34	0.00001	14	0	15	0.00001	36	0
Gymnascella	78593	G	0	0	0	0	0	0	0	0	0	0	0	0	0	0	0	0	0	0	263	0.00009	0	0	0	0	0	0	0	0	385	0.00005	0	0	0	0	141	0.00002	0	0	0	0	0	0
Halanaerobium	2330	G	55	0.00001	56	0.00001	62	0.00002	42	0.00003	44	0.00002	26	0.00001	29	0.00001	51	0.00004	56	0.00002	106	0.00004	161	0.00004	48	0.00002	66	0.00001	83	0.00001	234	0.00003	55	0.00002	33	0.00006	106	0.00002	58	0.00001	96	0.00005	279	0.00003
Glaciibacter	501022	G	314	0.00006	256	0.00005	195	0.00005	148	0.00012	246	0.00013	181	0.00004	146	0.00005	61	0.00004	293	0.00008	330	0.00011	550	0.00013	174	0.00009	535	0.00006	533	0.00007	958	0.00012	86	0.00004	45	0.00009	507	0.00008	330	0.00008	141	0.00008	703	0.00006
Xenorhabdus	626	G	231	0.00005	276	0.00005	206	0.00005	119	0.00009	102	0.00005	155	0.00004	88	0.00003	100	0.00007	178	0.00005	389	0.00013	462	0.00011	136	0.00007	412	0.00005	262	0.00003	721	0.00009	196	0.00009	48	0.00009	564	0.00009	172	0.00004	185	0.00011	684	0.00006
Commensalibacter	1079922	G	18	0	27	0.00001	11	0	0	0	0	0	0	0	0	0	0	0	15	0	34	0.00001	41	0.00001	0	0	11497	0.00133	2769	0.00034	61	0.00001	21	0.00001	0	0	30	0	13	0	24	0.00001	44	0
Tengunoibacter	2571199	G	74	0.00001	59	0.00001	64	0.00002	0	0	23	0.00001	37	0.00001	12	0	12	0.00001	31	0.00001	45	0.00002	23	0.00001	35	0.00002	120	0.00001	76	0.00001	43	0.00001	17	0.00001	0	0	64	0.00001	37	0.00001	0	0	55	0.00001
Nocardiopsis	2013	G	18356	0.00363	17388	0.00338	14256	0.00354	3003	0.00238	50812	0.02658	15035	0.00363	11344	0.00375	17162	0.01243	14192	0.00398	12390	0.00428	14784	0.00356	59314	0.03028	32716	0.00377	30580	0.00376	25118	0.00305	43645	0.01905	1677	0.00323	366915	0.06037	16850	0.004	3256	0.00186	264651	0.02415
Leishmania	5658	G	1013	0.0002	1047	0.0002	866	0.00021	128	0.0001	245	0.00013	635	0.00015	470	0.00016	161	0.00012	737	0.00021	205	0.00007	441	0.00011	228	0.00012	1650	0.00019	1661	0.0002	776	0.00009	270	0.00012	67	0.00013	739	0.00012	795	0.00019	141	0.00008	1406	0.00013
Vulgatibacter	1524214	G	803	0.00016	915	0.00018	694	0.00017	57	0.00005	345	0.00018	531	0.00013	410	0.00014	167	0.00012	272	0.00008	92	0.00003	324	0.00008	408	0.00021	1304	0.00015	981	0.00012	608	0.00007	222	0.0001	37	0.00007	726	0.00012	397	0.00009	130	0.00007	1178	0.00011
Latimeria	7896	G	1518	0.0003	1803	0.00035	1301	0.00032	710	0.00056	609	0.00032	750	0.00018	595	0.0002	754	0.00055	931	0.00026	1851	0.00064	2607	0.00063	648	0.00033	2025	0.00023	1651	0.0002	4270	0.00052	872	0.00038	408	0.00079	2291	0.00038	1070	0.00025	1133	0.00065	3654	0.00033
Archangium	47	G	3643	0.00072	3883	0.00075	3145	0.00078	249	0.0002	588	0.00031	19564	0.00472	7816	0.00258	391	0.00028	1346	0.00038	257	0.00009	637	0.00015	547	0.00028	4763	0.00055	6125	0.00075	1312	0.00016	885	0.00039	109	0.00021	1372	0.00023	1590	0.00038	238	0.00014	2879	0.00026
Anaerococcus	165779	G	83	0.00002	74	0.00001	63	0.00002	42	0.00003	27	0.00001	241	0.00006	24	0.00001	58	0.00004	82	0.00002	135	0.00005	152	0.00004	40	0.00002	87	0.00001	75	0.00001	311	0.00004	58	0.00003	27	0.00005	138	0.00002	57	0.00001	92	0.00005	371	0.00003
Magnetospirillum	13134	G	3030	0.0006	3170	0.00062	2353	0.00058	321	0.00025	821	0.00043	2244	0.00054	1812	0.0006	744	0.00054	1639	0.00046	686	0.00024	1481	0.00036	816	0.00042	4565	0.00053	4256	0.00052	2578	0.00031	1258	0.00055	191	0.00037	3283	0.00054	2148	0.00051	562	0.00032	5777	0.00053
Betabaculovirus	558017	G	0	0	0	0	0	0	0	0	0	0	0	0	0	0	0	0	0	0	0	0	0	0	0	0	0	0	0	0	0	0	0	0	0	0	0	0	0	0	0	0	14	0
Pseudomonas	286	G	96786	0.01915	116764	0.0227	71207	0.01767	15026	0.01193	45705	0.02391	63513	0.01534	49022	0.01619	22956	0.01663	48315	0.01355	101528	0.03504	113044	0.02721	42521	0.0217	180641	0.02084	120498	0.01482	230131	0.02798	43306	0.0189	11849	0.02282	138131	0.02273	68511	0.01628	82137	0.04702	176703	0.01612
Pseudoalteromonas	53246	G	708	0.00014	764	0.00015	643	0.00016	327	0.00026	543	0.00028	571	0.00014	391	0.00013	561	0.00041	723	0.0002	1873	0.00065	2061	0.0005	408	0.00021	1071	0.00012	905	0.00011	3062	0.00037	799	0.00035	242	0.00047	2096	0.00034	745	0.00018	739	0.00042	3194	0.00029
Sphaerospermopsis	752201	G	18	0	16	0	17	0	0	0	0	0	14	0	0	0	0	0	0	0	13	0	32	0.00001	0	0	35	0	25	0	18	0	20	0.00001	0	0	16	0	0	0	0	0	28	0
Calditerrivibrio	545865	G	0	0	0	0	0	0	0	0	0	0	0	0	0	0	0	0	0	0	10	0	18	0	0	0	12	0	0	0	21	0	0	0	0	0	15	0	0	0	0	0	20	0
Chelatococcus	28209	G	2201	0.00044	2250	0.00044	1631	0.0004	190	0.00015	520	0.00027	1193	0.00029	884	0.00029	387	0.00028	1131	0.00032	360	0.00012	772	0.00019	418	0.00021	3171	0.00037	2303	0.00028	1466	0.00018	675	0.00029	70	0.00013	2214	0.00036	1307	0.00031	286	0.00016	2685	0.00025
Nitrosomonas	914	G	1059	0.00021	1182	0.00023	928	0.00023	253	0.0002	905	0.00047	2317	0.00056	1430	0.00047	591	0.00043	1317	0.00037	885	0.00031	2071	0.0005	894	0.00046	1745	0.0002	1052	0.00013	4566	0.00056	959	0.00042	260	0.0005	2081	0.00034	1093	0.00026	874	0.0005	2964	0.00027
Felis	9682	G	1335	0.00026	1400	0.00027	1121	0.00028	431	0.00034	427	0.00022	745	0.00018	497	0.00016	464	0.00034	646	0.00018	1111	0.00038	1555	0.00037	510	0.00026	1927	0.00022	1356	0.00017	2609	0.00032	601	0.00026	264	0.00051	1646	0.00027	837	0.0002	770	0.00044	2701	0.00025
Trinickia	2571160	G	1105	0.00022	1323	0.00026	963	0.00024	121	0.0001	233	0.00012	716	0.00017	540	0.00018	140	0.0001	457	0.00013	222	0.00008	490	0.00012	224	0.00011	1756	0.0002	1322	0.00016	887	0.00011	297	0.00013	52	0.0001	708	0.00012	591	0.00014	213	0.00012	1155	0.00011
Archaeoglobus	2233	G	13	0	21	0	26	0.00001	0	0	0	0	14	0	0	0	0	0	11	0	10	0	20	0	0	0	44	0.00001	21	0	19	0	0	0	0	0	11	0	0	0	0	0	40	0
Aquaspirillum	187	G	132	0.00003	152	0.00003	110	0.00003	17	0.00001	41	0.00002	70	0.00002	43	0.00001	44	0.00003	57	0.00002	51	0.00002	94	0.00002	47	0.00002	206	0.00002	149	0.00002	236	0.00003	58	0.00003	11	0.00002	179	0.00003	84	0.00002	32	0.00002	214	0.00002
Allonocardiopsis	1647181	G	1373	0.00027	1239	0.00024	1047	0.00026	159	0.00013	359	0.00019	985	0.00024	748	0.00025	232	0.00017	800	0.00022	305	0.00011	447	0.00011	360	0.00018	2483	0.00029	2150	0.00026	1011	0.00012	436	0.00019	59	0.00011	1222	0.0002	1023	0.00024	149	0.00009	2637	0.00024
Anaerosphaera	1273095	G	11	0	0	0	0	0	0	0	0	0	0	0	0	0	0	0	0	0	0	0	0	0	0	0	13	0	29	0	22	0	0	0	0	0	28	0	0	0	0	0	39	0
Desulfonispora	83660	G	0	0	0	0	0	0	0	0	0	0	0	0	0	0	0	0	0	0	0	0	0	0	0	0	0	0	0	0	18	0	12	0.00001	0	0	11	0	0	0	0	0	20	0
Victivallis	172900	G	177	0.00004	245	0.00005	175	0.00004	14	0.00001	99	0.00005	288	0.00007	223	0.00007	76	0.00006	60	0.00002	70	0.00002	65	0.00002	28	0.00001	364	0.00004	239	0.00003	146	0.00002	51	0.00002	0	0	134	0.00002	115	0.00003	27	0.00002	245	0.00002
Diaminobutyricimonas	1433997	G	514	0.0001	465	0.00009	407	0.0001	176	0.00014	265	0.00014	330	0.00008	286	0.00009	107	0.00008	394	0.00011	300	0.0001	493	0.00012	194	0.0001	975	0.00011	925	0.00011	1035	0.00013	189	0.00008	52	0.0001	629	0.0001	440	0.0001	149	0.00009	1076	0.0001
Metschnikowia	27320	G	96	0.00002	91	0.00002	82	0.00002	0	0	26	0.00001	54	0.00001	36	0.00001	11	0.00001	32	0.00001	22	0.00001	40	0.00001	22	0.00001	157	0.00002	104	0.00001	84	0.00001	32	0.00001	0	0	80	0.00001	45	0.00001	17	0.00001	103	0.00001
Syntrophaceticus	862071	G	20	0	23	0	10	0	0	0	0	0	14	0	22	0.00001	13	0.00001	15	0	0	0	20	0	0	0	31	0	22	0	14	0	0	0	0	0	20	0	12	0	0	0	56	0.00001
Alkalispirochaeta	2024958	G	225	0.00004	279	0.00005	202	0.00005	0	0	54	0.00003	129	0.00003	89	0.00003	48	0.00003	88	0.00002	52	0.00002	101	0.00002	52	0.00003	323	0.00004	225	0.00003	128	0.00002	72	0.00003	12	0.00002	172	0.00003	87	0.00002	35	0.00002	289	0.00003
Pedosphaera	1032526	G	357	0.00007	517	0.0001	312	0.00008	33	0.00003	53	0.00003	341	0.00008	272	0.00009	323	0.00023	122	0.00003	37	0.00001	89	0.00002	378	0.00019	540	0.00006	336	0.00004	233	0.00003	60	0.00003	17	0.00003	121	0.00002	173	0.00004	61	0.00003	184	0.00002
Desulfurispirillum	393029	G	49	0.00001	69	0.00001	49	0.00001	0	0	15	0.00001	24	0.00001	23	0.00001	10	0.00001	31	0.00001	28	0.00001	28	0.00001	0	0	83	0.00001	58	0.00001	50	0.00001	20	0.00001	0	0	49	0.00001	14	0	0	0	76	0.00001
Ruminiclostridium	1508657	G	54	0.00001	65	0.00001	46	0.00001	26	0.00002	32	0.00002	33	0.00001	27	0.00001	38	0.00003	36	0.00001	95	0.00003	146	0.00004	25	0.00001	72	0.00001	81	0.00001	153	0.00002	54	0.00002	18	0.00003	121	0.00002	47	0.00001	56	0.00003	218	0.00002
Syntrophus	43773	G	124	0.00002	145	0.00003	149	0.00004	12	0.00001	36	0.00002	59	0.00001	59	0.00002	29	0.00002	54	0.00002	34	0.00001	72	0.00002	29	0.00001	213	0.00002	118	0.00001	125	0.00002	43	0.00002	0	0	107	0.00002	60	0.00001	16	0.00001	130	0.00001
Acetonema	2373	G	46	0.00001	47	0.00001	33	0.00001	0	0	14	0.00001	17	0	10	0	11	0.00001	21	0.00001	17	0.00001	30	0.00001	17	0.00001	69	0.00001	38	0	31	0	18	0.00001	0	0	38	0.00001	17	0	10	0.00001	87	0.00001
Orussus	27529	G	548	0.00011	495	0.0001	429	0.00011	92	0.00007	132	0.00007	287	0.00007	232	0.00008	137	0.0001	229	0.00006	165	0.00006	315	0.00008	114	0.00006	765	0.00009	559	0.00007	516	0.00006	121	0.00005	54	0.0001	413	0.00007	271	0.00006	100	0.00006	776	0.00007
Oenococcus	46254	G	17	0	26	0.00001	14	0	13	0.00001	0	0	0	0	0	0	10	0.00001	12	0	38	0.00001	30	0.00001	0	0	95	0.00001	25	0	76	0.00001	15	0.00001	0	0	30	0	0	0	16	0.00001	57	0.00001
Desulfovermiculus	339721	G	109	0.00002	98	0.00002	99	0.00002	0	0	26	0.00001	62	0.00001	58	0.00002	17	0.00001	42	0.00001	0	0	47	0.00001	20	0.00001	167	0.00002	83	0.00001	63	0.00001	21	0.00001	0	0	76	0.00001	45	0.00001	15	0.00001	118	0.00001
Mumia	1546255	G	835	0.00017	818	0.00016	700	0.00017	399	0.00032	294	0.00015	794	0.00019	593	0.0002	184	0.00013	1594	0.00045	274	0.00009	514	0.00012	396	0.0002	1678	0.00019	3080	0.00038	1648	0.0002	291	0.00013	98	0.00019	936	0.00015	1879	0.00045	72	0.00004	2043	0.00019
Gregarina	35089	G	67	0.00001	65	0.00001	60	0.00001	0	0	15	0.00001	49	0.00001	32	0.00001	0	0	25	0.00001	10	0	31	0.00001	21	0.00001	112	0.00001	71	0.00001	49	0.00001	11	0	0	0	44	0.00001	28	0.00001	14	0.00001	84	0.00001
Novosphingobium	165696	G	11537	0.00228	12785	0.00249	9201	0.00228	2171	0.00172	3391	0.00177	25519	0.00616	18463	0.0061	3841	0.00278	12122	0.0034	4635	0.0016	8906	0.00214	2971	0.00152	18365	0.00212	35916	0.00442	17833	0.00217	5679	0.00248	1272	0.00245	11479	0.00189	13954	0.00332	3944	0.00226	26827	0.00245
Microvirgula	57479	G	261	0.00005	272	0.00005	187	0.00005	34	0.00003	93	0.00005	170	0.00004	150	0.00005	54	0.00004	159	0.00004	102	0.00004	153	0.00004	73	0.00004	359	0.00004	319	0.00004	277	0.00003	90	0.00004	13	0.00003	238	0.00004	173	0.00004	52	0.00003	397	0.00004
Defluviitoga	1511648	G	0	0	0	0	0	0	0	0	0	0	0	0	0	0	0	0	0	0	0	0	15	0	0	0	11	0	0	0	17	0	0	0	0	0	13	0	0	0	0	0	64	0.00001
Akanthomyces	150366	G	0	0	0	0	0	0	0	0	0	0	0	0	0	0	0	0	0	0	0	0	0	0	0	0	0	0	0	0	0	0	0	0	0	0	0	0	0	0	0	0	12	0
Chloroherpeton	100715	G	22	0	33	0.00001	28	0.00001	18	0.00001	0	0	14	0	13	0	42	0.00003	21	0.00001	20	0.00001	137	0.00003	0	0	39	0	25	0	180	0.00002	16	0.00001	0	0	37	0.00001	62	0.00001	15	0.00001	205	0.00002
Providencia	586	G	139	0.00003	105	0.00002	162	0.00004	76	0.00006	84	0.00004	69	0.00002	113	0.00004	81	0.00006	144	0.00004	232	0.00008	300	0.00007	75	0.00004	199	0.00002	199	0.00002	380	0.00005	92	0.00004	38	0.00007	290	0.00005	119	0.00003	161	0.00009	506	0.00005
Aciduliprofundum	379546	G	0	0	0	0	0	0	0	0	0	0	0	0	0	0	0	0	0	0	0	0	0	0	0	0	0	0	0	0	10	0	0	0	0	0	51	0.00001	0	0	0	0	10	0
Finegoldia	150022	G	16	0	16	0	16	0	21	0.00002	0	0	0	0	0	0	11	0.00001	19	0.00001	38	0.00001	55	0.00001	13	0.00001	0	0	16	0	96	0.00001	15	0.00001	0	0	60	0.00001	15	0	32	0.00002	46	0
Candidatus Thiosymbion	1907535	G	414	0.00008	440	0.00009	187	0.00005	19	0.00002	41	0.00002	80	0.00002	61	0.00002	42	0.00003	99	0.00003	44	0.00002	107	0.00003	16	0.00001	320	0.00004	233	0.00003	154	0.00002	53	0.00002	12	0.00002	176	0.00003	107	0.00003	18	0.00001	207	0.00002
Thermicanus	94008	G	29	0.00001	43	0.00001	25	0.00001	0	0	12	0.00001	12	0	19	0.00001	0	0	25	0.00001	10	0	19	0	0	0	59	0.00001	48	0.00001	40	0	10	0	0	0	32	0.00001	20	0	0	0	47	0
Thermogutta	1676125	G	189	0.00004	230	0.00004	166	0.00004	22	0.00002	1152	0.0006	97	0.00002	64	0.00002	155	0.00011	223	0.00006	21	0.00001	818	0.0002	581	0.0003	321	0.00004	198	0.00002	2358	0.00029	23	0.00001	0	0	1712	0.00028	128	0.00003	20	0.00001	1263	0.00012
Propionicicella	348581	G	631	0.00012	702	0.00014	526	0.00013	112	0.00009	174	0.00009	420	0.0001	378	0.00012	141	0.0001	492	0.00014	108	0.00004	192	0.00005	180	0.00009	1140	0.00013	1165	0.00014	499	0.00006	275	0.00012	39	0.00008	469	0.00008	650	0.00015	44	0.00003	1233	0.00011
Thermocrispum	37924	G	1240	0.00025	1910	0.00037	1147	0.00028	473	0.00038	413	0.00022	1184	0.00029	843	0.00028	281	0.0002	4649	0.0013	219	0.00008	827	0.0002	550	0.00028	3858	0.00045	5040	0.00062	1127	0.00014	553	0.00024	84	0.00016	1344	0.00022	4902	0.00116	101	0.00006	3422	0.00031
Emcibacter	1602338	G	50	0.00001	50	0.00001	38	0.00001	12	0.00001	25	0.00001	51	0.00001	34	0.00001	21	0.00002	32	0.00001	40	0.00001	49	0.00001	16	0.00001	55	0.00001	69	0.00001	126	0.00002	60	0.00003	0	0	128	0.00002	35	0.00001	33	0.00002	157	0.00001
Oncorhynchus	8016	G	3454	0.00068	3827	0.00074	3167	0.00079	1162	0.00092	1329	0.0007	1932	0.00047	1409	0.00047	1291	0.00094	1951	0.00055	2926	0.00101	4419	0.00106	1229	0.00063	5316	0.00061	3708	0.00046	7173	0.00087	1607	0.0007	594	0.00114	4949	0.00081	2190	0.00052	1833	0.00105	6363	0.00058
Nasonia	7424	G	488	0.0001	527	0.0001	436	0.00011	115	0.00009	146	0.00008	296	0.00007	224	0.00007	143	0.0001	272	0.00008	249	0.00009	376	0.00009	130	0.00007	729	0.00008	536	0.00007	635	0.00008	140	0.00006	44	0.00008	441	0.00007	266	0.00006	148	0.00008	721	0.00007
Streptobacillus	34104	G	26	0.00001	26	0.00001	25	0.00001	19	0.00002	0	0	16	0	0	0	11	0.00001	22	0.00001	34	0.00001	36	0.00001	0	0	50	0.00001	19	0	68	0.00001	18	0.00001	0	0	26	0	12	0	21	0.00001	46	0
Anaerolinea	233189	G	162	0.00003	142	0.00003	126	0.00003	47	0.00004	38	0.00002	100	0.00002	56	0.00002	22	0.00002	87	0.00002	47	0.00002	63	0.00002	25	0.00001	347	0.00004	209	0.00003	137	0.00002	44	0.00002	0	0	110	0.00002	114	0.00003	25	0.00001	223	0.00002
Pseudonaja	8672	G	1019	0.0002	1008	0.0002	736	0.00018	443	0.00035	345	0.00018	497	0.00012	352	0.00012	441	0.00032	510	0.00014	1009	0.00035	1485	0.00036	380	0.00019	1271	0.00015	999	0.00012	2260	0.00027	506	0.00022	219	0.00042	1365	0.00022	624	0.00015	644	0.00037	2017	0.00018
Flagellimonas	444459	G	47	0.00001	56	0.00001	37	0.00001	262	0.00021	135	0.00007	45	0.00001	54	0.00002	356	0.00026	298	0.00008	1205	0.00042	1233	0.0003	133	0.00007	46	0.00001	273	0.00003	1720	0.00021	358	0.00016	177	0.00034	516	0.00008	231	0.00005	447	0.00026	1217	0.00011
Tropicibacter	599653	G	467	0.00009	482	0.00009	351	0.00009	60	0.00005	166	0.00009	388	0.00009	260	0.00009	133	0.0001	289	0.00008	221	0.00008	304	0.00007	148	0.00008	718	0.00008	709	0.00009	466	0.00006	218	0.0001	23	0.00004	580	0.0001	385	0.00009	96	0.00005	983	0.00009
Carnimonas	64322	G	41	0.00001	44	0.00001	33	0.00001	17	0.00001	30	0.00002	22	0.00001	24	0.00001	13	0.00001	22	0.00001	147	0.00005	144	0.00003	18	0.00001	36	0	66	0.00001	162	0.00002	76	0.00003	0	0	98	0.00002	35	0.00001	53	0.00003	94	0.00001
Aliagarivorans	882379	G	85	0.00002	68	0.00001	50	0.00001	11	0.00001	27	0.00001	56	0.00001	38	0.00001	26	0.00002	44	0.00001	82	0.00003	52	0.00001	28	0.00001	96	0.00001	94	0.00001	136	0.00002	46	0.00002	0	0	107	0.00002	45	0.00001	16	0.00001	196	0.00002
Lactonifactor	420345	G	11	0	0	0	0	0	0	0	0	0	0	0	0	0	0	0	0	0	18	0.00001	22	0.00001	0	0	15	0	25	0	28	0	12	0.00001	0	0	0	0	16	0	14	0.00001	32	0
Halopiger	387342	G	1077	0.00021	1045	0.0002	835	0.00021	98	0.00008	230	0.00012	646	0.00016	514	0.00017	160	0.00012	486	0.00014	115	0.00004	258	0.00006	159	0.00008	1847	0.00021	1340	0.00016	523	0.00006	276	0.00012	40	0.00008	701	0.00012	570	0.00014	81	0.00005	1413	0.00013
Tatumella	82986	G	52	0.00001	75	0.00001	49	0.00001	22	0.00002	64	0.00003	38	0.00001	73	0.00002	32	0.00002	97	0.00003	102	0.00004	114	0.00003	37	0.00002	87	0.00001	204	0.00003	206	0.00003	39	0.00002	17	0.00003	238	0.00004	143	0.00003	73	0.00004	181	0.00002
Elusimicrobium	423604	G	33	0.00001	39	0.00001	38	0.00001	12	0.00001	0	0	14	0	18	0.00001	15	0.00001	15	0	17	0.00001	21	0.00001	0	0	48	0.00001	59	0.00001	32	0	16	0.00001	0	0	28	0	20	0	0	0	50	0
Babjeviella	766748	G	151	0.00003	149	0.00003	131	0.00003	0	0	43	0.00002	94	0.00002	102	0.00003	0	0	52	0.00001	116	0.00004	133	0.00003	37	0.00002	285	0.00003	166	0.00002	221	0.00003	0	0	0	0	120	0.00002	77	0.00002	46	0.00003	135	0.00001
Ascoidea	27308	G	74	0.00001	72	0.00001	61	0.00002	35	0.00003	0	0	36	0.00001	0	0	0	0	57	0.00002	82	0.00003	167	0.00004	0	0	133	0.00002	66	0.00001	235	0.00003	30	0.00001	0	0	91	0.00001	48	0.00001	75	0.00004	181	0.00002
Saprolegnia	4769	G	1291	0.00026	1384	0.00027	1150	0.00029	155	0.00012	266	0.00014	861	0.00021	632	0.00021	197	0.00014	562	0.00016	160	0.00006	468	0.00011	277	0.00014	2184	0.00025	1522	0.00019	789	0.0001	325	0.00014	46	0.00009	886	0.00015	735	0.00017	129	0.00007	1570	0.00014
Lachnoclostridium	1506553	G	1737	0.00034	788	0.00015	662	0.00016	171	0.00014	250	0.00013	938	0.00023	331	0.00011	471	0.00034	740	0.00021	410	0.00014	711	0.00017	257	0.00013	2436	0.00028	929	0.00011	1238	0.00015	334	0.00015	87	0.00017	866	0.00014	1104	0.00026	265	0.00015	1598	0.00015
Sulfuritalea	1054211	G	283	0.00006	335	0.00007	256	0.00006	17	0.00001	59	0.00003	208	0.00005	139	0.00005	44	0.00003	115	0.00003	63	0.00002	108	0.00003	55	0.00003	385	0.00004	336	0.00004	229	0.00003	92	0.00004	19	0.00004	215	0.00004	165	0.00004	51	0.00003	329	0.00003
Candidatus Bipolaricaulis	2250122	G	343	0.00007	293	0.00006	272	0.00007	0	0	37	0.00002	141	0.00003	102	0.00003	41	0.00003	91	0.00003	30	0.00001	38	0.00001	29	0.00001	416	0.00005	313	0.00004	67	0.00001	62	0.00003	0	0	156	0.00003	117	0.00003	0	0	235	0.00002
Gilvibacter	379070	G	0	0	17	0	0	0	61	0.00005	26	0.00001	0	0	0	0	110	0.00008	56	0.00002	184	0.00006	214	0.00005	23	0.00001	17	0	52	0.00001	227	0.00003	82	0.00004	21	0.00004	78	0.00001	58	0.00001	74	0.00004	270	0.00002
Lawsonella	1847725	G	28	0.00001	53	0.00001	40	0.00001	0	0	0	0	24	0.00001	22	0.00001	0	0	23	0.00001	0	0	26	0.00001	0	0	71	0.00001	56	0.00001	37	0	15	0.00001	0	0	29	0	29	0.00001	0	0	92	0.00001
Acidilobus	105850	G	33	0.00001	37	0.00001	41	0.00001	0	0	0	0	12	0	65	0.00002	0	0	0	0	0	0	0	0	0	0	74	0.00001	33	0	18	0	11	0	0	0	27	0	52	0.00001	0	0	37	0
Limnobaculum	2172100	G	12	0	0	0	0	0	0	0	0	0	0	0	0	0	0	0	0	0	10	0	18	0	0	0	0	0	11	0	31	0	0	0	0	0	27	0	0	0	0	0	25	0
Pithomyces	227062	G	26	0.00001	36	0.00001	37	0.00001	12	0.00001	0	0	0	0	0	0	0	0	0	0	16	0.00001	14	0	0	0	24	0	0	0	53	0.00001	0	0	0	0	0	0	0	0	0	0	0	0
Acanthaster	133433	G	326	0.00006	385	0.00007	305	0.00008	113	0.00009	149	0.00008	154	0.00004	136	0.00004	140	0.0001	185	0.00005	276	0.0001	473	0.00011	133	0.00007	483	0.00006	385	0.00005	749	0.00009	197	0.00009	62	0.00012	718	0.00012	242	0.00006	185	0.00011	862	0.00008
Streptosporangium	2000	G	7890	0.00156	7263	0.00141	6050	0.0015	727	0.00058	1540	0.00081	4786	0.00116	3630	0.0012	1065	0.00077	3732	0.00105	829	0.00029	1961	0.00047	1507	0.00077	14470	0.00167	10539	0.0013	4401	0.00054	1951	0.00085	210	0.0004	4255	0.0007	4958	0.00118	491	0.00028	9443	0.00086
Candidatus Xiphinematobacter	134550	G	1843	0.00036	2181	0.00042	1804	0.00045	0	0	0	0	10	0	0	0	0	0	0	0	0	0	0	0	0	0	2845	0.00033	0	0	0	0	0	0	0	0	0	0	0	0	0	0	10	0
Luteitalea	2004797	G	4534	0.0009	5828	0.00113	4086	0.00101	79	0.00006	478	0.00025	4032	0.00097	3192	0.00105	180	0.00013	885	0.00025	96	0.00003	532	0.00013	191	0.0001	7738	0.00089	4301	0.00053	1165	0.00014	638	0.00028	40	0.00008	518	0.00009	1588	0.00038	113	0.00006	1216	0.00011
Rhynchosporium	38037	G	0	0	0	0	0	0	17	0.00001	0	0	0	0	0	0	0	0	0	0	33	0.00001	41	0.00001	0	0	17	0	0	0	80	0.00001	0	0	0	0	11	0	0	0	12	0.00001	0	0
Desulfitobacterium	36853	G	105	0.00002	155	0.00003	102	0.00003	26	0.00002	33	0.00002	93	0.00002	48	0.00002	45	0.00003	71	0.00002	82	0.00003	114	0.00003	38	0.00002	119	0.00001	105	0.00001	207	0.00003	67	0.00003	25	0.00005	130	0.00002	58	0.00001	48	0.00003	209	0.00002
Chitinivibrio	1505231	G	0	0	0	0	285	0.00007	0	0	0	0	0	0	0	0	0	0	0	0	114	0.00004	214	0.00005	0	0	0	0	0	0	275	0.00003	0	0	0	0	244	0.00004	179	0.00004	0	0	529	0.00005
Pseudoglutamicibacter	1742991	G	173	0.00003	155	0.00003	97	0.00002	54	0.00004	96	0.00005	100	0.00002	87	0.00003	60	0.00004	172	0.00005	98	0.00003	151	0.00004	157	0.00008	249	0.00003	217	0.00003	419	0.00005	113	0.00005	0	0	222	0.00004	134	0.00003	67	0.00004	504	0.00005
Dolosigranulum	29393	G	0	0	0	0	13	0	0	0	0	0	11	0	0	0	0	0	0	0	18	0.00001	13	0	0	0	10	0	22	0	0	0	0	0	0	0	20	0	0	0	0	0	50	0
Pseudogymnoascus	78156	G	246	0.00005	249	0.00005	225	0.00006	63	0.00005	172	0.00009	139	0.00003	111	0.00004	42	0.00003	119	0.00003	198	0.00007	275	0.00007	144	0.00007	513	0.00006	254	0.00003	543	0.00007	102	0.00004	27	0.00005	585	0.0001	131	0.00003	77	0.00004	356	0.00003
Nitrolancea	1206748	G	955	0.00019	810	0.00016	695	0.00017	99	0.00008	217	0.00011	329	0.00008	301	0.0001	141	0.0001	1405	0.00039	43	0.00001	236	0.00006	219	0.00011	1424	0.00016	1801	0.00022	323	0.00004	196	0.00009	25	0.00005	685	0.00011	1280	0.0003	60	0.00003	1129	0.0001
Anabas	64143	G	490	0.0001	465	0.00009	387	0.0001	212	0.00017	180	0.00009	241	0.00006	181	0.00006	217	0.00016	262	0.00007	489	0.00017	697	0.00017	164	0.00008	707	0.00008	460	0.00006	1109	0.00013	264	0.00012	115	0.00022	629	0.0001	328	0.00008	281	0.00016	995	0.00009
Desulfacinum	35836	G	397	0.00008	388	0.00008	289	0.00007	27	0.00002	63	0.00003	204	0.00005	167	0.00006	42	0.00003	119	0.00003	41	0.00001	97	0.00002	50	0.00003	551	0.00006	335	0.00004	209	0.00003	71	0.00003	20	0.00004	224	0.00004	204	0.00005	36	0.00002	358	0.00003
Oceanicaulis	153232	G	456	0.00009	509	0.0001	357	0.00009	56	0.00004	137	0.00007	379	0.00009	302	0.0001	127	0.00009	234	0.00007	131	0.00005	235	0.00006	133	0.00007	687	0.00008	609	0.00007	465	0.00006	191	0.00008	21	0.00004	527	0.00009	325	0.00008	111	0.00006	835	0.00008
Sediminihabitans	1217414	G	599	0.00012	555	0.00011	471	0.00012	211	0.00017	266	0.00014	455	0.00011	387	0.00013	256	0.00019	521	0.00015	204	0.00007	343	0.00008	309	0.00016	1144	0.00013	997	0.00012	645	0.00008	566	0.00025	61	0.00012	745	0.00012	552	0.00013	88	0.00005	2543	0.00023
Echinops	9370	G	2501	0.00049	2650	0.00052	2061	0.00051	912	0.00072	956	0.0005	1392	0.00034	1066	0.00035	1047	0.00076	1389	0.00039	2323	0.0008	3242	0.00078	985	0.0005	3699	0.00043	2681	0.00033	5425	0.00066	1206	0.00053	512	0.00099	3385	0.00056	1590	0.00038	1303	0.00075	5086	0.00046
Volvox	3066	G	882	0.00017	825	0.00016	661	0.00016	80	0.00006	181	0.00009	580	0.00014	421	0.00014	159	0.00012	369	0.0001	190	0.00007	322	0.00008	197	0.0001	1347	0.00016	942	0.00012	699	0.00008	275	0.00012	43	0.00008	631	0.0001	467	0.00011	114	0.00007	1214	0.00011
Bacillus	1386	G	6538	0.00129	6109	0.00119	4470	0.00111	6967	0.00553	9321	0.00488	4826	0.00117	3860	0.00127	3285	0.00238	7683	0.00216	8399	0.0029	19903	0.00479	9259	0.00473	8160	0.00094	46929	0.00577	22401	0.00272	4095	0.00179	2288	0.00441	19770	0.00325	7172	0.0017	5643	0.00323	20054	0.00183
Cajanus	3820	G	493	0.0001	519	0.0001	419	0.0001	241	0.00019	193	0.0001	220	0.00005	169	0.00006	249	0.00018	292	0.00008	562	0.00019	854	0.00021	185	0.00009	549	0.00006	456	0.00006	1299	0.00016	289	0.00013	125	0.00024	724	0.00012	343	0.00008	321	0.00018	1124	0.0001
Tetzosporium	2079189	G	0	0	0	0	0	0	32	0.00003	52	0.00003	0	0	0	0	13	0.00001	22	0.00001	13	0	85	0.00002	34	0.00002	0	0	25	0	62	0.00001	0	0	0	0	73	0.00001	17	0	0	0	107	0.00001
Vollenhovia	369248	G	562	0.00011	624	0.00012	487	0.00012	121	0.0001	139	0.00007	339	0.00008	278	0.00009	139	0.0001	282	0.00008	304	0.0001	405	0.0001	152	0.00008	872	0.0001	669	0.00008	722	0.00009	173	0.00008	51	0.0001	454	0.00007	321	0.00008	132	0.00008	883	0.00008
Beta	3554	G	607	0.00012	695	0.00014	522	0.00013	212	0.00017	232	0.00012	541	0.00013	443	0.00015	202	0.00015	367	0.0001	527	0.00018	802	0.00019	246	0.00013	811	0.00009	620	0.00008	1393	0.00017	312	0.00014	87	0.00017	836	0.00014	380	0.00009	355	0.0002	1137	0.0001
Pontimonas	1434032	G	21	0	26	0.00001	35	0.00001	18	0.00001	24	0.00001	24	0.00001	17	0.00001	0	0	21	0.00001	29	0.00001	49	0.00001	19	0.00001	54	0.00001	48	0.00001	96	0.00001	20	0.00001	0	0	55	0.00001	38	0.00001	16	0.00001	94	0.00001
Saccharopolyspora	1835	G	7402	0.00146	6950	0.00135	5795	0.00144	1153	0.00092	1954	0.00102	5549	0.00134	4270	0.00141	1113	0.00081	9873	0.00277	1225	0.00042	2879	0.00069	1689	0.00086	13785	0.00159	40269	0.00495	5987	0.00073	3017	0.00132	394	0.00076	5529	0.00091	10628	0.00253	633	0.00036	12637	0.00115
Bipolaris	33194	G	513	0.0001	659	0.00013	601	0.00015	146	0.00012	200	0.0001	364	0.00009	256	0.00008	86	0.00006	282	0.00008	258	0.00009	645	0.00016	162	0.00008	892	0.0001	543	0.00007	688	0.00008	141	0.00006	64	0.00012	583	0.0001	288	0.00007	126	0.00007	581	0.00005
Amantichitinum	1433987	G	112	0.00002	93	0.00002	116	0.00003	22	0.00002	38	0.00002	67	0.00002	57	0.00002	32	0.00002	58	0.00002	58	0.00002	84	0.00002	38	0.00002	177	0.00002	154	0.00002	168	0.00002	38	0.00002	0	0	117	0.00002	72	0.00002	31	0.00002	209	0.00002
Terrimonas	296051	G	335	0.00007	328	0.00006	231	0.00006	120	0.0001	103	0.00005	147	0.00004	139	0.00005	134	0.0001	134	0.00004	301	0.0001	443	0.00011	62	0.00003	345	0.00004	268	0.00003	956	0.00012	128	0.00006	78	0.00015	198	0.00003	181	0.00004	219	0.00013	477	0.00004
Pantoea	53335	G	2157	0.00043	2356	0.00046	2083	0.00052	382	0.0003	680	0.00036	1427	0.00034	1128	0.00037	513	0.00037	1449	0.00041	1387	0.00048	1923	0.00046	701	0.00036	3337	0.00038	2598	0.00032	2989	0.00036	1019	0.00044	237	0.00046	2491	0.00041	1511	0.00036	661	0.00038	4008	0.00037
Sphingopyxis	165697	G	9081	0.0018	10219	0.00199	7558	0.00188	1872	0.00149	3000	0.00157	16687	0.00403	12179	0.00402	1870	0.00135	7511	0.00211	5438	0.00188	8228	0.00198	2380	0.00121	14984	0.00173	20287	0.0025	37577	0.00457	3421	0.00149	1170	0.00225	8796	0.00145	7875	0.00187	8471	0.00485	16003	0.00146
Piscirickettsia	1237	G	50	0.00001	64	0.00001	63	0.00002	0	0	13	0.00001	67	0.00002	0	0	0	0	0	0	122	0.00004	111	0.00003	0	0	94	0.00001	22	0	88	0.00001	0	0	0	0	53	0.00001	0	0	15	0.00001	62	0.00001
Phycicoccus	367298	G	5205	0.00103	5017	0.00098	4006	0.00099	1359	0.00108	1889	0.00099	4943	0.00119	3790	0.00125	1074	0.00078	6544	0.00184	1226	0.00042	3373	0.00081	1921	0.00098	10486	0.00121	13204	0.00162	5071	0.00062	2016	0.00088	329	0.00063	4661	0.00077	7231	0.00172	558	0.00032	11816	0.00108
Arthrobacter	1663	G	24842	0.00491	23487	0.00457	19125	0.00475	17241	0.01368	20997	0.01098	43955	0.01062	33997	0.01123	8091	0.00586	45507	0.01276	25280	0.00872	40957	0.00986	23683	0.01209	65367	0.00754	71991	0.00886	85763	0.01043	14854	0.00648	4955	0.00954	42705	0.00703	47751	0.01135	9571	0.00548	91906	0.00839
Uncinocarpus	33187	G	79	0.00002	79	0.00002	75	0.00002	102	0.00008	92	0.00005	69	0.00002	37	0.00001	15	0.00001	80	0.00002	292	0.0001	262	0.00006	96	0.00005	119	0.00001	112	0.00001	770	0.00009	28	0.00001	48	0.00009	355	0.00006	85	0.00002	111	0.00006	97	0.00001
Candidatus Soleaferrea	1470353	G	65	0.00001	80	0.00002	45	0.00001	11	0.00001	21	0.00001	65	0.00002	31	0.00001	17	0.00001	28	0.00001	22	0.00001	23	0.00001	20	0.00001	122	0.00001	106	0.00001	61	0.00001	15	0.00001	0	0	52	0.00001	49	0.00001	12	0.00001	118	0.00001
Syntrophobacter	29526	G	422	0.00008	368	0.00007	320	0.00008	31	0.00002	36	0.00002	139	0.00003	140	0.00005	41	0.00003	109	0.00003	51	0.00002	95	0.00002	55	0.00003	554	0.00006	300	0.00004	190	0.00002	61	0.00003	0	0	181	0.00003	135	0.00003	36	0.00002	316	0.00003
Azotobacter	352	G	1360	0.00027	1397	0.00027	1106	0.00027	214	0.00017	455	0.00024	908	0.00022	667	0.00022	248	0.00018	568	0.00016	660	0.00023	948	0.00023	447	0.00023	2188	0.00025	1708	0.00021	1717	0.00021	571	0.00025	81	0.00016	1573	0.00026	869	0.00021	394	0.00023	1962	0.00018
Agarilytica	2036021	G	13	0	12	0	22	0.00001	0	0	26	0.00001	15	0	17	0.00001	35	0.00003	20	0.00001	66	0.00002	83	0.00002	20	0.00001	18	0	25	0	94	0.00001	32	0.00001	0	0	159	0.00003	21	0	40	0.00002	165	0.00002
Linepithema	83484	G	364	0.00007	360	0.00007	332	0.00008	108	0.00009	117	0.00006	238	0.00006	129	0.00004	104	0.00008	186	0.00005	258	0.00009	370	0.00009	100	0.00005	533	0.00006	359	0.00004	647	0.00008	142	0.00006	67	0.00013	415	0.00007	226	0.00005	155	0.00009	650	0.00006
Bradyrhizobium	374	G	78690	0.01557	97268	0.01891	73991	0.01836	3943	0.00313	8733	0.00457	28275	0.00683	21761	0.00719	5695	0.00413	16738	0.0047	6940	0.00239	14071	0.00339	8104	0.00414	94591	0.01091	43909	0.0054	27643	0.00336	10766	0.0047	1581	0.00304	27204	0.00448	23368	0.00555	4937	0.00283	43912	0.00401
Siansivirga	1204360	G	0	0	0	0	0	0	46	0.00004	23	0.00001	0	0	0	0	43	0.00003	57	0.00002	192	0.00007	137	0.00003	33	0.00002	0	0	23	0	275	0.00003	29	0.00001	11	0.00002	70	0.00001	30	0.00001	72	0.00004	143	0.00001
Ovis	9935	G	1260	0.00025	1401	0.00027	1093	0.00027	441	0.00035	473	0.00025	800	0.00019	538	0.00018	500	0.00036	763	0.00021	1108	0.00038	1814	0.00044	463	0.00024	1966	0.00023	1526	0.00019	2722	0.00033	656	0.00029	233	0.00045	1789	0.00029	962	0.00023	697	0.0004	2781	0.00025
Nesterenkonia	57494	G	1769	0.00035	1672	0.00032	1461	0.00036	667	0.00053	1320	0.00069	1450	0.00035	1179	0.00039	1547	0.00112	2082	0.00058	1242	0.00043	1549	0.00037	1663	0.00085	3337	0.00038	3632	0.00045	3833	0.00047	2932	0.00128	203	0.00039	3646	0.0006	2420	0.00057	435	0.00025	24787	0.00226
Abrus	3815	G	303	0.00006	306	0.00006	297	0.00007	175	0.00014	125	0.00007	148	0.00004	107	0.00004	163	0.00012	200	0.00006	421	0.00015	622	0.00015	135	0.00007	401	0.00005	303	0.00004	984	0.00012	210	0.00009	87	0.00017	483	0.00008	196	0.00005	259	0.00015	838	0.00008
Succinivibrio	83770	G	21	0	18	0	0	0	0	0	15	0.00001	0	0	0	0	13	0.00001	10	0	40	0.00001	24	0.00001	0	0	12	0	14	0	75	0.00001	19	0.00001	10	0.00002	42	0.00001	11	0	10	0.00001	52	0
Anthracocystis	1392992	G	961	0.00019	953	0.00019	815	0.0002	79	0.00006	177	0.00009	680	0.00016	522	0.00017	135	0.0001	370	0.0001	183	0.00006	328	0.00008	225	0.00011	1694	0.0002	1247	0.00015	547	0.00007	196	0.00009	37	0.00007	560	0.00009	507	0.00012	81	0.00005	1124	0.0001
Nitratireductor	245876	G	1947	0.00039	2110	0.00041	1490	0.00037	1026	0.00081	2093	0.00109	2298	0.00055	1805	0.0006	2046	0.00148	4811	0.00135	2064	0.00071	3643	0.00088	2887	0.00147	2789	0.00032	7121	0.00088	7073	0.00086	3099	0.00135	351	0.00068	14347	0.00236	6268	0.00149	1241	0.00071	16276	0.00149
Halodesulfurarchaeum	1980514	G	74	0.00001	82	0.00002	80	0.00002	0	0	12	0.00001	57	0.00001	35	0.00001	17	0.00001	40	0.00001	0	0	29	0.00001	23	0.00001	140	0.00002	123	0.00002	34	0	24	0.00001	0	0	59	0.00001	39	0.00001	0	0	128	0.00001
Lingula	7571	G	270	0.00005	273	0.00005	256	0.00006	158	0.00013	101	0.00005	144	0.00003	96	0.00003	140	0.0001	162	0.00005	314	0.00011	578	0.00014	97	0.00005	351	0.00004	259	0.00003	775	0.00009	122	0.00005	88	0.00017	412	0.00007	211	0.00005	224	0.00013	623	0.00006
Arsukibacterium	336830	G	33	0.00001	35	0.00001	32	0.00001	15	0.00001	32	0.00002	36	0.00001	18	0.00001	27	0.00002	40	0.00001	83	0.00003	106	0.00003	20	0.00001	66	0.00001	61	0.00001	148	0.00002	53	0.00002	0	0	116	0.00002	40	0.00001	33	0.00002	145	0.00001
Diabrotica	50385	G	877	0.00017	1069	0.00021	821	0.0002	500	0.0004	420	0.00022	455	0.00011	364	0.00012	566	0.00041	587	0.00016	1429	0.00049	2031	0.00049	378	0.00019	1111	0.00013	1015	0.00012	3223	0.00039	648	0.00028	333	0.00064	1492	0.00025	649	0.00015	825	0.00047	2423	0.00022
Pseudobacteroides	1486726	G	0	0	13	0	13	0	0	0	0	0	0	0	0	0	0	0	0	0	17	0.00001	24	0.00001	0	0	15	0	17	0	39	0	0	0	0	0	12	0	0	0	0	0	42	0
Acidocella	50709	G	414	0.00008	383	0.00007	308	0.00008	45	0.00004	111	0.00006	295	0.00007	207	0.00007	83	0.00006	182	0.00005	114	0.00004	181	0.00004	76	0.00004	577	0.00007	459	0.00006	336	0.00004	145	0.00006	15	0.00003	368	0.00006	261	0.00006	83	0.00005	610	0.00006
Wolbachia	953	G	51	0.00001	56	0.00001	45	0.00001	22	0.00002	13	0.00001	11	0	0	0	17	0.00001	12	0	55	0.00002	45	0.00001	20	0.00001	110	0.00001	34	0	81	0.00001	29	0.00001	0	0	64	0.00001	14	0	16	0.00001	82	0.00001
Anaerophaga	177399	G	24	0	29	0.00001	31	0.00001	69	0.00005	53	0.00003	38	0.00001	21	0.00001	105	0.00008	119	0.00003	172	0.00006	239	0.00006	35	0.00002	55	0.00001	93	0.00001	462	0.00006	112	0.00005	50	0.0001	146	0.00002	70	0.00002	103	0.00006	390	0.00004
Sugiyamaella	410829	G	23	0	35	0.00001	18	0	0	0	38	0.00002	17	0	11	0	0	0	0	0	48	0.00002	47	0.00001	0	0	62	0.00001	36	0	103	0.00001	10	0	0	0	101	0.00002	16	0	16	0.00001	62	0.00001
Sphingorhabdus	1434046	G	529	0.0001	641	0.00012	412	0.0001	276	0.00022	176	0.00009	1248	0.0003	923	0.0003	266	0.00019	488	0.00014	2022	0.0007	2056	0.00049	175	0.00009	864	0.0001	1372	0.00017	4894	0.0006	336	0.00015	314	0.0006	845	0.00014	556	0.00013	1612	0.00092	1488	0.00014
Giardia	5740	G	16	0	28	0.00001	20	0	0	0	0	0	12	0	0	0	0	0	0	0	0	0	0	0	0	0	38	0	27	0	10	0	0	0	0	0	31	0.00001	11	0	0	0	17	0
Thermogladius	477695	G	22	0	0	0	0	0	0	0	0	0	0	0	0	0	0	0	0	0	0	0	0	0	0	0	21	0	12	0	0	0	0	0	0	0	14	0	0	0	0	0	0	0
Sulfurivermis	2034504	G	219	0.00004	297	0.00006	202	0.00005	37	0.00003	99	0.00005	190	0.00005	159	0.00005	70	0.00005	198	0.00006	76	0.00003	242	0.00006	78	0.00004	405	0.00005	446	0.00005	321	0.00004	131	0.00006	28	0.00005	373	0.00006	255	0.00006	56	0.00003	461	0.00004
Hungateiclostridium	2304692	G	37	0.00001	124	0.00002	34	0.00001	19	0.00002	21	0.00001	52	0.00001	20	0.00001	24	0.00002	82	0.00002	73	0.00003	134	0.00003	33	0.00002	55	0.00001	96	0.00001	181	0.00002	44	0.00002	23	0.00004	82	0.00001	47	0.00001	35	0.00002	155	0.00001
Chondrocystis	268175	G	10	0	10	0	18	0	0	0	0	0	0	0	0	0	0	0	0	0	13	0	17	0	0	0	15	0	13	0	52	0.00001	0	0	0	0	0	0	14	0	0	0	13	0
Plasmopara	4780	G	74	0.00001	77	0.00001	67	0.00002	22	0.00002	36	0.00002	50	0.00001	24	0.00001	34	0.00002	34	0.00001	59	0.00002	69	0.00002	20	0.00001	118	0.00001	85	0.00001	113	0.00001	70	0.00003	12	0.00002	97	0.00002	49	0.00001	35	0.00002	155	0.00001
Kuraishia	317045	G	0	0	45	0.00001	46	0.00001	0	0	0	0	0	0	0	0	0	0	26	0.00001	38	0.00001	48	0.00001	0	0	110	0.00001	70	0.00001	131	0.00002	31	0.00001	0	0	93	0.00002	45	0.00001	0	0	74	0.00001
Methylocystis	133	G	2161	0.00043	2278	0.00044	1722	0.00043	187	0.00015	411	0.00021	1263	0.00031	993	0.00033	343	0.00025	847	0.00024	330	0.00011	709	0.00017	385	0.0002	3183	0.00037	2202	0.00027	1321	0.00016	533	0.00023	65	0.00013	1356	0.00022	1133	0.00027	228	0.00013	2416	0.00022
Sphingobacterium	28453	G	747	0.00015	781	0.00015	505	0.00013	11654	0.00925	2788	0.00146	1207	0.00029	966	0.00032	2733	0.00198	2424	0.00068	70659	0.02438	60578	0.01458	4743	0.00242	809	0.00009	4946	0.00061	112484	0.01368	3751	0.00164	7418	0.01429	10488	0.00173	2085	0.0005	51778	0.02964	8426	0.00077
Actinocatenispora	390988	G	1356	0.00027	1178	0.00023	1025	0.00025	287	0.00023	280	0.00015	985	0.00024	1272	0.00042	199	0.00014	972	0.00027	186	0.00006	421	0.0001	301	0.00015	2489	0.00029	2200	0.00027	860	0.0001	393	0.00017	43	0.00008	913	0.00015	1161	0.00028	92	0.00005	2236	0.0002
Hyunsoonleella	1080193	G	20	0	17	0	0	0	104	0.00008	41	0.00002	18	0	0	0	170	0.00012	86	0.00002	495	0.00017	397	0.0001	68	0.00003	19	0	88	0.00001	569	0.00007	152	0.00007	59	0.00011	191	0.00003	108	0.00003	195	0.00011	492	0.00004
Xylona	1217823	G	609	0.00012	766	0.00015	820	0.0002	179	0.00014	556	0.00029	530	0.00013	351	0.00012	78	0.00006	253	0.00007	385	0.00013	545	0.00013	160	0.00008	1485	0.00017	682	0.00008	1176	0.00014	164	0.00007	112	0.00022	1020	0.00017	365	0.00009	257	0.00015	609	0.00006
Sphingosinicella	335405	G	8363	0.00165	9111	0.00177	5794	0.00144	699	0.00055	1427	0.00075	12328	0.00298	9171	0.00303	888	0.00064	4029	0.00113	922	0.00032	2600	0.00063	884	0.00045	13303	0.00153	16325	0.00201	7542	0.00092	1630	0.00071	362	0.0007	3082	0.00051	5760	0.00137	1363	0.00078	6669	0.00061
Pseudoarcobacter	2321113	G	0	0	0	0	0	0	0	0	0	0	0	0	0	0	0	0	0	0	0	0	0	0	0	0	0	0	0	0	15	0	0	0	0	0	0	0	0	0	0	0	10	0
Microbacterium	33882	G	43498	0.0086	44447	0.00864	35990	0.00893	36376	0.02887	25815	0.0135	37542	0.00907	27059	0.00893	10335	0.00749	54615	0.01532	56083	0.01935	125068	0.03011	30568	0.0156	86799	0.01001	95373	0.01173	228579	0.02779	18328	0.008	14746	0.0284	74601	0.01227	59576	0.01415	23149	0.01325	99234	0.00906
Orycteropus	9817	G	2777	0.00055	2823	0.00055	2240	0.00056	1309	0.00104	1096	0.00057	1239	0.0003	1028	0.00034	1281	0.00093	1712	0.00048	3265	0.00113	4386	0.00106	1092	0.00056	3654	0.00042	2711	0.00033	7676	0.00093	1569	0.00068	703	0.00135	3930	0.00065	1707	0.00041	1975	0.00113	5936	0.00054
Sulfodiicoccus	2017961	G	0	0	13	0	0	0	0	0	0	0	0	0	0	0	0	0	0	0	0	0	0	0	0	0	20	0	0	0	13	0	0	0	0	0	14	0	0	0	0	0	12	0
Aliivibrio	511678	G	51	0.00001	56	0.00001	45	0.00001	37	0.00003	40	0.00002	34	0.00001	31	0.00001	38	0.00003	69	0.00002	119	0.00004	176	0.00004	42	0.00002	66	0.00001	87	0.00001	259	0.00003	54	0.00002	21	0.00004	135	0.00002	52	0.00001	73	0.00004	259	0.00002
Gallaecimonas	745410	G	255	0.00005	211	0.00004	184	0.00005	37	0.00003	99	0.00005	133	0.00003	119	0.00004	89	0.00006	171	0.00005	214	0.00007	260	0.00006	91	0.00005	356	0.00004	341	0.00004	399	0.00005	129	0.00006	28	0.00005	448	0.00007	186	0.00004	109	0.00006	531	0.00005
Yuhushiella	1511695	G	1867	0.00037	1214	0.00024	1514	0.00038	164	0.00013	224	0.00012	1046	0.00025	815	0.00027	180	0.00013	940	0.00026	184	0.00006	313	0.00008	249	0.00013	2408	0.00028	2390	0.00029	681	0.00008	519	0.00023	56	0.00011	798	0.00013	1093	0.00026	88	0.00005	2142	0.0002
Estrella	483422	G	18	0	21	0	14	0	0	0	0	0	0	0	0	0	0	0	0	0	16	0.00001	0	0	0	0	30	0	20	0	24	0	0	0	0	0	13	0	10	0	0	0	18	0
Arthrinium	112177	G	0	0	0	0	0	0	0	0	0	0	0	0	0	0	0	0	0	0	14	0	34	0.00001	0	0	11	0	0	0	46	0.00001	0	0	0	0	10	0	0	0	0	0	11	0
Salisaeta	689697	G	202	0.00004	194	0.00004	177	0.00004	23	0.00002	63	0.00003	169	0.00004	113	0.00004	73	0.00005	106	0.00003	47	0.00002	102	0.00002	45	0.00002	323	0.00004	361	0.00004	140	0.00002	92	0.00004	14	0.00003	175	0.00003	150	0.00004	378	0.00022	452	0.00004
Aphanomyces	100860	G	444	0.00009	514	0.0001	399	0.0001	72	0.00006	156	0.00008	295	0.00007	248	0.00008	98	0.00007	225	0.00006	114	0.00004	236	0.00006	120	0.00006	835	0.0001	586	0.00007	452	0.00005	160	0.00007	32	0.00006	947	0.00016	288	0.00007	72	0.00004	642	0.00006
Carboxydothermus	129957	G	44	0.00001	34	0.00001	38	0.00001	12	0.00001	0	0	15	0	13	0	18	0.00001	19	0.00001	27	0.00001	42	0.00001	10	0.00001	33	0	37	0	56	0.00001	17	0.00001	0	0	33	0.00001	21	0	14	0.00001	79	0.00001
Acidithiobacillus	119977	G	539	0.00011	602	0.00012	467	0.00012	77	0.00006	185	0.0001	379	0.00009	257	0.00008	125	0.00009	321	0.00009	228	0.00008	382	0.00009	142	0.00007	881	0.0001	733	0.00009	741	0.00009	208	0.00009	49	0.00009	630	0.0001	380	0.00009	142	0.00008	901	0.00008
Dasypus	9360	G	3645	0.00072	3643	0.00071	2926	0.00073	1162	0.00092	1256	0.00066	1866	0.00045	1458	0.00048	1227	0.00089	1921	0.00054	3039	0.00105	4550	0.0011	1223	0.00062	4964	0.00057	3999	0.00049	7503	0.00091	1665	0.00073	685	0.00132	4717	0.00078	2225	0.00053	1810	0.00104	7259	0.00066
Candidatus Phycosocius	1678397	G	55	0.00001	41	0.00001	49	0.00001	0	0	22	0.00001	49	0.00001	31	0.00001	14	0.00001	43	0.00001	13	0	43	0.00001	15	0.00001	71	0.00001	56	0.00001	58	0.00001	22	0.00001	0	0	74	0.00001	65	0.00002	23	0.00001	73	0.00001
Franconibacter	1649295	G	161	0.00003	188	0.00004	118	0.00003	25	0.00002	51	0.00003	86	0.00002	95	0.00003	34	0.00002	85	0.00002	77	0.00003	126	0.00003	41	0.00002	251	0.00003	211	0.00003	285	0.00003	77	0.00003	10	0.00002	179	0.00003	134	0.00003	40	0.00002	259	0.00002
Castellaniella	359336	G	920	0.00018	889	0.00017	684	0.00017	308	0.00024	656	0.00034	701	0.00017	497	0.00016	152	0.00011	538	0.00015	1907	0.00066	1590	0.00038	629	0.00032	1245	0.00014	1456	0.00018	7451	0.00091	295	0.00013	228	0.00044	1966	0.00032	707	0.00017	2283	0.00131	1412	0.00013
Trueperella	1069494	G	559	0.00011	643	0.00012	387	0.0001	95	0.00008	160	0.00008	360	0.00009	289	0.0001	162	0.00012	358	0.0001	134	0.00005	250	0.00006	204	0.0001	1064	0.00012	871	0.00011	545	0.00007	272	0.00012	49	0.00009	511	0.00008	527	0.00013	68	0.00004	1514	0.00014
Aurantimonas	182269	G	2854	0.00056	3149	0.00061	2222	0.00055	412	0.00033	969	0.00051	2083	0.0005	1543	0.00051	711	0.00052	2127	0.0006	614	0.00021	1289	0.00031	748	0.00038	4403	0.00051	3775	0.00046	2378	0.00029	1146	0.0005	165	0.00032	3855	0.00063	2678	0.00064	390	0.00022	4990	0.00046
Thermoflexibacter	1938003	G	28	0.00001	23	0	14	0	92	0.00007	50	0.00003	325	0.00008	206	0.00007	27	0.00002	78	0.00002	235	0.00008	244	0.00006	18	0.00001	18	0	81	0.00001	520	0.00006	36	0.00002	42	0.00008	147	0.00002	78	0.00002	171	0.0001	141	0.00001
Cetia	1775691	G	0	0	0	0	0	0	0	0	0	0	0	0	0	0	0	0	0	0	0	0	12	0	0	0	0	0	0	0	10	0	0	0	0	0	0	0	0	0	0	0	13	0
Diachasma	454922	G	264	0.00005	351	0.00007	309	0.00008	141	0.00011	128	0.00007	156	0.00004	130	0.00004	175	0.00013	190	0.00005	375	0.00013	519	0.00012	129	0.00007	448	0.00005	340	0.00004	890	0.00011	200	0.00009	77	0.00015	492	0.00008	198	0.00005	255	0.00015	691	0.00006
Pelagimonas	1434029	G	44	0.00001	36	0.00001	25	0.00001	0	0	11	0.00001	53	0.00001	26	0.00001	0	0	18	0.00001	22	0.00001	32	0.00001	20	0.00001	72	0.00001	35	0	69	0.00001	17	0.00001	0	0	56	0.00001	24	0.00001	12	0.00001	88	0.00001
Aliihoeflea	610116	G	464	0.00009	461	0.00009	295	0.00007	199	0.00016	991	0.00052	915	0.00022	608	0.0002	2011	0.00146	880	0.00025	350	0.00012	895	0.00022	1032	0.00053	630	0.00007	1341	0.00016	1855	0.00023	2587	0.00113	72	0.00014	3642	0.0006	1037	0.00025	305	0.00017	11525	0.00105
Humibacter	427753	G	697	0.00014	830	0.00016	780	0.00019	268	0.00021	488	0.00026	570	0.00014	432	0.00014	190	0.00014	694	0.00019	436	0.00015	644	0.00016	288	0.00015	1376	0.00016	1385	0.00017	1497	0.00018	392	0.00017	99	0.00019	998	0.00016	678	0.00016	221	0.00013	1788	0.00016
Chroogloeocystis	329162	G	0	0	17	0	0	0	0	0	0	0	0	0	0	0	0	0	0	0	0	0	19	0	0	0	20	0	0	0	0	0	0	0	0	0	0	0	0	0	0	0	22	0
Photorhabdus	29487	G	128	0.00003	118	0.00002	119	0.00003	62	0.00005	70	0.00004	55	0.00001	35	0.00001	71	0.00005	63	0.00002	187	0.00006	224	0.00005	52	0.00003	164	0.00002	120	0.00001	397	0.00005	91	0.00004	33	0.00006	230	0.00004	75	0.00002	111	0.00006	343	0.00003
Acidovorax	12916	G	11976	0.00237	12951	0.00252	9789	0.00243	1364	0.00108	3161	0.00165	9947	0.0024	7069	0.00233	1917	0.00139	5328	0.00149	4101	0.00142	6240	0.0015	2639	0.00135	18657	0.00215	14963	0.00184	13591	0.00165	3492	0.00152	594	0.00114	9284	0.00153	7042	0.00167	2751	0.00157	15870	0.00145
Callithrix	9481	G	1643	0.00033	1866	0.00036	1428	0.00035	818	0.00065	662	0.00035	771	0.00019	675	0.00022	768	0.00056	962	0.00027	1767	0.00061	2514	0.00061	659	0.00034	2301	0.00027	1887	0.00023	4185	0.00051	822	0.00036	387	0.00075	2333	0.00038	1109	0.00026	1084	0.00062	3662	0.00033
Erysipelatoclostridium	1505663	G	179	0.00004	87	0.00002	155	0.00004	54	0.00004	111	0.00006	0	0	70	0.00002	29	0.00002	0	0	144	0.00005	104	0.00003	10	0.00001	102	0.00001	145	0.00002	344	0.00004	63	0.00003	52	0.0001	104	0.00002	32	0.00001	72	0.00004	205	0.00002
Acetitomaculum	31980	G	0	0	0	0	0	0	0	0	0	0	0	0	0	0	0	0	0	0	0	0	11	0	0	0	0	0	0	0	35	0	0	0	0	0	20	0	0	0	0	0	14	0
Thermobifida	83677	G	1559	0.00031	1379	0.00027	1180	0.00029	267	0.00021	15402	0.00806	1572	0.00038	1057	0.00035	11843	0.00858	4288	0.0012	549	0.00019	754	0.00018	13446	0.00686	2644	0.00031	4551	0.00056	1650	0.0002	22873	0.00998	128	0.00025	36184	0.00595	2864	0.00068	264	0.00015	127498	0.01163
Ethanoligenens	253238	G	84	0.00002	73	0.00001	58	0.00001	0	0	15	0.00001	52	0.00001	41	0.00001	0	0	33	0.00001	13	0	23	0.00001	14	0.00001	118	0.00001	129	0.00002	54	0.00001	19	0.00001	0	0	49	0.00001	29	0.00001	11	0.00001	97	0.00001
Hydrocarboniphaga	243627	G	762	0.00015	881	0.00017	620	0.00015	141	0.00011	160	0.00008	590	0.00014	368	0.00012	108	0.00008	389	0.00011	278	0.0001	638	0.00015	160	0.00008	1231	0.00014	1072	0.00013	1051	0.00013	198	0.00009	87	0.00017	1027	0.00017	487	0.00012	283	0.00016	900	0.00008
Ostreococcus	70447	G	737	0.00015	811	0.00016	616	0.00015	42	0.00003	123	0.00006	464	0.00011	295	0.0001	77	0.00006	257	0.00007	84	0.00003	231	0.00006	135	0.00007	1341	0.00015	764	0.00009	449	0.00005	182	0.00008	25	0.00005	367	0.00006	338	0.00008	69	0.00004	675	0.00006
Paeniglutamicibacter	1742990	G	259	0.00005	236	0.00005	233	0.00006	392	0.00031	321	0.00017	214	0.00005	163	0.00005	85	0.00006	1174	0.00033	1097	0.00038	841	0.0002	641	0.00033	1351	0.00016	528	0.00006	3022	0.00037	185	0.00008	179	0.00034	699	0.00012	541	0.00013	310	0.00018	1088	0.0001
Vibrionimonas	1649511	G	210	0.00004	185	0.00004	271	0.00007	183	0.00015	0	0	124	0.00003	0	0	0	0	177	0.00005	336	0.00012	445	0.00011	0	0	404	0.00005	2097	0.00026	633	0.00008	0	0	0	0	210	0.00003	225	0.00005	251	0.00014	401	0.00004
Marinicaulis	2174441	G	230	0.00005	269	0.00005	207	0.00005	42	0.00003	80	0.00004	206	0.00005	170	0.00006	46	0.00003	136	0.00004	46	0.00002	102	0.00002	70	0.00004	377	0.00004	309	0.00004	166	0.00002	93	0.00004	12	0.00002	283	0.00005	171	0.00004	37	0.00002	434	0.00004
Thiorhodospira	154346	G	59	0.00001	62	0.00001	49	0.00001	0	0	25	0.00001	37	0.00001	27	0.00001	25	0.00002	34	0.00001	35	0.00001	84	0.00002	17	0.00001	135	0.00002	89	0.00001	110	0.00001	30	0.00001	0	0	103	0.00002	55	0.00001	33	0.00002	132	0.00001
Puma	146712	G	1209	0.00024	1108	0.00022	907	0.00023	382	0.0003	317	0.00017	531	0.00013	393	0.00013	402	0.00029	614	0.00017	919	0.00032	1330	0.00032	328	0.00017	1509	0.00017	1194	0.00015	2104	0.00026	463	0.0002	218	0.00042	1433	0.00024	723	0.00017	494	0.00028	2104	0.00019
Sporomusa	2375	G	112	0.00002	100	0.00002	73	0.00002	35	0.00003	43	0.00002	61	0.00001	42	0.00001	32	0.00002	85	0.00002	81	0.00003	136	0.00003	34	0.00002	142	0.00002	105	0.00001	181	0.00002	38	0.00002	15	0.00003	129	0.00002	59	0.00001	33	0.00002	154	0.00001
Ulvibacter	237444	G	35	0.00001	40	0.00001	25	0.00001	268	0.00021	104	0.00005	42	0.00001	26	0.00001	419	0.0003	284	0.00008	1039	0.00036	1291	0.00031	127	0.00006	50	0.00001	234	0.00003	1493	0.00018	375	0.00016	157	0.0003	431	0.00007	256	0.00006	415	0.00024	1547	0.00014
Motilimonas	1914248	G	11	0	11	0	14	0	0	0	0	0	12	0	0	0	11	0.00001	0	0	16	0.00001	16	0	0	0	0	0	10	0	27	0	13	0.00001	0	0	31	0.00001	0	0	0	0	60	0.00001
Plantactinospora	673534	G	5214	0.00103	4942	0.00096	3967	0.00098	498	0.0004	1363	0.00071	3142	0.00076	2291	0.00076	645	0.00047	2527	0.00071	523	0.00018	1193	0.00029	1270	0.00065	9804	0.00113	6077	0.00075	3603	0.00044	1327	0.00058	147	0.00028	2652	0.00044	3134	0.00074	772	0.00044	6812	0.00062
Myochromella	1663023	G	0	0	0	0	0	0	0	0	0	0	0	0	0	0	0	0	0	0	0	0	0	0	0	0	0	0	0	0	11	0	0	0	0	0	0	0	0	0	0	0	0	0
Microvirga	186650	G	22234	0.0044	22913	0.00445	12610	0.00313	616	0.00049	5281	0.00276	8172	0.00197	7136	0.00236	1186	0.00086	2935	0.00082	1349	0.00047	3033	0.00073	3571	0.00182	26454	0.00305	7502	0.00092	7469	0.00091	1883	0.00082	368	0.00071	8096	0.00133	4201	0.001	1162	0.00067	7628	0.0007
Moesziomyces	63261	G	314	0.00006	307	0.00006	250	0.00006	33	0.00003	63	0.00003	204	0.00005	148	0.00005	37	0.00003	136	0.00004	47	0.00002	126	0.00003	52	0.00003	529	0.00006	383	0.00005	183	0.00002	80	0.00003	16	0.00003	205	0.00003	157	0.00004	37	0.00002	358	0.00003
Persicobacter	59740	G	26	0.00001	27	0.00001	0	0	76	0.00006	32	0.00002	40	0.00001	43	0.00001	56	0.00004	60	0.00002	197	0.00007	176	0.00004	38	0.00002	34	0	100	0.00001	334	0.00004	70	0.00003	37	0.00007	141	0.00002	63	0.00001	88	0.00005	269	0.00002
Actinotalea	458839	G	749	0.00015	693	0.00013	594	0.00015	225	0.00018	544	0.00028	843	0.0002	677	0.00022	465	0.00034	863	0.00024	316	0.00011	671	0.00016	628	0.00032	1447	0.00017	1750	0.00022	1235	0.00015	842	0.00037	54	0.0001	1501	0.00025	999	0.00024	150	0.00009	5422	0.00049
Flexistipes	2351	G	11	0	11	0	0	0	0	0	0	0	0	0	0	0	0	0	0	0	14	0	26	0.00001	0	0	0	0	11	0	40	0	0	0	0	0	16	0	0	0	0	0	24	0
Sporothrix	29907	G	405	0.00008	489	0.0001	341	0.00008	105	0.00008	295	0.00015	253	0.00006	193	0.00006	81	0.00006	231	0.00006	289	0.0001	449	0.00011	224	0.00011	675	0.00008	456	0.00006	648	0.00008	167	0.00007	43	0.00008	899	0.00015	267	0.00006	147	0.00008	592	0.00005
Tychonema	54312	G	27	0.00001	35	0.00001	35	0.00001	0	0	12	0.00001	47	0.00001	31	0.00001	11	0.00001	30	0.00001	14	0	18	0	0	0	30	0	21	0	32	0	10	0	0	0	11	0	12	0	0	0	42	0
Saccharibacter	231052	G	103	0.00002	116	0.00002	76	0.00002	0	0	0	0	20	0	26	0.00001	10	0.00001	25	0.00001	0	0	32	0.00001	0	0	158	0.00002	99	0.00001	66	0.00001	0	0	0	0	102	0.00002	75	0.00002	0	0	131	0.00001
Desulfohalobium	45662	G	44	0.00001	56	0.00001	38	0.00001	0	0	24	0.00001	37	0.00001	25	0.00001	11	0.00001	34	0.00001	21	0.00001	26	0.00001	13	0.00001	103	0.00001	61	0.00001	71	0.00001	20	0.00001	0	0	71	0.00001	39	0.00001	13	0.00001	115	0.00001
Rudanella	451373	G	319	0.00006	111	0.00002	83	0.00002	45	0.00004	44	0.00002	90	0.00002	57	0.00002	46	0.00003	72	0.00002	102	0.00004	143	0.00003	40	0.00002	141	0.00002	113	0.00001	306	0.00004	89	0.00004	20	0.00004	115	0.00002	78	0.00002	61	0.00003	255	0.00002
Neorickettsia	33993	G	0	0	0	0	0	0	0	0	0	0	0	0	0	0	0	0	0	0	13	0	24	0.00001	0	0	0	0	0	0	27	0	10	0	0	0	12	0	0	0	0	0	15	0
Pseudo-nitzschia	41953	G	0	0	0	0	0	0	0	0	0	0	0	0	0	0	0	0	0	0	0	0	0	0	0	0	0	0	0	0	21	0	0	0	0	0	0	0	0	0	0	0	0	0
Desulfosoma	1148150	G	77	0.00002	77	0.00001	74	0.00002	0	0	14	0.00001	31	0.00001	27	0.00001	16	0.00001	24	0.00001	13	0	24	0.00001	21	0.00001	114	0.00001	68	0.00001	38	0	21	0.00001	0	0	50	0.00001	40	0.00001	0	0	82	0.00001
Planctomyces	118	G	4270	0.00084	4548	0.00088	3405	0.00084	259	0.00021	991	0.00052	1868	0.00045	1453	0.00048	259	0.00019	1065	0.0003	224	0.00008	876	0.00021	801	0.00041	6828	0.00079	3074	0.00038	2108	0.00026	492	0.00021	109	0.00021	2272	0.00037	1580	0.00038	237	0.00014	1998	0.00018
Streptomyces	1883	G	491455	0.09722	477443	0.0928	393144	0.09756	85338	0.06773	137123	0.07172	495775	0.11974	325162	0.10736	77315	0.05601	298815	0.08382	87986	0.03036	202766	0.04881	154894	0.07906	943729	0.10888	874112	0.10753	381896	0.04644	147129	0.06423	27742	0.05343	404038	0.06648	387380	0.09204	53262	0.03049	737524	0.0673
Phaeodactylum	2849	G	77	0.00002	78	0.00002	51	0.00001	13	0.00001	45	0.00002	49	0.00001	34	0.00001	14	0.00001	50	0.00001	30	0.00001	50	0.00001	31	0.00002	114	0.00001	70	0.00001	88	0.00001	25	0.00001	0	0	117	0.00002	49	0.00001	18	0.00001	130	0.00001
Herbidospora	28443	G	5643	0.00112	5298	0.00103	4228	0.00105	584	0.00046	1161	0.00061	3927	0.00095	2976	0.00098	808	0.00059	2817	0.00079	775	0.00027	1626	0.00039	1149	0.00059	9873	0.00114	7708	0.00095	3196	0.00039	1631	0.00071	186	0.00036	3544	0.00058	3666	0.00087	368	0.00021	8393	0.00077
Bacteriovorax	146784	G	33	0.00001	37	0.00001	19	0	16	0.00001	31	0.00002	31	0.00001	15	0	42	0.00003	33	0.00001	52	0.00002	113	0.00003	14	0.00001	25	0	54	0.00001	249	0.00003	25	0.00001	19	0.00004	74	0.00001	36	0.00001	61	0.00003	169	0.00002
Phaeospirillum	85265	G	519	0.0001	604	0.00012	464	0.00012	75	0.00006	170	0.00009	367	0.00009	274	0.00009	141	0.0001	320	0.00009	116	0.00004	236	0.00006	152	0.00008	781	0.00009	614	0.00008	449	0.00005	231	0.0001	23	0.00004	586	0.0001	395	0.00009	82	0.00005	989	0.00009
Myxosarcina	52605	G	19	0	21	0	28	0.00001	0	0	0	0	15	0	0	0	10	0.00001	0	0	0	0	18	0	0	0	26	0	0	0	26	0	12	0.00001	0	0	17	0	12	0	14	0.00001	41	0
Calditerricola	373053	G	297	0.00006	343	0.00007	245	0.00006	14	0.00001	38	0.00002	182	0.00004	112	0.00004	34	0.00002	117	0.00003	32	0.00001	46	0.00001	29	0.00001	444	0.00005	337	0.00004	103	0.00001	45	0.00002	0	0	125	0.00002	126	0.00003	29	0.00002	250	0.00002
Histiona	392299	G	0	0	0	0	0	0	0	0	0	0	0	0	0	0	0	0	0	0	0	0	0	0	0	0	0	0	0	0	16	0	0	0	0	0	0	0	0	0	0	0	0	0
Phyllobacterium	28100	G	1713	0.00034	2173	0.00042	1331	0.00033	360	0.00029	811	0.00042	2687	0.00065	953	0.00031	656	0.00048	3021	0.00085	861	0.0003	1446	0.00035	789	0.0004	2995	0.00035	2694	0.00033	3320	0.0004	1094	0.00048	323	0.00062	3504	0.00058	3844	0.00091	691	0.0004	4022	0.00037
Crossiella	130795	G	1479	0.00029	1419	0.00028	1115	0.00028	136	0.00011	272	0.00014	1080	0.00026	857	0.00028	200	0.00014	850	0.00024	208	0.00007	423	0.0001	254	0.00013	2650	0.00031	2389	0.00029	787	0.0001	483	0.00021	43	0.00008	874	0.00014	1055	0.00025	155	0.00009	2682	0.00024
Zymomonas	541	G	24	0	27	0.00001	0	0	0	0	15	0.00001	35	0.00001	0	0	0	0	12	0	26	0.00001	22	0.00001	0	0	28	0	26	0	69	0.00001	0	0	0	0	49	0.00001	19	0	15	0.00001	69	0.00001
Pochonia	243023	G	130	0.00003	133	0.00003	96	0.00002	66	0.00005	131	0.00007	89	0.00002	74	0.00002	40	0.00003	102	0.00003	136	0.00005	195	0.00005	94	0.00005	195	0.00002	168	0.00002	386	0.00005	62	0.00003	14	0.00003	468	0.00008	85	0.00002	67	0.00004	227	0.00002
Vulcaniibacterium	1649512	G	508	0.0001	501	0.0001	396	0.0001	547	0.00043	433	0.00023	1296	0.00031	943	0.00031	621	0.00045	1291	0.00036	949	0.00033	1953	0.00047	529	0.00027	813	0.00009	3160	0.00039	6353	0.00077	1055	0.00046	325	0.00063	1127	0.00019	1593	0.00038	1355	0.00078	4862	0.00044
Tateyamaria	299261	G	241	0.00005	229	0.00004	231	0.00006	30	0.00002	77	0.00004	199	0.00005	135	0.00004	61	0.00004	113	0.00003	94	0.00003	155	0.00004	80	0.00004	392	0.00005	317	0.00004	246	0.00003	119	0.00005	16	0.00003	291	0.00005	173	0.00004	59	0.00003	476	0.00004
Hanstruepera	1707752	G	0	0	12	0	14	0	81	0.00006	35	0.00002	22	0.00001	0	0	93	0.00007	96	0.00003	412	0.00014	400	0.0001	60	0.00003	0	0	76	0.00001	435	0.00005	107	0.00005	37	0.00007	123	0.00002	75	0.00002	129	0.00007	360	0.00003
Asaia	91914	G	373	0.00007	382	0.00007	315	0.00008	44	0.00003	106	0.00006	256	0.00006	148	0.00005	95	0.00007	199	0.00006	87	0.00003	149	0.00004	95	0.00005	526	0.00006	442	0.00005	323	0.00004	115	0.00005	26	0.00005	334	0.00005	220	0.00005	69	0.00004	568	0.00005
Alkalibacillus	331654	G	0	0	0	0	0	0	0	0	11	0.00001	0	0	0	0	0	0	0	0	0	0	21	0.00001	16	0.00001	0	0	24	0	18	0	10	0	0	0	17	0	11	0	0	0	51	0
Flavipsychrobacter	2307285	G	51	0.00001	35	0.00001	29	0.00001	34	0.00003	23	0.00001	22	0.00001	15	0	23	0.00002	25	0.00001	80	0.00003	99	0.00002	19	0.00001	53	0.00001	45	0.00001	250	0.00003	20	0.00001	17	0.00003	54	0.00001	32	0.00001	61	0.00003	125	0.00001
Methanococcus	2184	G	17	0	27	0.00001	24	0.00001	11	0.00001	10	0.00001	11	0	0	0	11	0.00001	15	0	24	0.00001	66	0.00002	0	0	23	0	22	0	80	0.00001	20	0.00001	0	0	33	0.00001	23	0.00001	28	0.00002	74	0.00001
Nitrosovibrio	1232	G	371	0.00007	496	0.0001	325	0.00008	89	0.00007	1333	0.0007	243	0.00006	164	0.00005	76	0.00006	251	0.00007	749	0.00026	1769	0.00043	489	0.00025	624	0.00007	438	0.00005	9993	0.00122	98	0.00004	306	0.00059	3652	0.0006	552	0.00013	805	0.00046	1390	0.00013
Eremothecium	33170	G	194	0.00004	185	0.00004	150	0.00004	24	0.00002	40	0.00002	150	0.00004	125	0.00004	26	0.00002	104	0.00003	46	0.00002	98	0.00002	28	0.00001	225	0.00003	238	0.00003	211	0.00003	40	0.00002	22	0.00004	108	0.00002	71	0.00002	47	0.00003	176	0.00002
Centipeda	82202	G	123	0.00002	101	0.00002	64	0.00002	0	0	20	0.00001	50	0.00001	42	0.00001	0	0	24	0.00001	18	0.00001	17	0	0	0	148	0.00002	105	0.00001	23	0	0	0	0	0	47	0.00001	31	0.00001	0	0	86	0.00001
Fukomys	423606	G	2152	0.00043	2264	0.00044	1915	0.00048	970	0.00077	866	0.00045	1153	0.00028	844	0.00028	991	0.00072	1293	0.00036	2388	0.00082	3295	0.00079	827	0.00042	3018	0.00035	2411	0.0003	5512	0.00067	1239	0.00054	465	0.0009	3330	0.00055	1360	0.00032	1403	0.0008	4897	0.00045
Acetivibrio	35829	G	0	0	0	0	0	0	0	0	0	0	0	0	0	0	0	0	0	0	0	0	0	0	0	0	14	0	0	0	14	0	0	0	0	0	10	0	0	0	0	0	12	0
Galendromus	1933192	G	409	0.00008	424	0.00008	321	0.00008	51	0.00004	128	0.00007	254	0.00006	215	0.00007	99	0.00007	140	0.00004	148	0.00005	213	0.00005	120	0.00006	690	0.00008	503	0.00006	413	0.00005	130	0.00006	27	0.00005	371	0.00006	206	0.00005	76	0.00004	604	0.00006
Mastadenovirus	10509	G	0	0	15	0	11	0	0	0	0	0	0	0	0	0	0	0	0	0	0	0	0	0	0	0	25	0	19	0	10	0	0	0	0	0	12	0	0	0	0	0	21	0
Rodentibacter	1960084	G	60	0.00001	82	0.00002	60	0.00001	38	0.00003	29	0.00002	43	0.00001	36	0.00001	49	0.00004	62	0.00002	175	0.00006	198	0.00005	54	0.00003	71	0.00001	88	0.00001	335	0.00004	76	0.00003	25	0.00005	193	0.00003	81	0.00002	111	0.00006	293	0.00003
Agathobacter	1766253	G	0	0	0	0	0	0	0	0	0	0	0	0	0	0	0	0	0	0	0	0	0	0	0	0	0	0	0	0	12	0	0	0	0	0	0	0	0	0	0	0	0	0
Culturomica	1926651	G	0	0	0	0	0	0	0	0	0	0	0	0	0	0	0	0	0	0	404	0.00014	524	0.00013	0	0	0	0	0	0	891	0.00011	0	0	0	0	0	0	0	0	0	0	0	0
Halopolyspora	1649455	G	399	0.00008	387	0.00008	333	0.00008	99	0.00008	171	0.00009	297	0.00007	275	0.00009	92	0.00007	603	0.00017	81	0.00003	223	0.00005	107	0.00005	762	0.00009	4017	0.00049	379	0.00005	164	0.00007	23	0.00004	371	0.00006	677	0.00016	30	0.00002	876	0.00008
Thiomicrospira	933	G	87	0.00002	92	0.00002	77	0.00002	36	0.00003	48	0.00003	55	0.00001	47	0.00002	69	0.00005	101	0.00003	132	0.00005	141	0.00003	44	0.00002	139	0.00002	137	0.00002	281	0.00003	79	0.00003	19	0.00004	244	0.00004	91	0.00002	101	0.00006	367	0.00003
Maricaulis	74317	G	430	0.00009	430	0.00008	393	0.0001	55	0.00004	127	0.00007	344	0.00008	315	0.0001	105	0.00008	207	0.00006	116	0.00004	207	0.00005	123	0.00006	671	0.00008	629	0.00008	417	0.00005	182	0.00008	23	0.00004	512	0.00008	296	0.00007	85	0.00005	764	0.00007
Caedibacter	28905	G	0	0	0	0	0	0	0	0	10	0.00001	0	0	0	0	0	0	0	0	17	0.00001	13	0	0	0	0	0	0	0	19	0	0	0	0	0	10	0	0	0	0	0	14	0
Trichoderma	5543	G	3040	0.0006	2668	0.00052	2510	0.00062	994	0.00079	1962	0.00103	2121	0.00051	1837	0.00061	595	0.00043	1170	0.00033	2251	0.00078	2658	0.00064	2084	0.00106	5027	0.00058	3486	0.00043	5276	0.00064	983	0.00043	315	0.00061	7063	0.00116	1652	0.00039	826	0.00047	3339	0.0003
Neptuniibacter	459520	G	19	0	24	0	16	0	12	0.00001	13	0.00001	17	0	0	0	22	0.00002	19	0.00001	47	0.00002	48	0.00001	12	0.00001	18	0	18	0	95	0.00001	27	0.00001	0	0	91	0.00001	0	0	20	0.00001	90	0.00001
Hafnia	568	G	66	0.00001	96	0.00002	86	0.00002	24	0.00002	36	0.00002	52	0.00001	17	0.00001	51	0.00004	51	0.00001	98	0.00003	120	0.00003	40	0.00002	115	0.00001	67	0.00001	191	0.00002	56	0.00002	14	0.00003	161	0.00003	47	0.00001	45	0.00003	192	0.00002
Acetomicrobium	49894	G	38	0.00001	28	0.00001	29	0.00001	0	0	10	0.00001	29	0.00001	0	0	0	0	20	0.00001	19	0.00001	23	0.00001	14	0.00001	45	0.00001	41	0.00001	44	0.00001	0	0	0	0	38	0.00001	20	0	16	0.00001	61	0.00001
Modestobacter	88138	G	7232	0.00143	13341	0.00259	8961	0.00222	703	0.00056	1352	0.00071	14363	0.00347	10418	0.00344	880	0.00064	6828	0.00192	699	0.00024	2009	0.00048	1228	0.00063	25033	0.00289	19483	0.0024	3229	0.00039	1547	0.00068	222	0.00043	3166	0.00052	9558	0.00227	357	0.0002	8532	0.00078
Exserohilum	91493	G	233	0.00005	250	0.00005	182	0.00005	45	0.00004	90	0.00005	153	0.00004	94	0.00003	22	0.00002	80	0.00002	86	0.00003	225	0.00005	59	0.00003	359	0.00004	178	0.00002	225	0.00003	51	0.00002	13	0.00003	224	0.00004	121	0.00003	35	0.00002	227	0.00002
Halobellus	1073986	G	1453	0.00029	1497	0.00029	1163	0.00029	116	0.00009	285	0.00015	978	0.00024	744	0.00025	189	0.00014	666	0.00019	178	0.00006	429	0.0001	275	0.00014	2511	0.00029	1760	0.00022	680	0.00008	521	0.00023	42	0.00008	892	0.00015	806	0.00019	119	0.00007	1929	0.00018
Acadianvirus	1982897	G	0	0	0	0	18	0	0	0	0	0	0	0	0	0	0	0	0	0	0	0	0	0	0	0	10	0	30	0	24	0	0	0	0	0	11	0	10	0	0	0	0	0
Pseudaminobacter	93368	G	939	0.00019	927	0.00018	691	0.00017	2556	0.00203	2865	0.0015	974	0.00024	743	0.00025	1201	0.00087	2112	0.00059	5015	0.00173	6292	0.00151	3576	0.00183	1241	0.00014	3641	0.00045	33574	0.00408	1760	0.00077	637	0.00123	7640	0.00126	2433	0.00058	7971	0.00456	7183	0.00066
Gayadomonas	1234605	G	0	0	0	0	12	0	0	0	0	0	13	0	0	0	0	0	0	0	33	0.00001	17	0	0	0	0	0	10	0	29	0	0	0	0	0	12	0	0	0	14	0.00001	36	0
Nitrospina	35800	G	140	0.00003	167	0.00003	120	0.00003	16	0.00001	26	0.00001	102	0.00002	59	0.00002	20	0.00001	76	0.00002	22	0.00001	51	0.00001	26	0.00001	234	0.00003	149	0.00002	96	0.00001	27	0.00001	0	0	80	0.00001	80	0.00002	14	0.00001	109	0.00001
Auraticoccus	1278221	G	799	0.00016	818	0.00016	624	0.00015	163	0.00013	214	0.00011	669	0.00016	473	0.00016	142	0.0001	677	0.00019	211	0.00007	332	0.00008	263	0.00013	1624	0.00019	1549	0.00019	722	0.00009	278	0.00012	48	0.00009	673	0.00011	746	0.00018	87	0.00005	1752	0.00016
Gemmobacter	204456	G	1288	0.00025	1355	0.00026	970	0.00024	171	0.00014	464	0.00024	980	0.00024	761	0.00025	413	0.0003	713	0.0002	542	0.00019	900	0.00022	497	0.00025	2050	0.00024	1740	0.00021	1572	0.00019	649	0.00028	84	0.00016	1753	0.00029	952	0.00023	265	0.00015	2687	0.00025
Peregrinus	222431	G	0	0	0	0	0	0	0	0	0	0	0	0	0	0	0	0	0	0	0	0	0	0	0	0	0	0	0	0	11	0	0	0	0	0	0	0	0	0	0	0	0	0
Candidatus Halobonum	1431544	G	299	0.00006	294	0.00006	257	0.00006	27	0.00002	67	0.00004	205	0.00005	168	0.00006	44	0.00003	162	0.00005	46	0.00002	88	0.00002	52	0.00003	551	0.00006	386	0.00005	190	0.00002	89	0.00004	13	0.00003	195	0.00003	202	0.00005	22	0.00001	474	0.00004
Helcobacillus	1161125	G	104	0.00002	107	0.00002	75	0.00002	17	0.00001	30	0.00002	69	0.00002	72	0.00002	38	0.00003	87	0.00002	37	0.00001	51	0.00001	31	0.00002	170	0.00002	189	0.00002	142	0.00002	39	0.00002	0	0	74	0.00001	94	0.00002	0	0	177	0.00002
Meira	215251	G	34	0.00001	21	0	27	0.00001	0	0	12	0.00001	0	0	0	0	11	0.00001	35	0.00001	35	0.00001	31	0.00001	0	0	41	0	26	0	58	0.00001	22	0.00001	0	0	36	0.00001	12	0	17	0.00001	48	0
Alkaliflexus	286729	G	12	0	32	0.00001	0	0	61	0.00005	31	0.00002	35	0.00001	0	0	22	0.00002	24	0.00001	90	0.00003	99	0.00002	10	0.00001	15	0	25	0	138	0.00002	29	0.00001	28	0.00005	126	0.00002	35	0.00001	43	0.00002	98	0.00001
Algibacter	261827	G	36	0.00001	34	0.00001	23	0.00001	174	0.00014	127	0.00007	41	0.00001	27	0.00001	267	0.00019	152	0.00004	858	0.0003	694	0.00017	69	0.00004	35	0	175	0.00002	1067	0.00013	188	0.00008	97	0.00019	279	0.00005	159	0.00004	355	0.0002	836	0.00008
Leptotrichia	32067	G	54	0.00001	59	0.00001	40	0.00001	34	0.00003	25	0.00001	25	0.00001	22	0.00001	37	0.00003	50	0.00001	104	0.00004	171	0.00004	33	0.00002	69	0.00001	42	0.00001	152	0.00002	58	0.00003	28	0.00005	93	0.00002	41	0.00001	55	0.00003	169	0.00002
Bombella	1654741	G	9963	0.00197	15	0	13	0	0	0	0	0	11	0	0	0	0	0	0	0	10	0	14	0	0	0	21	0	17	0	41	0	0	0	0	0	17	0	0	0	0	0	2751	0.00025
Stemphylium	95729	G	0	0	0	0	0	0	0	0	0	0	0	0	0	0	0	0	0	0	0	0	180	0.00004	0	0	0	0	0	0	0	0	0	0	0	0	0	0	0	0	0	0	0	0
Belliella	232244	G	51	0.00001	36	0.00001	52	0.00001	577	0.00046	304	0.00016	101	0.00002	102	0.00003	398	0.00029	248	0.00007	1241	0.00043	1556	0.00037	341	0.00017	44	0.00001	297	0.00004	1950	0.00024	290	0.00013	264	0.00051	724	0.00012	317	0.00008	729	0.00042	1453	0.00013
Mangrovimonas	1211036	G	52	0.00001	31	0.00001	34	0.00001	313	0.00025	131	0.00007	46	0.00001	30	0.00001	462	0.00033	309	0.00009	1164	0.0004	1370	0.00033	158	0.00008	38	0	284	0.00003	1430	0.00017	419	0.00018	182	0.00035	492	0.00008	258	0.00006	440	0.00025	1598	0.00015
Larimichthys	215357	G	644	0.00013	745	0.00014	557	0.00014	241	0.00019	217	0.00011	360	0.00009	304	0.0001	216	0.00016	385	0.00011	524	0.00018	764	0.00018	224	0.00011	943	0.00011	683	0.00008	1308	0.00016	318	0.00014	94	0.00018	875	0.00014	409	0.0001	349	0.0002	1209	0.00011
Enteractinococcus	1164863	G	50	0.00001	54	0.00001	49	0.00001	127	0.0001	1839	0.00096	59	0.00001	34	0.00001	494	0.00036	141	0.00004	748	0.00026	316	0.00008	2492	0.00127	80	0.00001	177	0.00002	2087	0.00025	768	0.00034	74	0.00014	3539	0.00058	140	0.00003	163	0.00009	5356	0.00049
Cyanobium	167375	G	636	0.00013	572	0.00011	547	0.00014	59	0.00005	154	0.00008	432	0.0001	364	0.00012	139	0.0001	305	0.00009	109	0.00004	246	0.00006	133	0.00007	1044	0.00012	852	0.0001	426	0.00005	172	0.00008	20	0.00004	403	0.00007	398	0.00009	64	0.00004	990	0.00009
Monopterus	43699	G	495	0.0001	591	0.00011	434	0.00011	243	0.00019	241	0.00013	292	0.00007	254	0.00008	218	0.00016	313	0.00009	519	0.00018	879	0.00021	211	0.00011	659	0.00008	562	0.00007	1251	0.00015	296	0.00013	122	0.00023	827	0.00014	324	0.00008	331	0.00019	1206	0.00011
Oceanimonas	129577	G	385	0.00008	345	0.00007	263	0.00007	71	0.00006	174	0.00009	252	0.00006	158	0.00005	140	0.0001	238	0.00007	378	0.00013	491	0.00012	143	0.00007	503	0.00006	453	0.00006	711	0.00009	299	0.00013	37	0.00007	715	0.00012	296	0.00007	200	0.00011	911	0.00008
Thiocapsa	1056	G	1190	0.00024	1277	0.00025	1101	0.00027	117	0.00009	255	0.00013	706	0.00017	586	0.00019	255	0.00018	591	0.00017	249	0.00009	567	0.00014	236	0.00012	1985	0.00023	1442	0.00018	887	0.00011	387	0.00017	52	0.0001	979	0.00016	690	0.00016	159	0.00009	1648	0.00015
Phaethon	37044	G	1005	0.0002	1099	0.00021	837	0.00021	376	0.0003	361	0.00019	523	0.00013	389	0.00013	415	0.0003	577	0.00016	894	0.00031	1331	0.00032	341	0.00017	1382	0.00016	1067	0.00013	2216	0.00027	475	0.00021	194	0.00037	1300	0.00021	701	0.00017	568	0.00033	2080	0.00019
Equus	9789	G	3355	0.00066	3601	0.0007	2840	0.0007	1150	0.00091	1192	0.00062	1870	0.00045	1253	0.00041	1178	0.00085	1761	0.00049	2792	0.00096	4201	0.00101	1217	0.00062	4908	0.00057	3550	0.00044	6466	0.00079	1560	0.00068	618	0.00119	4459	0.00073	2205	0.00052	1784	0.00102	6686	0.00061
Ponticaulis	1123044	G	35	0.00001	46	0.00001	37	0.00001	0	0	11	0.00001	26	0.00001	23	0.00001	13	0.00001	11	0	0	0	8596	0.00207	11	0.00001	61	0.00001	48	0.00001	49	0.00001	20	0.00001	0	0	43	0.00001	31	0.00001	0	0	64	0.00001
Maylandia	143623	G	225	0.00004	287	0.00006	170	0.00004	102	0.00008	127	0.00007	95	0.00002	128	0.00004	64	0.00005	119	0.00003	282	0.0001	336	0.00008	104	0.00005	293	0.00003	288	0.00004	552	0.00007	185	0.00008	65	0.00013	288	0.00005	148	0.00004	123	0.00007	692	0.00006
Halovenus	1377992	G	99	0.00002	98	0.00002	76	0.00002	0	0	22	0.00001	49	0.00001	61	0.00002	14	0.00001	47	0.00001	10	0	23	0.00001	14	0.00001	155	0.00002	103	0.00001	36	0	25	0.00001	0	0	41	0.00001	55	0.00001	0	0	117	0.00001
Manihot	3982	G	353	0.00007	385	0.00007	365	0.00009	191	0.00015	137	0.00007	152	0.00004	135	0.00004	195	0.00014	223	0.00006	537	0.00019	756	0.00018	131	0.00007	449	0.00005	337	0.00004	1133	0.00014	231	0.0001	124	0.00024	546	0.00009	222	0.00005	318	0.00018	817	0.00007
Leucothrix	45247	G	54	0.00001	52	0.00001	48	0.00001	11	0.00001	25	0.00001	21	0.00001	25	0.00001	28	0.00002	43	0.00001	69	0.00002	95	0.00002	30	0.00002	47	0.00001	65	0.00001	157	0.00002	52	0.00002	14	0.00003	119	0.00002	35	0.00001	52	0.00003	145	0.00001
Cyphomyrmex	34699	G	356	0.00007	415	0.00008	329	0.00008	163	0.00013	107	0.00006	179	0.00004	127	0.00004	139	0.0001	185	0.00005	365	0.00013	498	0.00012	141	0.00007	543	0.00006	407	0.00005	866	0.00011	184	0.00008	85	0.00016	448	0.00007	257	0.00006	202	0.00012	781	0.00007
Myotis	9434	G	4511	0.00089	4712	0.00092	3834	0.00095	1495	0.00119	1558	0.00081	2385	0.00058	2025	0.00067	1598	0.00116	2375	0.00067	3301	0.00114	4951	0.00119	1572	0.0008	6536	0.00075	4900	0.0006	8921	0.00108	2102	0.00092	756	0.00146	5722	0.00094	2669	0.00063	2192	0.00125	9134	0.00083
Alicyclobacillus	29330	G	2247	0.00044	2147	0.00042	1888	0.00047	182	0.00014	364	0.00019	1210	0.00029	951	0.00031	257	0.00019	754	0.00021	287	0.0001	608	0.00015	342	0.00017	3681	0.00042	2545	0.00031	1124	0.00014	460	0.0002	79	0.00015	1085	0.00018	968	0.00023	209	0.00012	2143	0.0002
Chania	1745211	G	27	0.00001	21	0	13	0	0	0	0	0	12	0	14	0	0	0	25	0.00001	22	0.00001	33	0.00001	13	0.00001	27	0	27	0	52	0.00001	0	0	0	0	32	0.00001	17	0	11	0.00001	40	0
Sinorhizobium	28105	G	7479	0.00148	7893	0.00153	6052	0.0015	1092	0.00087	3129	0.00164	4937	0.00119	4727	0.00156	1669	0.00121	3731	0.00105	1938	0.00067	3816	0.00092	2165	0.00111	10592	0.00122	9173	0.00113	8389	0.00102	2425	0.00106	446	0.00086	8969	0.00148	5085	0.00121	1639	0.00094	10084	0.00092
Avibacterium	292486	G	44	0.00001	16	0	25	0.00001	19	0.00002	0	0	0	0	27	0.00001	35	0.00003	17	0	37	0.00001	41	0.00001	16	0.00001	42	0	36	0	86	0.00001	25	0.00001	0	0	66	0.00001	27	0.00001	40	0.00002	62	0.00001
Edwardsiella	635	G	358	0.00007	442	0.00009	313	0.00008	46	0.00004	122	0.00006	286	0.00007	188	0.00006	96	0.00007	213	0.00006	181	0.00006	335	0.00008	113	0.00006	580	0.00007	482	0.00006	500	0.00006	163	0.00007	35	0.00007	371	0.00006	234	0.00006	107	0.00006	602	0.00005
Sipha	143949	G	447	0.00009	531	0.0001	434	0.00011	207	0.00016	138	0.00007	237	0.00006	174	0.00006	259	0.00019	271	0.00008	562	0.00019	687	0.00017	159	0.00008	561	0.00006	442	0.00005	1209	0.00015	238	0.0001	111	0.00021	616	0.0001	267	0.00006	324	0.00019	925	0.00008
Thermofilum	2268	G	27	0.00001	37	0.00001	34	0.00001	0	0	0	0	0	0	15	0	0	0	12	0	0	0	0	0	0	0	68	0.00001	29	0	17	0	0	0	0	0	17	0	0	0	0	0	24	0
Williamwhitmania	2038697	G	18	0	22	0	0	0	32	0.00003	0	0	0	0	16	0.00001	24	0.00002	30	0.00001	73	0.00003	94	0.00002	20	0.00001	30	0	41	0.00001	145	0.00002	32	0.00001	0	0	35	0.00001	27	0.00001	47	0.00003	101	0.00001
Anabaenopsis	110103	G	0	0	0	0	0	0	0	0	0	0	0	0	0	0	0	0	0	0	0	0	0	0	0	0	93	0.00001	0	0	45	0.00001	0	0	0	0	0	0	0	0	0	0	0	0
Croceitalea	574891	G	0	0	16	0	0	0	66	0.00005	35	0.00002	10	0	16	0.00001	103	0.00007	64	0.00002	205	0.00007	333	0.00008	52	0.00003	26	0	71	0.00001	377	0.00005	91	0.00004	39	0.00008	151	0.00002	79	0.00002	112	0.00006	336	0.00003
Denitrobacterium	79603	G	162	0.00003	156	0.00003	180	0.00004	0	0	0	0	86	0.00002	73	0.00002	21	0.00002	61	0.00002	0	0	31	0.00001	0	0	354	0.00004	154	0.00002	47	0.00001	23	0.00001	0	0	103	0.00002	101	0.00002	0	0	105	0.00001
Fangia	482136	G	0	0	0	0	0	0	0	0	0	0	0	0	0	0	0	0	0	0	15	0.00001	21	0.00001	0	0	0	0	10	0	20	0	0	0	0	0	41	0.00001	0	0	0	0	17	0
Hirschia	2723	G	15	0	27	0.00001	14	0	14	0.00001	0	0	20	0	12	0	0	0	10	0	12	0	29	0.00001	0	0	24	0	17	0	42	0.00001	0	0	0	0	37	0.00001	19	0	0	0	50	0
Levyella	1715798	G	17	0	0	0	0	0	0	0	0	0	0	0	0	0	0	0	0	0	0	0	0	0	0	0	25	0	0	0	25	0	0	0	0	0	14	0	0	0	0	0	21	0
Trichodesmium	1205	G	13	0	11	0	0	0	10	0.00001	0	0	0	0	0	0	0	0	11	0	17	0.00001	15	0	0	0	12	0	18	0	43	0.00001	0	0	0	0	10	0	0	0	0	0	37	0
Aquitalea	407217	G	412	0.00008	425	0.00008	314	0.00008	55	0.00004	155	0.00008	247	0.00006	196	0.00006	99	0.00007	221	0.00006	218	0.00008	311	0.00007	122	0.00006	591	0.00007	526	0.00006	597	0.00007	195	0.00009	39	0.00008	506	0.00008	242	0.00006	159	0.00009	671	0.00006
Curvibacter	281915	G	1015	0.0002	1034	0.0002	809	0.0002	115	0.00009	271	0.00014	867	0.00021	598	0.0002	161	0.00012	500	0.00014	316	0.00011	500	0.00012	221	0.00011	1607	0.00019	1323	0.00016	1077	0.00013	261	0.00011	52	0.0001	855	0.00014	612	0.00015	225	0.00013	1308	0.00012
Phreatobacter	1632780	G	1309	0.00026	1430	0.00028	929	0.00023	93	0.00007	252	0.00013	774	0.00019	542	0.00018	175	0.00013	468	0.00013	209	0.00007	407	0.0001	207	0.00011	1946	0.00022	1221	0.00015	707	0.00009	287	0.00013	40	0.00008	818	0.00013	607	0.00014	100	0.00006	1400	0.00013
Imtechella	1165076	G	0	0	0	0	0	0	60	0.00005	21	0.00001	0	0	0	0	66	0.00005	46	0.00001	303	0.0001	195	0.00005	35	0.00002	0	0	49	0.00001	310	0.00004	55	0.00002	30	0.00006	80	0.00001	36	0.00001	115	0.00007	212	0.00002
Frigoribacterium	96492	G	8383	0.00166	3577	0.0007	2974	0.00074	790	0.00063	1339	0.0007	2921	0.00071	2234	0.00074	730	0.00053	2639	0.00074	1258	0.00043	7840	0.00189	3892	0.00199	12679	0.00146	8187	0.00101	4716	0.00057	1344	0.00059	268	0.00052	3740	0.00062	3226	0.00077	729	0.00042	14446	0.00132
Karamvirus	1913650	G	0	0	0	0	0	0	0	0	0	0	0	0	0	0	0	0	0	0	0	0	0	0	0	0	0	0	0	0	13	0	0	0	0	0	0	0	0	0	0	0	0	0
Chlorogloeopsis	1123	G	23	0	18	0	16	0	0	0	28	0.00001	20	0	23	0.00001	0	0	35	0.00001	18	0.00001	21	0.00001	0	0	73	0.00001	16	0	41	0	0	0	0	0	21	0	0	0	19	0.00001	31	0
Massilibacterium	1923871	G	0	0	0	0	0	0	0	0	0	0	0	0	0	0	0	0	16	0	0	0	19	0	0	0	0	0	33	0	25	0	0	0	0	0	14	0	20	0	0	0	30	0
Sediminispirochaeta	1911556	G	29	0.00001	31	0.00001	37	0.00001	0	0	0	0	10	0	24	0.00001	17	0.00001	20	0.00001	13	0	23	0.00001	15	0.00001	49	0.00001	39	0	34	0	0	0	0	0	41	0.00001	28	0.00001	14	0.00001	65	0.00001
Aeromicrobium	2040	G	9058	0.00179	8806	0.00171	7090	0.00176	3991	0.00317	4231	0.00221	9069	0.00219	6988	0.00231	2149	0.00156	15240	0.00427	3521	0.00122	6555	0.00158	4311	0.0022	17927	0.00207	31658	0.00389	20757	0.00252	4027	0.00176	1098	0.00211	10124	0.00167	17422	0.00414	1492	0.00085	23806	0.00217
Paraclostridium	1849822	G	0	0	0	0	0	0	0	0	21	0.00001	0	0	0	0	0	0	0	0	24	0.00001	24	0.00001	0	0	0	0	22	0	50	0.00001	0	0	0	0	27	0	15	0	0	0	22	0
Frankliniella	45059	G	1998	0.0004	1984	0.00039	1634	0.00041	237	0.00019	440	0.00023	1245	0.0003	937	0.00031	322	0.00023	870	0.00024	449	0.00015	890	0.00021	442	0.00023	3174	0.00037	2254	0.00028	1510	0.00018	572	0.00025	108	0.00021	1413	0.00023	1157	0.00027	266	0.00015	2503	0.00023
Cantharellus	36065	G	0	0	0	0	0	0	0	0	0	0	0	0	0	0	0	0	0	0	0	0	0	0	0	0	0	0	0	0	32	0	0	0	0	0	0	0	0	0	0	0	0	0
Selenihalanaerobacter	142841	G	0	0	0	0	0	0	0	0	0	0	0	0	0	0	0	0	0	0	10	0	0	0	0	0	0	0	0	0	24	0	0	0	0	0	0	0	0	0	0	0	27	0
Sulfurovum	265570	G	42	0.00001	45	0.00001	45	0.00001	0	0	12	0.00001	14	0	21	0.00001	0	0	22	0.00001	19	0.00001	38	0.00001	0	0	91	0.00001	33	0	43	0.00001	24	0.00001	0	0	44	0.00001	0	0	24	0.00001	69	0.00001
Niameybacter	1973274	G	0	0	0	0	0	0	0	0	0	0	0	0	0	0	0	0	0	0	0	0	11	0	0	0	10	0	0	0	25	0	14	0.00001	0	0	22	0	0	0	0	0	29	0
Mongoliimonas	2027874	G	774	0.00015	781	0.00015	593	0.00015	56	0.00004	160	0.00008	530	0.00013	357	0.00012	127	0.00009	340	0.0001	99	0.00003	240	0.00006	144	0.00007	1210	0.00014	854	0.00011	441	0.00005	218	0.0001	22	0.00004	540	0.00009	463	0.00011	90	0.00005	973	0.00009
Candidatus Brocadia	380240	G	67	0.00001	61	0.00001	49	0.00001	0	0	0	0	19	0	15	0	19	0.00001	26	0.00001	23	0.00001	73	0.00002	16	0.00001	97	0.00001	43	0.00001	77	0.00001	15	0.00001	0	0	53	0.00001	25	0.00001	10	0.00001	48	0
Owenweeksia	267986	G	0	0	39	0.00001	0	0	176	0.00014	62	0.00003	0	0	0	0	224	0.00016	156	0.00004	562	0.00019	369	0.00009	54	0.00003	29	0	107	0.00001	769	0.00009	362	0.00016	75	0.00014	408	0.00007	60	0.00001	139	0.00008	721	0.00007
Heterocephalus	10180	G	2278	0.00045	2483	0.00048	2000	0.0005	912	0.00072	915	0.00048	1185	0.00029	911	0.0003	948	0.00069	1352	0.00038	2283	0.00079	3240	0.00078	890	0.00045	3292	0.00038	2434	0.0003	5456	0.00066	1141	0.0005	483	0.00093	3555	0.00058	1489	0.00035	1472	0.00084	5061	0.00046
Cellulosilyticum	698776	G	14	0	28	0.00001	18	0	16	0.00001	10	0.00001	14	0	0	0	0	0	28	0.00001	47	0.00002	47	0.00001	14	0.00001	32	0	35	0	63	0.00001	13	0.00001	10	0.00002	74	0.00001	24	0.00001	25	0.00001	68	0.00001
Plutella	51654	G	637	0.00013	731	0.00014	554	0.00014	167	0.00013	183	0.0001	402	0.0001	325	0.00011	189	0.00014	302	0.00008	308	0.00011	471	0.00011	178	0.00009	1036	0.00012	727	0.00009	836	0.0001	285	0.00012	92	0.00018	570	0.00009	341	0.00008	209	0.00012	1049	0.0001
Halobacillus	45667	G	174	0.00003	169	0.00003	133	0.00003	151	0.00012	432	0.00023	213	0.00005	164	0.00005	142	0.0001	200	0.00006	234	0.00008	545	0.00013	182	0.00009	246	0.00003	21153	0.0026	562	0.00007	153	0.00007	61	0.00012	702	0.00012	173	0.00004	148	0.00008	718	0.00007
Candidatus Frackibacter	2017975	G	0	0	0	0	0	0	0	0	0	0	0	0	0	0	0	0	0	0	0	0	32	0.00001	0	0	0	0	0	0	14	0	0	0	0	0	19	0	0	0	0	0	19	0
Glutamicibacter	1742989	G	665	0.00013	629	0.00012	960	0.00024	4837	0.00384	1843	0.00096	533	0.00013	281	0.00009	382	0.00028	3334	0.00094	7525	0.0026	12809	0.00308	3888	0.00198	1253	0.00014	3032	0.00037	19162	0.00233	611	0.00027	1368	0.00263	3108	0.00051	2334	0.00055	1612	0.00092	2539	0.00023
Zhihengliuella	370735	G	1354	0.00027	765	0.00015	625	0.00016	363	0.00029	351	0.00018	1031	0.00025	719	0.00024	179	0.00013	956	0.00027	508	0.00018	873	0.00021	504	0.00026	1406	0.00016	1487	0.00018	2122	0.00026	380	0.00017	108	0.00021	1031	0.00017	941	0.00022	201	0.00012	2557	0.00023
Candidatus Promineofilum	1988031	G	756	0.00015	687	0.00013	530	0.00013	74	0.00006	135	0.00007	398	0.0001	300	0.0001	81	0.00006	309	0.00009	122	0.00004	169	0.00004	105	0.00005	1109	0.00013	833	0.0001	392	0.00005	117	0.00005	18	0.00003	403	0.00007	395	0.00009	86	0.00005	675	0.00006
Deefgea	400947	G	33	0.00001	24	0	23	0.00001	0	0	20	0.00001	12	0	10	0	0	0	14	0	36	0.00001	33	0.00001	0	0	33	0	15	0	63	0.00001	18	0.00001	0	0	39	0.00001	25	0.00001	19	0.00001	52	0
Kyrpidia	1129704	G	123	0.00002	160	0.00003	117	0.00003	10	0.00001	19	0.00001	112	0.00003	52	0.00002	23	0.00002	50	0.00001	25	0.00001	51	0.00001	24	0.00001	220	0.00003	179	0.00002	72	0.00001	33	0.00001	11	0.00002	115	0.00002	74	0.00002	15	0.00001	137	0.00001
Woodruffvirus	1982745	G	0	0	0	0	0	0	0	0	0	0	0	0	0	0	0	0	0	0	0	0	0	0	0	0	0	0	16	0	17	0	0	0	0	0	10	0	0	0	0	0	0	0
Halothermothrix	32636	G	18	0	0	0	16	0	0	0	0	0	0	0	0	0	0	0	15	0	18	0.00001	17	0	0	0	22	0	37	0	17	0	0	0	0	0	14	0	12	0	0	0	37	0
Candidatus Chrysopegis	1855363	G	0	0	0	0	0	0	0	0	0	0	0	0	0	0	0	0	0	0	22	0.00001	17	0	0	0	36	0	21	0	22	0	0	0	0	0	20	0	0	0	0	0	24	0
Leptospira	171	G	554	0.00011	533	0.0001	449	0.00011	241	0.00019	217	0.00011	312	0.00008	271	0.00009	261	0.00019	312	0.00009	590	0.0002	933	0.00022	195	0.0001	716	0.00008	557	0.00007	1518	0.00018	322	0.00014	140	0.00027	750	0.00012	385	0.00009	396	0.00023	1167	0.00011
Cuneatibacter	1918450	G	15	0	0	0	24	0.00001	0	0	0	0	13	0	0	0	0	0	11	0	0	0	14	0	0	0	27	0	21	0	50	0.00001	0	0	0	0	25	0	20	0	10	0.00001	42	0
Gorilla	9592	G	935	0.00018	994	0.00019	880	0.00022	407	0.00032	349	0.00018	431	0.0001	352	0.00012	457	0.00033	582	0.00016	1147	0.0004	1650	0.0004	379	0.00019	1402	0.00016	1113	0.00014	2556	0.00031	647	0.00028	224	0.00043	1407	0.00023	577	0.00014	690	0.0004	2273	0.00021
Tamilnaduibacter	1857014	G	78	0.00002	214	0.00004	193	0.00005	16	0.00001	44	0.00002	71	0.00002	52	0.00002	42	0.00003	68	0.00002	120	0.00004	148	0.00004	47	0.00002	131	0.00002	167	0.00002	250	0.00003	102	0.00004	19	0.00004	236	0.00004	105	0.00002	58	0.00003	289	0.00003
Desulfosporosinus	79206	G	158	0.00003	177	0.00003	161	0.00004	66	0.00005	65	0.00003	90	0.00002	65	0.00002	96	0.00007	105	0.00003	176	0.00006	253	0.00006	74	0.00004	224	0.00003	182	0.00002	402	0.00005	108	0.00005	35	0.00007	228	0.00004	109	0.00003	96	0.00005	388	0.00004
Magnetofaba	1472292	G	190	0.00004	190	0.00004	187	0.00005	21	0.00002	39	0.00002	149	0.00004	113	0.00004	29	0.00002	80	0.00002	40	0.00001	71	0.00002	41	0.00002	324	0.00004	232	0.00003	158	0.00002	50	0.00002	0	0	155	0.00003	117	0.00003	44	0.00003	259	0.00002
Candidatus Berkiella	1755683	G	12	0	0	0	0	0	0	0	14	0.00001	12	0	0	0	0	0	19	0.00001	31	0.00001	48	0.00001	0	0	24	0	25	0	65	0.00001	29	0.00001	0	0	35	0.00001	18	0	12	0.00001	61	0.00001
Blastocystis	12967	G	97	0.00002	91	0.00002	91	0.00002	14	0.00001	32	0.00002	63	0.00002	58	0.00002	30	0.00002	61	0.00002	35	0.00001	71	0.00002	24	0.00001	146	0.00002	130	0.00002	121	0.00001	34	0.00001	10	0.00002	89	0.00001	67	0.00002	23	0.00001	137	0.00001
Metallibacterium	1218803	G	255	0.00005	283	0.00006	257	0.00006	89	0.00007	78	0.00004	234	0.00006	196	0.00006	56	0.00004	301	0.00008	111	0.00004	261	0.00006	82	0.00004	417	0.00005	675	0.00008	594	0.00007	104	0.00005	34	0.00007	327	0.00005	389	0.00009	92	0.00005	558	0.00005
Cryobacterium	69578	G	5403	0.00107	5305	0.00103	4239	0.00105	2063	0.00164	3248	0.0017	3838	0.00093	3020	0.001	1216	0.00088	5285	0.00148	3848	0.00133	6938	0.00167	2813	0.00144	9990	0.00115	10628	0.00131	13801	0.00168	2276	0.00099	669	0.00129	8450	0.00139	5895	0.0014	2023	0.00116	13437	0.00123
Bernardetia	1937972	G	0	0	11	0	13	0	22	0.00002	24	0.00001	25	0.00001	15	0	22	0.00002	33	0.00001	70	0.00002	107	0.00003	13	0.00001	13	0	37	0	188	0.00002	18	0.00001	21	0.00004	51	0.00001	27	0.00001	58	0.00003	120	0.00001
Dechloromonas	73029	G	1164	0.00023	793	0.00015	1107	0.00027	80	0.00006	172	0.00009	474	0.00011	632	0.00021	97	0.00007	462	0.00013	233	0.00008	387	0.00009	148	0.00008	1754	0.0002	830	0.0001	4217	0.00051	225	0.0001	153	0.00029	588	0.0001	440	0.0001	163	0.00009	861	0.00008
Indioceanicola	2478349	G	462	0.00009	473	0.00009	327	0.00008	43	0.00003	155	0.00008	384	0.00009	265	0.00009	95	0.00007	235	0.00007	101	0.00003	248	0.00006	137	0.00007	653	0.00008	619	0.00008	377	0.00005	182	0.00008	23	0.00004	510	0.00008	342	0.00008	63	0.00004	809	0.00007
Fibrobacter	832	G	568	0.00011	538	0.0001	455	0.00011	111	0.00009	155	0.00008	415	0.0001	306	0.0001	140	0.0001	247	0.00007	254	0.00009	369	0.00009	138	0.00007	848	0.0001	684	0.00008	692	0.00008	249	0.00011	53	0.0001	571	0.00009	324	0.00008	153	0.00009	915	0.00008
Ketogulonicigenium	92944	G	217	0.00004	181	0.00004	151	0.00004	32	0.00003	79	0.00004	173	0.00004	96	0.00003	47	0.00003	103	0.00003	88	0.00003	122	0.00003	65	0.00003	289	0.00003	254	0.00003	234	0.00003	86	0.00004	0	0	206	0.00003	170	0.00004	57	0.00003	428	0.00004
Rhinolophus	49442	G	38	0.00001	47	0.00001	27	0.00001	0	0	0	0	16	0	15	0	0	0	22	0.00001	0	0	32	0.00001	12	0.00001	31	0	33	0	57	0.00001	11	0	0	0	50	0.00001	17	0	15	0.00001	55	0.00001
Fluviicola	332102	G	14	0	12	0	0	0	26	0.00002	35	0.00002	12	0	0	0	50	0.00004	26	0.00001	112	0.00004	145	0.00003	0	0	10	0	45	0.00001	506	0.00006	52	0.00002	34	0.00007	71	0.00001	21	0	138	0.00008	181	0.00002
Roseimaritima	1579506	G	481	0.0001	581	0.00011	536	0.00013	224	0.00018	753	0.00039	500	0.00012	366	0.00012	172	0.00012	570	0.00016	264	0.00009	797	0.00019	755	0.00039	820	0.00009	825	0.0001	1590	0.00019	248	0.00011	130	0.00025	2839	0.00047	682	0.00016	254	0.00015	888	0.00008
Candidatus Pelagibacter	198251	G	53	0.00001	70	0.00001	51	0.00001	61	0.00005	51	0.00003	24	0.00001	34	0.00001	49	0.00004	61	0.00002	132	0.00005	178	0.00004	24	0.00001	74	0.00001	87	0.00001	338	0.00004	60	0.00003	27	0.00005	156	0.00003	47	0.00001	86	0.00005	197	0.00002
Drosophila	7215	G	8250	0.00163	8843	0.00172	7205	0.00179	2179	0.00173	2610	0.00137	4927	0.00119	3647	0.0012	2421	0.00175	4216	0.00118	5007	0.00173	7950	0.00191	2542	0.0013	12489	0.00144	8889	0.00109	13214	0.00161	3455	0.00151	1139	0.00219	8980	0.00148	4839	0.00115	3243	0.00186	13699	0.00125
Anaerolactibacter	2563783	G	17	0	24	0	13	0	0	0	0	0	22	0.00001	21	0.00001	0	0	0	0	0	0	11	0	0	0	25	0	27	0	20	0	0	0	0	0	22	0	21	0	0	0	54	0
Yoonia	2211641	G	492	0.0001	530	0.0001	392	0.0001	71	0.00006	213	0.00011	388	0.00009	307	0.0001	175	0.00013	309	0.00009	294	0.0001	442	0.00011	172	0.00009	749	0.00009	650	0.00008	637	0.00008	261	0.00011	40	0.00008	876	0.00014	339	0.00008	173	0.0001	1150	0.0001
Nitrospirillum	1543705	G	794	0.00016	833	0.00016	547	0.00014	77	0.00006	214	0.00011	526	0.00013	415	0.00014	246	0.00018	416	0.00012	147	0.00005	350	0.00008	209	0.00011	1174	0.00014	1000	0.00012	647	0.00008	315	0.00014	44	0.00008	791	0.00013	661	0.00016	154	0.00009	1702	0.00016
Lysinimonas	1434018	G	564	0.00011	507	0.0001	421	0.0001	149	0.00012	330	0.00017	410	0.0001	258	0.00009	106	0.00008	504	0.00014	305	0.00011	691	0.00017	256	0.00013	989	0.00011	1043	0.00013	3154	0.00038	175	0.00008	56	0.00011	694	0.00011	546	0.00013	411	0.00024	975	0.00009
Lacticigenium	633405	G	0	0	0	0	0	0	0	0	0	0	0	0	0	0	0	0	0	0	0	0	0	0	0	0	0	0	0	0	11	0	0	0	0	0	0	0	0	0	0	0	33	0
Caldibacillus	1276290	G	81	0.00002	62	0.00001	65	0.00002	23	0.00002	22	0.00001	34	0.00001	35	0.00001	17	0.00001	70	0.00002	29	0.00001	48	0.00001	27	0.00001	107	0.00001	134	0.00002	53	0.00001	26	0.00001	0	0	68	0.00001	66	0.00002	12	0.00001	347	0.00003
Torulaspora	4948	G	12	0	0	0	0	0	0	0	0	0	11	0	0	0	0	0	0	0	11	0	11	0	0	0	19	0	0	0	18	0	0	0	0	0	19	0	12	0	0	0	17	0
Lebetimonas	267989	G	0	0	0	0	0	0	14	0.00001	0	0	10	0	0	0	0	0	11	0	30	0.00001	30	0.00001	0	0	28	0	19	0	30	0	0	0	0	0	35	0.00001	0	0	15	0.00001	36	0
Methylovulum	762296	G	95	0.00002	148	0.00003	85	0.00002	26	0.00002	42	0.00002	60	0.00001	67	0.00002	44	0.00003	63	0.00002	73	0.00003	203	0.00005	36	0.00002	180	0.00002	138	0.00002	218	0.00003	63	0.00003	19	0.00004	153	0.00003	81	0.00002	76	0.00004	179	0.00002
Candidatus Desulforudis	471826	G	156	0.00003	149	0.00003	129	0.00003	0	0	31	0.00002	92	0.00002	58	0.00002	13	0.00001	39	0.00001	19	0.00001	36	0.00001	31	0.00002	201	0.00002	152	0.00002	67	0.00001	21	0.00001	0	0	51	0.00001	64	0.00002	0	0	119	0.00001
Mastacembelus	94234	G	487	0.0001	542	0.00011	388	0.0001	200	0.00016	169	0.00009	228	0.00006	204	0.00007	226	0.00016	266	0.00007	485	0.00017	676	0.00016	187	0.0001	692	0.00008	524	0.00006	1224	0.00015	258	0.00011	108	0.00021	801	0.00013	314	0.00007	296	0.00017	1132	0.0001
Litoreibacter	947567	G	399	0.00008	461	0.00009	370	0.00009	49	0.00004	165	0.00009	327	0.00008	263	0.00009	146	0.00011	202	0.00006	218	0.00008	281	0.00007	155	0.00008	732	0.00008	600	0.00007	479	0.00006	182	0.00008	17	0.00003	544	0.00009	302	0.00007	97	0.00006	956	0.00009
Rhodovarius	268408	G	693	0.00014	714	0.00014	466	0.00012	42	0.00003	99	0.00005	301	0.00007	288	0.0001	94	0.00007	231	0.00006	71	0.00002	183	0.00004	102	0.00005	1011	0.00012	595	0.00007	319	0.00004	141	0.00006	22	0.00004	371	0.00006	322	0.00008	43	0.00002	782	0.00007
Brachypodium	15367	G	1607	0.00032	1225	0.00024	1268	0.00031	140	0.00011	240	0.00013	772	0.00019	503	0.00017	204	0.00015	524	0.00015	306	0.00011	660	0.00016	308	0.00016	2260	0.00026	1370	0.00017	1063	0.00013	292	0.00013	88	0.00017	840	0.00014	686	0.00016	202	0.00012	1580	0.00014
Staphylothermus	2279	G	0	0	0	0	0	0	0	0	0	0	0	0	0	0	0	0	0	0	0	0	0	0	0	0	19	0	0	0	17	0	0	0	0	0	0	0	0	0	0	0	0	0
Dongia	1146845	G	529	0.0001	616	0.00012	452	0.00011	42	0.00003	154	0.00008	388	0.00009	245	0.00008	121	0.00009	256	0.00007	80	0.00003	226	0.00005	138	0.00007	728	0.00008	704	0.00009	387	0.00005	156	0.00007	33	0.00006	476	0.00008	384	0.00009	65	0.00004	696	0.00006
Merdibacter	1935200	G	0	0	0	0	0	0	0	0	0	0	0	0	0	0	0	0	0	0	0	0	0	0	0	0	0	0	0	0	0	0	0	0	0	0	0	0	0	0	0	0	12	0
Varibaculum	184869	G	1060	0.00021	1034	0.0002	225	0.00006	17	0.00001	684	0.00036	732	0.00018	88	0.00003	75	0.00005	800	0.00022	996	0.00034	91	0.00002	831	0.00042	2043	0.00024	1938	0.00024	184	0.00002	527	0.00023	0	0	1580	0.00026	906	0.00022	85	0.00005	3040	0.00028
Pseudonocardia	1847	G	67803	0.01341	62954	0.01224	52352	0.01299	9795	0.00777	15635	0.00818	34467	0.00832	29597	0.00977	5134	0.00372	27306	0.00766	31707	0.01094	17541	0.00422	10670	0.00545	150749	0.01739	53534	0.00659	63942	0.00777	13677	0.00597	2532	0.00488	32741	0.00539	32283	0.00767	3852	0.00221	52577	0.0048
Helobdella	6411	G	348	0.00007	371	0.00007	289	0.00007	170	0.00013	131	0.00007	119	0.00003	129	0.00004	181	0.00013	211	0.00006	357	0.00012	627	0.00015	168	0.00009	442	0.00005	308	0.00004	874	0.00011	178	0.00008	99	0.00019	487	0.00008	178	0.00004	281	0.00016	724	0.00007
Millionella	1980038	G	57	0.00001	73	0.00001	52	0.00001	25	0.00002	28	0.00001	47	0.00001	37	0.00001	0	0	34	0.00001	47	0.00002	78	0.00002	19	0.00001	116	0.00001	104	0.00001	145	0.00002	15	0.00001	13	0.00003	51	0.00001	52	0.00001	36	0.00002	106	0.00001
Acutalibacter	1918385	G	58	0.00001	74	0.00001	63	0.00002	0	0	12	0.00001	41	0.00001	16	0.00001	18	0.00001	12	0	11	0	0	0	14	0.00001	110	0.00001	57	0.00001	38	0	13	0.00001	0	0	52	0.00001	32	0.00001	0	0	56	0.00001
Salipaludibacillus	1884449	G	36	0.00001	41	0.00001	21	0.00001	33	0.00003	55	0.00003	44	0.00001	15	0	16	0.00001	55	0.00002	61	0.00002	103	0.00002	35	0.00002	52	0.00001	141	0.00002	123	0.00001	34	0.00001	10	0.00002	94	0.00002	55	0.00001	30	0.00002	185	0.00002
Thermoactinospora	1424614	G	1589	0.00031	1447	0.00028	1243	0.00031	123	0.0001	304	0.00016	1006	0.00024	767	0.00025	205	0.00015	835	0.00023	179	0.00006	435	0.0001	293	0.00015	3021	0.00035	2228	0.00027	838	0.0001	438	0.00019	97	0.00019	854	0.00014	1042	0.00025	115	0.00007	2364	0.00022
Methanobacterium	2160	G	40	0.00001	49	0.00001	36	0.00001	39	0.00003	18	0.00001	33	0.00001	21	0.00001	14	0.00001	43	0.00001	63	0.00002	91	0.00002	22	0.00001	50	0.00001	48	0.00001	133	0.00002	29	0.00001	20	0.00004	81	0.00001	46	0.00001	36	0.00002	112	0.00001
Rhodomicrobium	1068	G	1593	0.00032	1809	0.00035	1306	0.00032	131	0.0001	320	0.00017	915	0.00022	683	0.00023	227	0.00016	630	0.00018	244	0.00008	530	0.00013	257	0.00013	2106	0.00024	1682	0.00021	981	0.00012	407	0.00018	54	0.0001	1051	0.00017	894	0.00021	162	0.00009	1708	0.00016
Methylobrevis	1775716	G	702	0.00014	666	0.00013	537	0.00013	62	0.00005	133	0.00007	381	0.00009	326	0.00011	111	0.00008	277	0.00008	94	0.00003	250	0.00006	138	0.00007	963	0.00011	759	0.00009	435	0.00005	162	0.00007	25	0.00005	557	0.00009	433	0.0001	96	0.00005	938	0.00009
Tuberibacillus	340096	G	18	0	19	0	25	0.00001	30	0.00002	13	0.00001	16	0	10	0	16	0.00001	66	0.00002	40	0.00001	100	0.00002	30	0.00002	92	0.00001	142	0.00002	120	0.00001	40	0.00002	0	0	111	0.00002	69	0.00002	19	0.00001	68	0.00001
Lutispora	667112	G	0	0	12	0	0	0	0	0	0	0	0	0	0	0	0	0	10	0	24	0.00001	11	0	0	0	0	0	0	0	28	0	0	0	0	0	0	0	0	0	0	0	12	0
Sulfitobacter	60136	G	4263	0.00084	3792	0.00074	3044	0.00076	1230	0.00098	1641	0.00086	3974	0.00096	2215	0.00073	841	0.00061	1689	0.00047	4183	0.00144	3830	0.00092	1182	0.0006	6589	0.00076	3879	0.00048	6101	0.00074	1428	0.00062	343	0.00066	4296	0.00071	2184	0.00052	2157	0.00123	5981	0.00055
Waddlia	71666	G	10	0	12	0	0	0	0	0	0	0	19	0	0	0	0	0	28	0.00001	10	0	19	0	0	0	22	0	18	0	23	0	0	0	0	0	12	0	15	0	12	0.00001	28	0
Arenibacter	178469	G	157	0.00003	125	0.00002	110	0.00003	1354	0.00107	593	0.00031	285	0.00007	521	0.00017	1237	0.0009	1238	0.00035	6006	0.00207	4812	0.00116	564	0.00029	195	0.00002	1339	0.00016	8684	0.00106	1287	0.00056	722	0.00139	2680	0.00044	1092	0.00026	2165	0.00124	4432	0.0004
Oceanivirga	1824856	G	0	0	0	0	0	0	0	0	0	0	0	0	0	0	0	0	0	0	0	0	0	0	0	0	0	0	0	0	0	0	0	0	0	0	0	0	0	0	0	0	10	0
Desulfatiglans	1549126	G	235	0.00005	233	0.00005	161	0.00004	24	0.00002	32	0.00002	161	0.00004	108	0.00004	32	0.00002	75	0.00002	36	0.00001	67	0.00002	48	0.00002	345	0.00004	247	0.00003	125	0.00002	49	0.00002	0	0	140	0.00002	121	0.00003	23	0.00001	233	0.00002
Candidatus Symbiobacter	1436289	G	86	0.00002	74	0.00001	50	0.00001	0	0	23	0.00001	58	0.00001	47	0.00002	0	0	43	0.00001	29	0.00001	58	0.00001	26	0.00001	99	0.00001	113	0.00001	125	0.00002	29	0.00001	0	0	59	0.00001	55	0.00001	18	0.00001	74	0.00001
Xanthomarina	1868329	G	0	0	0	0	0	0	57	0.00005	22	0.00001	0	0	129	0.00004	137	0.0001	188	0.00005	290	0.0001	326	0.00008	27	0.00001	0	0	70	0.00001	431	0.00005	123	0.00005	47	0.00009	162	0.00003	125	0.00003	110	0.00006	482	0.00004
Blattabacterium	34098	G	32	0.00001	16	0	23	0.00001	21	0.00002	14	0.00001	26	0.00001	0	0	19	0.00001	21	0.00001	91	0.00003	148	0.00004	34	0.00002	24	0	40	0	165	0.00002	16	0.00001	21	0.00004	47	0.00001	33	0.00001	67	0.00004	105	0.00001
Enteroscipio	2126006	G	274	0.00005	301	0.00006	218	0.00005	19	0.00002	22	0.00001	109	0.00003	120	0.00004	33	0.00002	93	0.00003	0	0	45	0.00001	76	0.00004	518	0.00006	319	0.00004	88	0.00001	36	0.00002	0	0	125	0.00002	132	0.00003	0	0	275	0.00003
Trachymyrmex	34717	G	937	0.00019	1009	0.0002	785	0.00019	430	0.00034	328	0.00017	448	0.00011	354	0.00012	365	0.00026	483	0.00014	935	0.00032	1324	0.00032	336	0.00017	1325	0.00015	980	0.00012	2149	0.00026	507	0.00022	217	0.00042	1153	0.00019	561	0.00013	617	0.00035	1792	0.00016
Brevinema	34096	G	0	0	0	0	0	0	0	0	0	0	0	0	0	0	0	0	0	0	0	0	0	0	0	0	0	0	0	0	10	0	0	0	0	0	0	0	0	0	0	0	0	0
Halobacteroides	42417	G	0	0	0	0	0	0	10	0.00001	0	0	0	0	0	0	0	0	0	0	0	0	14	0	0	0	16	0	15	0	20	0	0	0	0	0	11	0	0	0	0	0	13	0
Tuber	36048	G	842	0.00017	216	0.00004	159	0.00004	91	0.00007	52	0.00003	100	0.00002	55	0.00002	54	0.00004	94	0.00003	142	0.00005	225	0.00005	53	0.00003	469	0.00005	137	0.00002	511	0.00006	64	0.00003	43	0.00008	169	0.00003	90	0.00002	94	0.00005	242	0.00002
Hydrogenophilus	70774	G	94	0.00002	98	0.00002	93	0.00002	15	0.00001	15	0.00001	67	0.00002	28	0.00001	14	0.00001	41	0.00001	24	0.00001	48	0.00001	14	0.00001	137	0.00002	111	0.00001	84	0.00001	29	0.00001	0	0	81	0.00001	47	0.00001	13	0.00001	128	0.00001
Brevefilum	2019482	G	35	0.00001	41	0.00001	34	0.00001	11	0.00001	0	0	15	0	0	0	0	0	0	0	14	0	22	0.00001	12	0.00001	52	0.00001	43	0.00001	39	0	15	0.00001	0	0	33	0.00001	36	0.00001	0	0	62	0.00001
[truncated: 1,684 more rows]
