# Supplementary material for: Functional and Taxonomic Effects of Organic Amendments on the Restoration of Semiarid Quarry Soils
Source: mSystems. 2021 Nov 23;6(6):e00752-21. doi: 10.1128/mSystems.00752-21 (PMC8609970; doi:10.1128/mSystems.00752-21)
Supplement: DATA SET S4 [file msystems.00752-21-sd004.txt]

Unnamed: 0	description	Natural1	Natural2	Natural3	COVG+SS2	COHort+SS2	Control1	Control2	COHort3	COVG3	SS3	COVG+SS3	COHort+SS3	Control3	COVG1	SS1	COHort1	COVG+SS1	COHort+SS1	COVG2	SS2	COHort2
EC:6.3.2.6	Phosphoribosylaminoimidazolesuccinocarboxamide synthase	344.2662445	435.4965211	364.8194144	317.3068638	366.0990998	516.9760212	568.6445803	432.6393867	412.6138797	465.4153609	471.2825228	495.9413142	383.4355684	441.2511621	527.8250327	447.3818739	499.5641019	481.7002285	389.624297	656.5511788	405.5655008
EC:4.1.1.32	Phosphoenolpyruvate carboxykinase (GTP)	226.684698	217.3127519	214.4372041	151.3092217	170.0959414	184.8990016	225.3754331	100.7054693	243.046368	118.753388	152.9143265	196.1274257	233.3566163	196.9571231	139.9620906	159.2381859	121.5575769	140.3396348	208.6251758	89.03125292	168.2652695
EC:2.7.4.1	Polyphosphate kinase	144.9458651	148.8721553	154.8431676	64.93105542	94.72963248	128.0788247	119.9914521	96.3586533	106.8889346	61.97422119	80.93921767	102.9021932	130.1957891	96.15258444	80.20711233	78.93090585	62.58248819	102.9862649	104.0569521	65.16020586	77.54892016
EC:3.6.5.n1	not_found	992.8852894	999.7737522	1015.670344	929.7434099	1023.910688	943.8257151	1035.721008	1060.670159	875.5266587	1096.040994	1065.327439	982.885256	834.1057302	842.7976006	1054.51057	973.0561367	1056.598562	1031.729081	897.3834476	1147.502928	975.1084097
EC:2.7.2.11	Glutamate 5-kinase	104.4986992	113.4415228	105.215025	119.1479827	220.2239302	119.9643845	88.44176823	108.3398743	104.2565222	245.1898657	214.5825459	144.2765834	122.9256748	107.7244415	184.5520246	136.3070342	137.70204	210.3264236	188.906922	205.9618901	126.3371772
EC:5.3.3.2	Isopentenyl-diphosphate Delta-isomerase	54.54858938	20.75808015	45.06047815	135.4032236	69.58446949	45.55777973	25.28590817	45.85936358	67.11918342	29.58698803	55.11295161	94.724622	43.80633335	46.95869203	53.72540184	40.42535228	24.73174833	60.07884847	42.31210937	30.02976159	59.90132602
EC:2.7.11.32	not_found	60.60291955	69.42247658	70.71327439	89.3147633	99.92446571	81.87067748	78.24950454	82.46916898	74.59551969	31.83664414	56.88981587	52.73108737	68.85270819	77.99137233	65.17489406	83.62748243	102.9088015	71.91610993	63.0120258	81.72221025	56.28434786
EC:3.1.22.4	Crossover junction endodeoxyribonuclease	156.0443563	176.0298042	197.2617113	174.5267682	238.5070219	225.0842121	187.1250564	223.3939885	257.7427192	204.6325367	223.6798157	207.7969718	223.0076819	266.237156	280.069663	261.8254078	124.4937642	272.6416662	259.3347727	296.0061256	214.2960799
EC:6.1.1.4	Leucine--tRNA ligase	574.276795	589.319559	614.1419904	442.3851388	608.0633957	487.3185549	488.7071071	486.4281103	538.3533801	526.6193623	578.7764933	556.9061538	521.7811548	534.5915688	513.894254	564.6594977	455.6500125	623.3239069	513.2010412	597.469984	486.0740106
EC:1.2.7.3	2-oxoglutarate synthase	21.91775966	32.56719388	20.45938035	6.582824704	9.193444024	19.69011442	20.90390101	9.795287369	50.96306125	1.407032693	11.6898267	10.17797994	38.8561207	59.13921756	9.675330266	9.26464191	7.860749912	12.84603456	58.06489478	0	15.81518808
EC:6.1.1.20	Phenylalanine--tRNA ligase	409.4876159	425.2703801	431.2943175	399.3542179	510.5439793	404.4362524	442.7670308	629.5041243	387.0815253	520.9048223	544.4138004	471.629893	381.1935375	409.8650447	555.1613058	562.1331128	637.9523249	568.0727354	412.0048667	611.8148352	491.7900639
EC:5.4.2.7	Phosphopentomutase	135.1601624	119.2260756	128.6938091	56.40278898	55.22844752	70.71328313	82.89676103	83.52324837	54.50467725	22.18355539	66.20661352	83.0546336	124.6443575	70.87577388	34.90610658	65.28610515	63.85930726	98.61897325	54.92508503	40.70176617	57.93311861
EC:6.1.1.23	Aspartate--tRNA(Asn) ligase	537.1077013	531.0616051	524.2818084	462.6025027	648.9529999	492.0274028	506.8148752	521.9540713	524.893794	528.6929667	537.0755897	464.2176196	547.5849051	553.6478479	489.911894	605.7522654	520.0624413	605.8501242	575.9413089	453.5371051	579.7571985
EC:2.7.11.1	Non-specific serine/threonine protein kinase	87.73839291	63.36528238	84.92557555	71.00056874	78.53013431	85.48710751	70.95209134	43.10138948	72.57403675	35.39933752	44.20799119	108.9596123	69.38196909	101.6278877	42.27915801	44.14682314	61.33536437	65.12295656	84.10081067	25.33138008	37.24745132
EC:6.1.1.1	Tyrosine--tRNA ligase	262.0312525	285.1652431	274.7458296	212.1853139	244.8739063	198.7529367	256.8298445	283.3727752	220.0320288	264.1820101	223.0834401	285.9139547	227.1233045	225.9890235	250.1495667	271.332181	342.6877406	331.0731104	194.1177008	303.8491299	263.0984442
EC:2.4.2.21	Nicotinate-nucleotide--dimethylbenzimidazole phosphoribosyltransferase	32.08512099	30.30500112	34.87291648	45.16459546	36.51915462	49.43648363	48.44933421	26.45722898	39.65458749	50.13820034	32.45780609	29.52385476	42.56682529	37.50392141	40.71819191	27.41874676	57.47197982	41.41249619	57.79080272	69.7454992	26.60419469
EC:2.7.1.25	Adenylyl-sulfate kinase	134.8135325	145.0446948	130.6204558	52.10851517	66.71856713	90.7355655	94.47287296	70.21605471	55.0391422	50.31896025	61.95004939	60.75982806	163.2812631	93.59453519	63.82143573	82.9084061	94.1002538	94.15033757	98.43615328	71.78560862	57.52910617
EC:7.1.1.2	not_found	98.7081929	83.46389002	108.910208	1240.270936	114.3304265	26.56707044	40.23270153	81.00070431	243.4493051	623.1181415	790.5065787	163.0043091	93.77693711	33.70936535	651.0682461	155.2369708	844.6575522	130.0741169	202.4514859	317.0146463	72.74356675
EC:2.7.7.6	DNA-directed RNA polymerase	2612.672274	2512.969853	2460.26853	2895.426881	2886.716499	2783.288686	2910.916863	3182.601339	3185.350088	2951.810147	3127.992219	2941.060087	2374.032128	2909.497745	3113.774554	3085.756964	3002.328204	3025.124577	2904.485323	3133.54218	3111.21597
EC:3.5.4.13	dCTP deaminase	270.2048391	386.8838806	390.3758237	332.5642292	297.074931	479.7638436	472.7389563	343.2176637	281.587882	490.8151758	455.1601944	276.3091999	262.9822192	345.4837506	495.4356395	452.2883607	469.8671786	357.3153927	334.604669	655.110184	287.7527993
EC:5.5.1.4	Inositol-3-phosphate synthase	24.95389336	39.46346043	40.77208927	60.78524285	41.54216906	33.43821522	64.18507127	51.52373524	60.54747647	22.45311384	28.36517494	56.35992162	25.94843226	80.1404188	30.23394745	53.28202187	40.4033575	41.34994685	107.4483669	13.90688886	54.63561168
EC:3.4.21.92	Endopeptidase Clp	1197.46949	1222.448103	1205.000227	763.8368842	990.452867	941.4277189	956.963165	780.209941	944.821409	664.4093772	825.185977	988.5552875	975.2724301	917.4011709	784.2925843	808.3418281	864.1875176	1001.21198	875.9791886	855.238332	795.5426235
EC:2.1.2.11	3-methyl-2-oxobutanoate hydroxymethyltransferase	322.0534094	313.310054	360.2896469	263.2303623	327.175473	394.4189317	364.2664101	485.8244215	428.0679658	416.0941354	369.0114918	435.4872503	312.608306	508.3041225	402.5302505	406.8079082	400.8577222	420.1316677	430.0858753	369.9594531	371.4330166
EC:1.11.1.21	Catalase peroxidase	272.7145029	338.3558805	274.12885	206.3867376	175.0674269	393.4597332	403.1683776	169.5295916	269.3350945	181.3353073	155.8107329	158.2616334	243.8062171	344.0705242	137.477923	216.874951	191.3714584	233.5554347	301.8766203	97.09806606	197.4480134
EC:3.6.4.12	DNA helicase	754.6898157	731.1237763	793.1156019	616.3296392	886.2362	759.6370539	912.4640336	930.7969555	820.2008402	908.2997349	928.7389572	779.377748	773.4332174	921.4842767	895.7337262	892.5133096	851.9686794	854.5010012	891.8064048	933.8415101	852.8298954
EC:6.4.1.3	Propionyl-CoA carboxylase	61.56315357	62.73530616	51.52734688	58.95588035	48.16528501	63.76387434	62.06367332	49.72289405	125.2180792	26.24070227	36.69272826	57.30185949	66.52126031	131.7210715	49.41142938	26.17698851	28.57756762	46.60236557	127.5874372	9.198255612	53.19158258
EC:2.3.1.274	not_found	187.7438506	212.0256616	174.3045401	122.7002446	147.8914584	191.1587587	227.7476283	189.1226375	141.4004213	216.9302071	169.485957	153.4300954	152.8789839	191.3289484	223.0496323	161.3229857	201.8295037	210.1593498	157.9159896	242.5851033	137.5793852
EC:2.8.1.13	not_found	310.5098267	353.948099	348.1710022	428.246052	596.8922602	494.200249	489.372058	572.308357	513.3221265	504.2143897	551.1953623	584.7115309	345.9644303	535.1153909	522.6971349	460.279853	544.0937122	537.8315014	474.1212789	432.8813655	575.424542
EC:2.2.1.7	1-deoxy-D-xylulose-5-phosphate synthase	269.0292953	319.1132533	286.3115941	413.3589876	567.1953647	430.0575849	453.0974172	412.8677483	465.8944445	439.0117007	461.0509773	453.9275458	302.5502792	483.4907522	504.3488795	439.0407356	424.8129715	485.5599015	468.5587901	544.7264816	426.2914081
EC:5.4.99.12	tRNA pseudouridine(38-40) synthase	136.9123668	154.5250624	130.9868153	144.9511269	191.5017574	184.7473081	204.1995993	220.4349072	150.7472356	152.7527397	152.381664	158.148183	130.9909002	140.3578244	201.3230504	142.1150464	115.6156296	214.8255727	134.5491776	173.5081367	180.0092545
EC:2.3.3.9	Malate synthase	78.39626568	70.76400124	79.41036645	79.84569218	139.296275	70.10685029	76.29477239	61.34950444	122.6141779	171.8177167	136.0759193	92.04446862	54.56714452	92.79896283	108.4724979	125.4522549	113.6372635	141.4658277	99.30793725	121.1749126	87.09395919
EC:2.3.1.31	Homoserine O-acetyltransferase	96.10927262	81.30542533	81.75148563	91.59097233	197.7871752	76.59738469	58.444987	205.5669692	152.348606	67.47512401	97.79112307	157.4445391	77.56627882	108.5940133	103.4256492	110.2095055	144.5586403	154.9822379	143.8773913	72.98180105	132.2425244
EC:7.3.2.1	not_found	883.1006288	835.3624867	937.4105833	501.4198682	685.9558977	693.1622409	619.1625381	396.947615	605.9306727	787.1229412	625.5968257	626.3850312	717.1689563	632.4484787	728.2052584	644.3602684	938.6259762	724.863375	546.2114095	884.8101181	614.9599163
EC:1.1.1.86	Ketol-acid reductoisomerase (NADP(+))	913.5475228	831.4012616	815.8699117	569.5827077	929.1739634	751.2365823	708.99968	856.5211232	743.2610965	760.5840859	807.2371842	700.6352148	758.8693742	792.6066156	703.3349715	843.6915383	716.0855515	927.2888073	714.393481	704.8223836	865.2564311
EC:5.4.2.10	Phosphoglucosamine mutase	401.9189068	383.2159653	365.1292036	341.3923006	435.7764193	466.7937084	526.4380274	381.6496988	453.5686399	469.8019508	452.4111798	400.7954606	417.9469284	486.5844076	437.6903843	389.907732	375.212416	472.3164812	461.1547875	430.4824505	393.8020134
EC:2.7.4.22	UMP kinase	574.0926064	545.831265	585.3873732	665.4937494	724.3375978	728.8493191	611.8138685	851.3884488	753.8871459	815.334803	812.84676	685.7583932	546.0958382	708.5461987	744.7672819	634.0773352	708.8135092	722.5495704	629.3426101	951.1491812	695.2363046
EC:3.2.2.23	DNA-formamidopyrimidine glycosylase	189.3584699	238.6526719	239.1253282	210.6088135	309.817668	266.1911615	317.6720005	302.3570323	320.0045222	247.0340306	282.0214847	239.4039325	216.5752569	355.4848723	292.1000999	251.0708517	170.4259374	320.2863651	289.7960267	351.400482	279.5204429
EC:2.4.99.16	Starch synthase (maltosyl-transferring)	62.85263684	57.21033452	73.66419273	27.58543261	55.7956398	61.99647055	70.6350141	73.66211183	59.11632678	19.767495	36.24564611	51.33142461	52.2154013	69.64242943	28.67695028	83.90367131	57.42965825	53.88030714	74.47884188	25.02175405	59.0968604
EC:2.4.1.25	4-alpha-glucanotransferase	8.611446587	7.757903004	10.00900187	3.520826329	7.61629123	6.572514394	8.745888478	4.599981604	9.576257173	2.019879265	4.065927765	10.10731552	11.98908825	13.6166276	3.746946462	5.374782303	0	4.032701617	8.034110774	2.611931491	3.288645259
EC:2.1.2.3	Phosphoribosylaminoimidazolecarboxamide formyltransferase	270.9597377	272.7211115	315.7189484	243.6495237	320.4354634	222.0853917	273.3970904	391.3689796	342.1006581	283.3333933	354.5055177	349.7859098	285.8958052	384.0611859	320.5648436	311.3006284	286.4508631	356.8983626	314.2868782	422.6348997	315.8205366
EC:2.3.1.157	Glucosamine-1-phosphate N-acetyltransferase	264.1371761	233.2588432	215.4714745	205.6596726	351.7887108	279.6571157	297.6813302	318.2317008	264.6646128	362.4835321	287.6705288	298.3752449	268.7026814	288.4555736	350.1089265	290.8311234	260.8828398	354.7172926	263.9017486	303.8603285	286.8535388
EC:1.2.1.n2	not_found	3.993744203	2.916415146	0.948137221	0	0	0	0	0	0.713435898	0	0	0	2.494077383	0.683162999	0	0	0	0	1.298280261	0	0.217875287
EC:4.2.1.11	Phosphopyruvate hydratase	998.9094549	1036.772376	1029.542446	831.7108901	1029.240779	982.6783697	1035.881971	1073.113643	921.6300952	914.1278074	944.0287465	923.6933584	917.5909928	1069.100818	964.9897214	1023.163404	1056.648714	993.0387477	1039.479073	968.0220822	993.6011916
EC:6.1.1.17	Glutamate--tRNA ligase	595.0232868	528.5637641	536.6698484	400.4518714	626.15677	588.81892	626.6508687	535.8594175	540.7291402	448.9100684	522.0535538	562.4014322	517.9974273	557.6190468	514.7308151	526.9517423	517.2758885	638.8258298	544.6225967	539.551866	581.2962065
EC:5.1.1.1	Alanine racemase	64.07297624	63.4457902	53.28536308	85.11286584	127.8041311	81.15634887	94.45755019	166.2939754	83.54529773	162.195464	157.5371016	197.0596471	71.82360675	94.55548134	128.2276201	142.8948139	107.739049	168.1466243	122.0461109	222.8186707	141.9615696
EC:2.3.1.41	Beta-ketoacyl-[acyl-carrier-protein] synthase I	9.77457495	10.94715151	7.963444176	14.85970531	14.16440929	6.87123366	0.57620942	24.08231059	47.27194306	35.89714272	13.81959221	44.26994256	10.99479726	42.09146775	25.2982146	13.73448506	35.16402744	13.02286914	45.07800887	22.02780004	7.192579908
EC:4.1.99.12	3,4-dihydroxy-2-butanone-4-phosphate synthase	9.114004542	10.72195272	5.927037823	3.199239945	13.65657877	7.609142504	2.767733476	4.860615967	4.894015399	34.27640835	20.53545499	19.82961565	5.983890454	3.896644733	14.07747364	21.49150696	16.38513048	20.90788387	0.76169078	7.684218016	6.615764529
EC:6.1.1.3	Threonine--tRNA ligase	482.6785332	435.9290501	470.5304576	453.8509611	609.263819	490.4309786	506.2601373	712.165858	507.6042516	565.1931082	517.8235802	589.9601881	419.1924562	532.1720573	599.3708299	564.9847799	551.1476436	582.0974804	550.6829313	629.695774	527.9154449
EC:7.1.3.1	not_found	114.7412022	111.812573	96.13173484	59.2225475	94.40860633	67.15797595	99.31454061	92.70271556	71.11263106	54.112572	100.2465361	93.89237837	76.77585662	85.40287773	127.2921287	88.83534145	77.02395198	107.124842	81.70090455	153.0187939	89.77777554
EC:2.7.2.3	Phosphoglycerate kinase	456.9262779	446.9970432	441.6077924	390.341376	441.4115369	409.8981081	449.5461067	417.562111	445.2866028	331.7343362	471.3752004	484.9589001	427.0081615	438.2037593	478.6846402	384.8592575	408.3561567	459.2425377	417.5151539	304.2752571	424.0603279
EC:4.2.1.59	3-hydroxyacyl-[acyl-carrier-protein] dehydratase	363.5804729	357.810506	414.8518553	344.2977297	435.9150121	332.8706779	343.4335704	507.2857316	301.5242062	714.3081375	489.9405518	543.3502693	304.2506936	294.6953445	445.7602204	540.5457942	520.4921768	476.8351741	273.3502248	570.9916944	390.0802963
EC:2.3.1.9	Acetyl-CoA C-acetyltransferase	51.80479442	60.17612614	61.35905331	33.8265203	41.7357406	30.18259937	22.13278161	23.90606692	68.74280905	50.11086733	59.46591386	30.08523155	44.52080358	58.7154051	52.63804998	25.17464911	44.39895908	41.9825806	82.17155099	40.30931201	34.39983656
EC:3.1.3.11	Fructose-bisphosphatase	89.72972763	127.5175234	134.7239996	158.9228334	159.0347037	113.1778989	114.1188697	267.3039899	129.5027733	214.1423284	280.108834	216.2570869	97.27783449	169.7185265	252.1823329	185.3142993	217.6344763	143.4240406	148.3044584	292.1156162	190.8518559
EC:2.7.1.49	Hydroxymethylpyrimidine kinase	3.839088889	2.981320107	5.690583061	4.34024409	0	4.532467159	8.301770498	12.60642694	4.944587959	0	0	6.033266302	1.428899733	6.656540004	3.856468452	5.599065949	9.756064057	5.690285215	5.658322562	0	4.746231062
EC:2.7.6.1	Ribose-phosphate diphosphokinase	119.7254898	167.8992719	164.8650353	226.8683673	305.1574637	236.2608526	176.5892517	306.7030743	222.0116326	339.1570177	330.8493217	314.5828313	136.99327	212.3789847	395.615886	306.5922019	393.6965337	322.4984395	227.5722349	429.400922	259.0947813
EC:6.3.5.7	Glutaminyl-tRNA synthase (glutamine-hydrolyzing)	581.6436304	600.771099	596.0771202	351.7632747	505.6683442	536.1692134	478.6451312	383.6622343	415.5498719	338.0124578	432.1047068	375.5362296	575.6048597	445.6901408	409.0564645	373.1083366	406.9417208	495.5791284	417.404454	341.1310265	417.9490467
EC:1.14.13.227	not_found	125.0594302	72.43208725	81.60078426	23.09936343	9.455416551	55.7500826	54.88751944	0	60.32332601	6.393416156	4.668348492	4.758698093	95.94463407	44.61431601	7.601866381	13.25513606	15.34793493	11.69732488	29.84351701	5.216965592	12.3079106
EC:1.9.3.1	Cytochrome-c oxidase	250.8479562	262.7131627	283.2705992	1045.895703	329.395956	219.8729159	221.0407655	162.4685126	392.1648692	550.8399286	597.9775069	459.1392346	220.8268322	255.2057406	594.8400729	231.3483008	663.7135289	375.3041982	358.9023494	420.0281228	191.2522818
EC:1.5.3.1	Sarcosine oxidase	19.80813267	17.59471603	22.42534449	65.70142652	71.02170038	42.14558844	46.30140927	17.92980506	40.86507423	82.42172703	51.06656779	98.75897976	30.17761888	40.94610985	101.697511	37.08794546	89.95416081	61.96817838	38.5229579	52.87421024	42.97782012
EC:2.4.2.17	ATP phosphoribosyltransferase	188.4622365	209.9797759	204.9469824	236.9950178	225.242354	187.1464365	199.5505019	221.5568564	180.7627538	308.0525386	323.4658487	295.1116	212.1463427	183.6986784	287.1254711	285.2543946	213.9858544	340.8160619	238.766889	234.8065872	208.1215282
EC:6.3.5.2	GMP synthase (glutamine-hydrolyzing)	697.2451936	702.0508551	702.0771162	522.367509	633.2235227	552.3182564	581.9936223	703.3754387	545.7167978	603.1664552	668.8272561	521.831996	655.0787268	540.801081	632.4512881	756.6302479	720.5815865	690.1621129	611.4224856	756.0487024	608.3896897
EC:1.8.4.11	Peptide-methionine (S)-S-oxide reductase	401.4764094	428.2013733	506.1048904	161.2151568	172.3478291	256.5334032	269.0707855	161.7622422	266.9883318	175.5779636	118.997162	226.1668715	523.8601117	247.5781804	163.2413806	227.144473	175.5961967	177.9077275	229.195412	146.5540049	206.9234224
EC:4.2.1.33	3-isopropylmalate dehydratase	1215.741115	1126.134173	1149.835317	876.407235	1199.837647	1076.812243	1092.75385	1053.768403	1294.623783	983.0816229	1061.251173	1211.341644	1105.083315	1252.604824	1100.46274	1001.485443	822.228284	1245.099628	1231.887912	1026.977066	1154.104115
EC:6.1.1.6	Lysine--tRNA ligase	176.7339416	186.7780736	184.8837494	189.4350384	214.7406263	154.4761883	136.0040367	304.4641993	226.9927142	330.101823	333.6788442	233.8161977	175.4237303	174.6407831	260.8661278	230.3528302	245.1910618	272.0241587	214.8935846	314.2089998	215.2655297
EC:2.3.3.16	not_found	89.02748952	93.35325445	94.43305711	65.79445299	130.2243893	63.9863438	60.5858235	96.70898304	118.110528	115.4519275	119.4721385	86.50845046	79.80808303	102.8694389	110.0228638	100.0328287	82.45243277	112.4888734	121.1043059	83.52673189	75.71300943
EC:1.4.1.3	Glutamate dehydrogenase (NAD(P)(+))	79.09154094	55.86371066	73.7756404	5.920377144	21.96277696	44.3509338	45.10207762	11.55301018	18.08770913	3.294822908	14.27620406	11.79484642	81.24245785	36.17671236	6.660588131	17.55764226	13.3765601	18.25568126	24.42561339	0	11.14608421
EC:2.7.7.n1	not_found	146.1886215	160.8536618	107.1896863	135.928902	172.8153773	150.321807	142.0289407	234.7487442	146.921909	184.7140843	182.2643931	167.5232893	118.1955991	115.966569	175.2499514	200.9154317	146.5114079	162.7309676	121.3093948	242.4416239	175.6590504
EC:1.2.1.41	Glutamate-5-semialdehyde dehydrogenase	226.7789596	223.3426597	212.2370246	225.4229348	288.6224945	281.1601057	286.8022394	268.0407977	285.6159542	294.5384468	279.14391	297.3292444	222.6807127	264.5517564	286.813424	224.9656272	122.1034787	351.7924634	337.9713088	296.20906	277.9919224
EC:6.3.5.3	Phosphoribosylformylglycinamidine synthase	310.2689028	312.0199985	319.1533917	407.4417121	340.7903343	341.7693661	305.9635176	230.4471234	391.1722105	214.4083759	251.9290003	310.3402101	315.181714	425.8855503	272.4576063	248.477654	212.2064616	324.5213006	406.52149	220.2346691	303.9562227
EC:4.2.1.10	3-dehydroquinate dehydratase	258.2503466	223.4158993	211.5951524	204.7878959	355.9656473	271.1131679	244.7503314	312.3097725	308.6255091	313.1369032	307.2575152	300.185239	218.9334061	285.4251316	309.5693925	286.1338727	234.4970517	348.8740267	305.6115113	388.1755486	285.6938222
EC:1.4.1.2	Glutamate dehydrogenase	13.32252578	8.504839254	9.832447243	35.36372466	21.73052906	3.624170083	9.53821015	30.20054612	31.08802647	64.60923118	49.4974175	30.26415807	10.37144113	25.2793845	18.0916947	55.32375244	11.50998595	30.19555495	24.36341038	23.08983413	23.96601899
EC:1.1.1.408	not_found	39.06748212	19.57613113	29.76760499	6.973807827	31.20395585	7.189272648	12.27160762	3.329018569	11.82242182	7.673457498	10.91209428	30.52585938	23.32880175	7.345822367	16.80356161	15.67642221	16.64475997	19.54689648	11.11494898	30.8205055	10.56713088
EC:1.1.1.38	Malate dehydrogenase (oxaloacetate-decarboxylating)	59.61403852	40.70213052	39.78508916	15.47804601	10.38848861	17.80479756	17.30273422	19.906509	22.18399898	85.31303257	55.1257386	15.96656947	59.70584812	19.63854678	20.9735	63.30874434	11.1228631	35.18982421	25.41695723	23.28469263	38.91808148
EC:6.1.1.15	Proline--tRNA ligase	536.9742644	562.524561	493.4384587	461.8061647	605.0021808	579.659756	520.9287136	519.7050772	534.0391025	513.9982779	564.0245584	587.8085584	466.8210036	519.5565249	524.0920883	492.9077663	449.4394348	576.392231	499.0176469	507.2952594	491.0586676
EC:1.2.1.38	N-acetyl-gamma-glutamyl-phosphate reductase	199.8123363	173.7568745	202.9040833	197.9749025	308.2429234	185.2951041	188.5219391	261.6269128	195.3393627	316.4660656	302.9998274	305.3789656	217.6661714	221.0083069	298.4482493	321.5880792	230.7819757	302.2788969	208.4324087	287.0163773	250.0993863
EC:3.4.21.53	Endopeptidase La	334.5394505	365.1284059	355.6024621	158.092696	263.4057958	248.0177398	229.065278	279.0824506	211.8125736	142.1219538	175.7692282	224.2899439	280.3309109	229.3887061	226.7877553	238.4469826	225.4095472	226.5780246	241.0984701	230.9780437	237.0372946
EC:6.1.1.18	Glutamine--tRNA ligase	68.8678891	86.90116338	67.52724229	66.75001552	111.2440914	67.60892469	85.08906073	119.0725109	64.06671438	201.6852829	157.079691	118.7302825	35.91930113	56.86399679	192.4784723	79.73071893	154.467198	109.0888649	58.1753672	188.3395756	91.40907088
EC:2.6.1.16	Glutamine--fructose-6-phosphate transaminase (isomerizing)	121.898983	119.3119905	126.9413754	165.0108838	206.6606208	166.8369908	168.8760595	138.6543131	194.9628003	211.1783816	172.742918	205.3579183	105.2669308	199.6488777	251.9582817	177.0891236	157.1198025	199.1990702	166.6199919	279.6724637	178.2299502
EC:2.4.1.345	not_found	8.939144332	6.650098258	4.228744982	12.61839437	2.344007817	11.92855133	7.464634022	6.449410637	11.83122252	3.846026643	6.157729212	6.330668575	3.666083297	21.32952146	8.28703737	3.659222643	0	0.699132131	15.57733248	0	4.148747421
EC:2.8.1.7	Cysteine desulfurase	98.04402107	99.16735524	99.23363445	40.39665492	92.03530802	88.55500318	85.33545849	77.76321002	67.37872733	89.88236691	73.58564205	77.25569713	79.49890642	100.2647559	93.83906244	85.76301979	27.46889283	94.46877357	104.8345443	119.323234	76.73542299
EC:1.1.1.49	Glucose-6-phosphate dehydrogenase (NADP(+))	38.75371164	42.78577565	58.84985903	11.86329658	18.93109136	58.47764514	34.69718133	22.166804	66.57469913	15.68778154	22.39638333	25.76895548	47.87492369	67.89070082	30.3235624	14.89537721	18.07901294	42.00385385	62.30428779	19.01752308	15.95473731
EC:2.4.2.9	Uracil phosphoribosyltransferase	429.5497342	438.6800575	475.4587519	576.0048548	672.3190857	466.8850719	288.316364	538.0867094	579.0501278	511.6547822	525.8305492	706.2986172	418.2355823	618.3172916	497.0808545	565.4172622	379.4488328	558.1810459	539.9495996	505.6042433	593.1828663
EC:2.1.1.199	16S rRNA (cytosine(1402)-N(4))-methyltransferase	323.4485575	321.3463068	267.4162001	340.1262029	426.143739	421.1393595	398.3205327	422.6985219	460.8761779	408.5463611	445.4554593	395.4306011	412.8088857	463.3828391	402.0606699	435.8516554	301.4595558	410.0571153	423.3440906	322.5104237	474.3098622
EC:3.1.1.29	Aminoacyl-tRNA hydrolase	327.2353323	276.489209	275.7959408	259.6758105	304.8102651	409.0617818	364.3634321	360.5515233	376.3788931	306.5611109	376.5028438	406.1160196	324.1376677	303.2389214	415.2645217	459.950734	378.7050233	371.2659755	343.1687117	533.493953	377.1861435
EC:4.3.1.3	Histidine ammonia-lyase	123.0133984	120.9486105	138.5754329	134.1078903	114.7006009	141.9612178	147.1049	75.36324629	97.47374927	101.5593974	139.2127797	96.22428123	109.1294931	123.4953728	89.81595683	92.68925133	108.4345372	109.5343952	114.3856064	132.5610866	77.44136865
EC:7.6.2.10	not_found	91.03436388	92.56025359	88.52932651	54.28091134	32.01129903	38.27025949	56.54525316	32.5592807	26.0796116	80.84837144	60.32558497	41.66662857	77.74930827	30.18366193	81.67217242	97.52798891	24.44937938	75.07237096	41.67499235	87.1535419	47.70611339
EC:5.4.99.63	not_found	18.72326746	16.41879963	21.31068422	0	3.797819408	10.26471064	7.826730912	3.543970219	2.658210115	2.228772517	1.203514633	1.269712244	29.59377924	10.67275273	2.175317143	2.107802454	0	1.217649574	3.608326007	0	4.978240693
EC:5.6.2.2	not_found	162.3800197	154.6821819	185.1253176	244.4298508	291.2487505	227.3610365	184.803206	233.7840733	281.8697755	220.6035711	194.8286227	311.6297727	183.6999918	277.002581	205.4701302	203.6637464	226.4321111	227.0181231	288.5719442	252.232706	235.3576826
EC:6.3.5.5	Carbamoyl-phosphate synthase (glutamine-hydrolyzing)	477.5308536	458.6915042	487.7119702	444.1466991	607.1928358	435.4955743	444.1516359	535.1673432	515.8344912	504.061266	554.9621169	666.7225047	453.0298393	482.2826859	555.2940444	633.1682457	511.4798503	576.1931548	513.8508078	524.6094178	572.1681499
EC:1.2.7.10	Oxalate oxidoreductase	7.267574011	3.746111783	10.26213765	0	2.482903481	2.148535549	0	0	0	0	0	0	2.22395491	0	0	0	0	0	1.935617843	0	0
EC:6.3.2.2	Glutamate--cysteine ligase	345.4649317	304.4468184	286.4360511	155.8375	220.9808435	244.4615474	282.6338432	140.8570748	209.0254502	163.0851824	139.2059236	132.7603537	351.5793912	275.6697856	191.7125436	153.1752472	188.4255284	179.32456	192.930026	132.6817031	130.6571474
EC:3.1.26.12	Ribonuclease E	1.296407994	0.43680029	0	0	0.916584816	0.786051596	0	0	1.869539881	0	0	0	0.440263891	1.755873014	0	0	0	0.577487469	1.564123969	0	1.491042069
EC:6.3.1.19	not_found	279.5792245	264.9110272	283.6736077	472.3364664	393.2028793	569.988747	548.7637391	438.1612423	680.9337503	205.6722766	225.2997646	473.038681	348.1559098	636.8260161	256.2135896	471.1644203	193.2803493	391.5625204	657.1545693	81.98597078	564.0059237
EC:1.18.1.2	Ferredoxin--NADP(+) reductase	133.6794127	156.7982966	115.4471745	226.9653674	157.9968521	158.2951074	184.1192728	266.9282412	245.4340035	274.9403657	203.2574911	185.5200923	141.6239054	264.8012478	131.9627447	263.4240733	175.3501482	172.9567134	233.8329428	226.0381708	190.3236017
EC:3.5.2.7	Imidazolonepropionase	152.8564576	186.2855157	141.5374586	106.5001151	163.5637896	147.5727589	166.6272518	155.45825	197.0973685	142.1342918	142.9945619	198.2827695	191.9344297	211.2816264	147.7993718	181.5290203	152.7581345	158.2975197	163.2613271	118.7974916	190.7589146
EC:2.7.4.6	Nucleoside-diphosphate kinase	665.926568	610.8455513	807.599825	449.6330419	621.8966861	739.7974665	683.9164115	1063.777951	707.3768476	719.1699436	777.2860786	698.4877729	756.3886786	625.9901853	697.0857084	794.0229707	696.3086587	736.3426206	785.9186955	950.9588598	740.2957157
EC:1.2.4.1	Pyruvate dehydrogenase (acetyl-transferring)	49.5606513	57.63657989	46.9461638	61.2535783	66.12324894	29.07931228	51.50084352	41.39964492	66.6405123	41.74033567	65.73426458	77.97086993	50.64539181	69.22829389	54.8993027	56.48932427	36.27219685	65.42097781	75.70307297	43.08371616	56.11045174
EC:1.1.98.2	Glucose-6-phosphate dehydrogenase (coenzyme-F420)	88.4703573	101.0216363	112.3754934	157.1648827	145.4873481	79.44238402	56.22134565	73.01574079	190.5856149	100.6806174	114.2752298	172.625819	140.082119	108.2943828	127.2615747	103.2221748	85.44106311	119.6504875	165.2853941	60.96005766	127.2233455
EC:2.5.1.6	Methionine adenosyltransferase	802.7185587	736.8098787	773.4608093	686.4108653	715.674745	823.5065634	898.3025919	822.4386196	805.8583289	750.6557499	778.0390242	806.0684949	780.7541543	897.3142783	828.4275188	741.6053912	652.6497128	803.8124203	791.7349916	905.3993253	785.4448917
EC:6.3.4.5	Argininosuccinate synthase	710.3267772	704.2240982	649.9052276	594.520078	766.4877568	748.2008523	807.1893927	758.6830338	810.3820375	678.6485792	718.9120707	777.147529	635.2985141	686.4704983	659.0521075	950.4121446	519.5092086	856.6652928	749.2133317	727.5139412	853.616573
EC:1.4.1.1	Alanine dehydrogenase	16.87393114	17.26159721	15.08008242	15.97981847	26.4891083	10.27138633	3.164725915	12.65106181	18.26729731	39.17710045	43.73941669	24.50950084	25.64122179	26.93886126	8.358893435	41.81962107	15.14179514	20.68045425	16.19795001	0	21.05064995
EC:2.4.99.17	S-adenosylmethionine:tRNA ribosyltransferase-isomerase	192.0065544	237.6161352	265.3715194	252.1830586	241.4644027	259.9846835	199.3366451	309.374248	227.7383669	356.4274105	348.1341418	258.5893521	200.8311373	207.7974272	351.3384257	281.9383848	376.8851505	305.2537321	223.5639753	395.8721948	197.7605514
EC:4.3.2.10	not_found	532.8126598	524.6600386	658.5628102	535.4325077	684.2449779	621.1699281	646.0083865	869.9082489	694.1487485	658.2219596	710.8924688	637.5863115	600.5835883	723.5388848	565.9401963	784.9421816	611.9241903	701.3529058	795.6887381	542.4015989	706.3968469
EC:4.1.1.39	Ribulose-bisphosphate carboxylase	137.6934297	126.0399434	120.6341763	51.60896222	60.5645317	208.4066314	183.0154733	34.32409815	80.0187693	49.19465236	69.73903749	45.13053653	113.7283723	55.10113867	121.3670053	47.90813055	62.31142438	89.32472153	53.17151483	61.94097418	40.54974694
EC:3.5.2.3	Dihydroorotase	142.733481	139.1739338	133.4678485	129.6064315	187.2064394	116.5637018	134.9491488	115.6505208	129.4198082	308.4091028	243.5290004	139.7732798	150.6586672	137.707688	177.3182188	171.4291759	277.9490473	214.6689294	193.9844992	119.3216286	134.756228
EC:2.1.2.1	Glycine hydroxymethyltransferase	762.033181	746.0737471	725.5600376	562.228857	828.9724752	723.5267592	744.4755903	909.4015067	710.3653872	834.8145068	898.5888902	800.7603791	609.586463	757.613261	818.4795648	900.9178304	780.9362247	867.5488762	710.3002928	896.0799415	798.4928156
EC:2.4.1.245	Alpha,alpha-trehalose synthase	166.8029998	124.4725916	174.5062394	0	2.006168329	24.69865069	28.05065325	5.689204193	4.370217739	0	2.871106772	6.117652296	189.4981506	19.34815931	0.839669073	1.86513388	0	1.427461646	19.76132478	0	1.832726662
EC:2.5.1.72	Quinolinate synthase	128.3331201	181.0359283	146.6461797	125.5502143	154.7417193	209.8481261	202.8421142	173.4378099	218.3400914	159.9885944	157.9218279	173.5825911	133.6460946	240.6207611	125.6750369	155.5800008	149.7901152	189.5559657	250.7876279	172.0167438	196.224621
EC:1.17.4.1	Ribonucleoside-diphosphate reductase	61.97229007	75.15657216	65.04050701	149.7364529	161.3433969	71.46839729	56.59916148	144.0048278	158.626961	89.46023072	97.2165394	176.8512622	60.44397113	123.8805228	122.295869	134.3210211	107.0547718	156.5294734	150.0694166	93.18036641	141.1256183
EC:2.4.2.14	Amidophosphoribosyltransferase	44.48241844	30.33568754	44.33355733	14.4159434	46.45250328	21.8857983	21.95641322	47.2899391	43.17437117	40.26516356	31.27327201	63.75000604	36.46279909	56.7318417	44.54395787	28.01153081	40.35572048	52.35813791	54.2485706	58.36997601	37.23018641
EC:4.1.1.48	Indole-3-glycerol-phosphate synthase	125.8464227	143.7339113	139.0675006	192.8351369	296.9269052	210.4830583	226.9691686	245.1888125	243.8553163	189.9309645	189.7392204	310.572325	162.7081354	234.3787078	245.6824279	277.2529015	208.9069467	241.4571336	216.2261784	196.7820951	297.5235857
EC:2.7.7.8	Polyribonucleotide nucleotidyltransferase	645.9663041	673.7835586	708.8844573	598.4751694	808.4091512	707.7562014	691.3932644	817.5533678	772.7808206	743.6043725	793.5289421	762.3814712	591.5736343	758.3577096	778.0342784	844.9730441	615.0452553	757.1389039	722.8105295	687.8978096	783.414704
EC:6.3.3.1	Phosphoribosylformylglycinamidine cyclo-ligase	190.1354591	235.5994887	187.9644134	167.2680267	283.9042789	318.5822412	306.8419482	305.0693645	221.1951516	304.2615948	380.1435734	281.0638934	188.5388558	264.2517724	350.6103033	336.0323337	228.752515	358.4112268	267.4554854	477.0822485	278.5106686
EC:7.1.2.2	not_found	2121.542972	2083.750128	2105.360691	1951.127848	2089.298144	2176.835702	2027.257352	2528.404471	2216.704885	2208.931273	2352.02533	2206.20695	1859.898562	2218.063846	2272.101593	2384.895738	2230.960669	2201.58624	2270.812502	2288.801606	2306.852018
EC:2.7.9.1	Pyruvate, phosphate dikinase	14.944398	18.8437013	24.71988537	12.5403346	16.06138854	12.11406503	10.19212631	10.70123538	15.42985358	6.408319728	5.099135615	1.929826793	16.3090154	10.48173813	7.267346805	4.032797989	6.590698181	10.89031038	10.251951	8.459932961	10.10249163
EC:2.3.1.179	Beta-ketoacyl-[acyl-carrier-protein] synthase II	11.46762454	21.81660117	9.412909373	2.895912518	22.37212045	10.1420671	20.51681561	21.7560012	11.91786251	6.101341769	20.84800862	21.38007257	18.67815984	15.98911575	13.02503593	8.267437647	13.48908509	15.95211903	16.64986666	16.15938561	20.98903138
EC:1.2.1.10	Acetaldehyde dehydrogenase (acetylating)	80.83152725	101.1777632	111.4642767	157.003003	165.3121827	126.1516634	108.7019945	132.8535936	194.3039789	178.7342429	150.3674247	150.543021	112.0497754	232.0338196	209.7062547	94.04226174	118.8989958	131.060074	197.9943078	231.506556	144.8459173
EC:2.7.7.7	DNA-directed DNA polymerase	167.3141575	191.1043298	159.9114338	240.6050254	272.9640593	189.0948796	190.2804188	250.4370114	302.0372267	237.8837901	235.5986675	278.1208444	156.6112295	259.6171088	285.9425567	208.4430034	227.936292	299.4573213	275.922257	352.0352154	225.6808355
EC:4.3.2.1	Argininosuccinate lyase	356.4568747	394.6724023	371.1599639	374.371823	496.2171094	397.3467671	409.83668	498.0081165	487.9594569	508.4552017	512.1748417	453.4942443	354.2341949	459.7287823	502.8824249	514.151249	416.8297397	561.8594713	465.1486704	471.8743701	476.4536555
EC:4.2.1.8	Mannonate dehydratase	49.65499095	87.75606533	66.9776096	86.17977965	67.8142086	84.7988932	92.53758604	153.454603	101.4775286	168.5760816	126.5397452	99.30626457	49.26631134	68.25270683	92.57255179	146.1452699	239.5650339	122.7001439	97.00578544	95.4966679	154.0013089
EC:2.3.3.13	2-isopropylmalate synthase	383.6873609	358.044079	420.7207453	256.18884	427.5802229	323.0178951	339.6629659	217.7860831	276.0704679	293.2941785	290.7829875	417.8341837	335.8331802	333.0401669	352.7245588	269.5828825	308.0875835	415.2223047	314.7492598	345.7008218	298.1656758
EC:1.1.1.100	3-oxoacyl-[acyl-carrier-protein] reductase	20.26516937	15.90155403	10.40758747	11.99497764	11.89919463	31.38368075	38.61385035	23.89201528	36.50428091	7.723826854	22.85659878	16.28548181	34.12575578	36.14058422	8.682799627	15.7135332	11.0806434	12.03161671	18.21631517	32.72503059	14.84129101
EC:3.5.1.2	Glutaminase	894.6873528	767.2267369	755.8803285	582.8936459	701.4326003	748.4906395	687.263311	610.8609367	662.5672375	423.323579	505.6475415	798.7629356	789.6175059	766.3604955	485.9059713	566.7319497	597.5204234	638.8260674	540.7265584	454.9636214	592.6909853
EC:2.6.1.57	Aromatic-amino-acid transaminase	4.957504431	3.954950266	3.760731597	0	8.53685057	8.063078049	4.124911371	0	3.30566736	11.75128299	10.8679392	6.248725182	6.913343346	3.519216566	3.709903311	0	0	4.585406458	2.901863471	4.6058098	1.715637646
EC:2.7.8.13	Phospho-N-acetylmuramoyl-pentapeptide-transferase	432.2853423	431.0765777	409.1750732	614.2665004	596.733367	530.100156	667.1455238	658.959235	599.4142729	640.5056962	654.4448817	613.6184668	459.0914743	569.2267288	712.2891542	776.0358099	487.3098107	678.4909413	576.7081359	681.3491612	668.128073
EC:2.7.11.22	Cyclin-dependent kinase	4.60925247	6.036973967	4.341378712	7.496930209	7.345792457	3.501452828	5.118681468	0	3.670688207	10.64326054	8.55126608	3.491018632	1.513006487	0	10.81619237	2.743829815	7.510281323	11.19770023	8.237630691	7.167222602	0.810512741
EC:6.2.1.5	Succinate--CoA ligase (ADP-forming)	610.4056356	631.0330003	594.9246297	826.9610056	825.2007028	621.2220373	621.6112037	880.4679867	767.8642902	928.9107197	832.0511029	763.4576228	612.8002814	673.2894951	781.1821505	954.4778306	671.7265171	818.0504475	708.0478454	848.9135629	766.111791
EC:6.2.1.4	Succinate--CoA ligase (GDP-forming)	7.823764617	13.24383245	14.33680969	0	5.974525844	4.733622924	4.523666508	3.119756545	8.301593644	2.521432773	5.520310917	2.329203685	16.93167171	8.4758581	2.868914159	6.40223808	0	5.085988548	6.383696843	0	2.720934623
EC:2.7.1.33	Pantothenate kinase	317.6789332	320.1418418	344.7988479	267.9334454	519.3537221	468.6025983	504.8367175	371.4461179	590.5699972	261.1237159	318.4447562	494.2254532	342.3851933	605.6662575	304.9469942	410.9702107	282.4565169	490.8303618	578.069461	187.0451448	419.0056721
EC:2.3.1.16	Acetyl-CoA C-acyltransferase	45.22598054	27.85073687	36.43381649	30.8145921	95.05803658	36.6533771	28.87411981	45.47326078	62.60424447	260.7956228	149.5946557	61.24830497	48.79445375	62.21424413	89.61047149	119.8321077	67.77944417	148.682529	59.39719409	119.4824619	68.77788831
EC:2.4.1.16	Chitin synthase	2.873237859	1.802266176	2.434617443	19.5113502	9.460242725	0.719011144	2.181634052	1.299667723	7.117389217	7.445436139	10.23151291	10.06698768	3.439496612	1.195415429	7.844912019	1.377607042	11.08753013	15.86551579	5.623288197	12.1613403	0.07980814
EC:4.2.1.49	Urocanate hydratase	400.7077522	363.3522725	370.2330729	238.6345359	350.7790595	436.126728	472.85759	376.8060891	375.193106	207.6281961	264.2669363	346.8307821	406.4485022	506.9183324	268.5811607	270.2856146	240.0744205	328.9751241	386.3636669	261.3627079	299.4487929
EC:2.7.6.5	GTP diphosphokinase	38.38116418	38.9133214	40.21140133	64.50808596	58.67363134	62.85088146	55.3210979	70.18597829	77.28742486	24.42134492	37.85767356	82.26453479	39.44363083	64.05847879	47.07647434	54.39027292	15.4172016	58.38050311	83.08824278	59.19445479	67.97633067
EC:6.5.1.2	DNA ligase (NAD(+))	433.2559293	485.1599426	438.4856341	302.4202065	447.6066622	477.4338761	484.4596565	411.9112732	436.865513	372.5170965	376.7227662	432.5248957	449.1975065	442.8230741	378.5550744	382.8406804	354.7875763	457.1087337	467.4626913	369.9563632	402.0015447
EC:2.4.2.29	tRNA-guanine(34) transglycosylase	234.3879668	247.2369877	278.345324	174.2214783	321.8800607	231.8523095	267.0599524	323.740041	227.7127208	294.0031491	333.387458	295.8392617	237.4923345	238.6362433	302.6365302	297.9994663	244.9025302	344.4012455	205.9576185	372.5421093	279.2683671
EC:2.1.2.10	Aminomethyltransferase	197.3833269	149.9468757	171.1129933	136.0989388	218.7134122	125.8481526	193.9635899	148.0509915	170.3671817	204.5323236	159.8125155	176.4997071	207.6216226	195.7322063	235.2031021	159.3697274	232.7761415	166.8354374	184.6638886	198.7705054	208.4383924
EC:4.4.1.22	S-(hydroxymethyl)glutathione synthase	46.94362161	27.31140537	28.37003241	14.58416507	21.84535701	6.35193209	9.650024749	17.422442	30.20055438	69.40237275	21.46444861	36.31152847	19.41541893	7.1609422	22.26294932	64.72520237	0	19.18993045	4.212952984	15.50836805	27.10190138
EC:1.3.99.4	3-oxosteroid 1-dehydrogenase	4.891078339	9.131108514	4.320482643	4.5002821	13.60552826	5.453510124	11.40084895	8.578747153	52.1540951	7.408272989	11.45682228	5.785723144	13.43211188	41.3007063	12.34259293	11.96425666	0	6.91794808	22.5541148	3.5140404	12.76473321
EC:1.8.1.9	Thioredoxin-disulfide reductase	38.34797565	37.4587862	59.54708208	36.00818602	33.63166898	47.35298967	39.54755927	43.08592809	76.24921651	26.18520228	33.4117009	59.99712265	45.56354308	89.7715184	45.44840083	39.4559912	42.71757385	45.13346283	77.26516835	46.64398693	32.64486926
EC:1.2.5.3	not_found	13.87249134	16.53563781	10.24207402	0	6.401753708	6.391707325	9.512039446	0	3.998909753	7.143804039	3.094018825	2.149151137	9.500470167	2.308064567	4.607091922	7.387122675	14.70866082	8.128857356	6.767261033	5.152465884	7.750312718
EC:1.4.4.2	Glycine dehydrogenase (aminomethyl-transferring)	372.6096516	357.2726394	368.1721944	288.5945211	390.353469	323.8306601	412.1088557	417.5714239	319.6853772	364.0279158	392.6236322	347.7002143	360.1323895	404.1845504	447.2822405	364.9250843	404.4223902	388.3986282	369.6476829	526.9746492	354.5252954
EC:3.1.3.5	5'-nucleotidase	237.0063685	239.649404	227.3283113	161.5093349	241.8690176	154.1765479	187.5886684	218.371811	190.5374478	326.0242882	322.3881913	177.4536656	244.1926381	141.2772957	258.8927084	288.7103673	365.4053569	229.476372	162.7341069	301.772708	220.4101239
EC:3.5.4.16	GTP cyclohydrolase I	205.4906264	224.5183303	176.7565045	232.7723766	391.6704669	208.1571945	227.9829397	252.1977709	304.3818173	363.5574276	368.9574879	316.7103519	169.0520911	291.9209325	382.6866785	406.2649236	368.1116749	455.8893589	292.7217923	450.3003835	358.9140547
EC:2.1.3.2	Aspartate carbamoyltransferase	589.3182871	619.3602249	579.2181999	442.9732365	580.7221645	613.5398398	622.4044102	751.4809911	543.7168768	585.8046425	483.9201503	487.1471088	528.7329266	665.8981993	519.0073523	592.1059705	407.0548769	604.573381	558.9937356	476.2362114	614.2361829
EC:2.7.7.56	tRNA nucleotidyltransferase	514.0489617	476.5315189	422.7955958	350.3864744	377.4423329	572.5146939	565.2114172	438.0590277	635.2644155	410.5829327	426.2286452	472.0287931	433.3299293	710.6565457	524.1446502	434.0788205	316.7870435	448.4462645	479.7692517	490.9564	406.5368063
EC:1.1.1.35	3-hydroxyacyl-CoA dehydrogenase	17.85081377	17.51723996	30.33532189	5.889291977	40.67729538	16.82143416	12.53851339	21.99447094	8.974303737	68.69280342	31.20043667	33.97726148	16.09563948	17.9866306	38.15510388	32.2600577	22.48122363	43.3608436	17.39804739	53.09579033	20.74771912
EC:1.13.11.53	Acireductone dioxygenase (Ni(2+)-requiring)	13.60986845	20.17379967	17.25984727	90.10264415	66.17251273	26.74840258	18.28425742	69.01474728	40.09019741	72.33960757	73.23272054	44.26793593	11.86069803	42.09239656	92.58904856	81.75778668	43.89314385	31.55595045	39.75245313	133.9380331	57.40891977
EC:4.1.1.31	Phosphoenolpyruvate carboxylase	89.10010175	82.47310681	66.26940395	68.51453278	80.89879754	86.03742242	85.4500008	55.7143348	71.35441098	209.2922053	149.3467242	107.6057512	80.71143984	77.61502053	101.001441	132.4257978	82.69972112	112.664555	61.82367917	144.0348163	81.23519318
EC:4.1.1.49	Phosphoenolpyruvate carboxykinase (ATP)	247.7805784	251.6422647	244.5188816	129.4092083	106.8002507	134.38473	168.0593606	236.1551119	154.8907335	188.8563878	182.6166015	126.3409846	182.2806472	144.5297293	153.5405354	170.5160471	110.1825013	203.1857957	114.630413	198.0456056	146.7382622
EC:2.1.3.15	not_found	622.7101778	644.4536072	578.3909156	677.0261845	695.4131185	540.2858033	579.5016143	1002.236501	537.7281295	897.6703149	939.0283963	495.3704084	498.9670286	496.8900668	960.9274811	724.0774389	1013.140297	782.3265312	549.2540143	1131.960704	631.843318
EC:3.5.4.2	Adenine deaminase	92.10542472	94.30919923	100.870165	80.04454059	118.1645808	82.43268491	63.16112919	36.25627164	89.58995981	93.52611725	82.80104378	124.0454499	110.9140754	69.37129774	104.2518573	63.43634876	98.37842413	149.7918782	98.24486679	96.48736358	60.73729849
EC:6.1.1.10	Methionine--tRNA ligase	363.7137985	308.5299646	340.1558843	364.2217894	425.7634015	277.5654878	244.2790579	441.83816	392.5446557	531.2428529	488.7847019	472.3849406	288.3301827	349.3154125	418.9222267	513.1903188	338.9649198	540.3806078	361.2428213	466.628448	489.1511971
EC:2.2.1.6	Acetolactate synthase	68.5592111	37.76309717	77.18427858	20.41508365	19.80196927	45.07435996	57.70027003	25.64809565	69.29531818	10.88116333	20.05296545	27.97565884	94.11690736	76.34009218	17.98560741	29.72572477	4.593791198	32.20397452	79.43840752	13.44929522	37.78231618
EC:2.7.8.7	Holo-[acyl-carrier-protein] synthase	131.1917792	111.8532545	119.3687712	126.2711999	176.5935783	214.9481826	212.0538922	176.0761874	236.8483021	101.0876047	151.7973107	176.3341132	96.40810202	206.7995272	184.4154716	132.3515702	109.4530147	153.3714293	213.0777523	101.1566245	138.6330027
EC:6.1.1.5	Isoleucine--tRNA ligase	173.0928602	179.0429402	194.2719566	214.7179277	249.1458694	149.1632415	147.1375405	260.1160782	203.7356105	334.4388147	287.9349678	298.1305311	150.6985806	179.9402098	306.0608021	228.8800825	285.9534476	335.209101	215.9768236	320.3322821	222.0169969
EC:3.1.3.82	D-glycero-beta-D-manno-heptose 1,7-bisphosphate 7-phosphatase	9.015071492	6.736440972	8.924930726	26.18218753	0	4.120378774	2.945754464	0	2.162986451	54.42368427	14.99517611	4.212327203	1.104850179	3.336209462	18.88419606	0	0	17.19863891	0	40.54915038	2.954905362
EC:6.3.4.2	CTP synthase (glutamine hydrolyzing)	836.4589906	781.2466044	816.9851648	578.4280447	803.7176227	756.1056159	786.8855189	833.9538459	742.5982377	782.3902594	777.8177549	734.1877268	713.0330191	780.3026661	772.629843	724.2610309	719.7656829	805.9811078	751.3085881	758.5418133	746.3864379
EC:1.17.1.8	4-hydroxy-tetrahydrodipicolinate reductase	172.9170059	173.5879446	180.5482221	158.9166261	286.2225893	179.6117413	171.9543446	245.2255018	211.8716629	225.4103091	234.2467553	238.1486585	164.9688525	185.3385735	257.3306683	209.3272736	132.815389	302.4786953	216.7541569	210.5749894	240.5030045
EC:2.3.1.1	Amino-acid N-acetyltransferase	95.43997802	113.0119165	95.75779239	64.49260046	140.7598042	106.8233882	119.5151493	127.3902449	124.540253	136.4803081	119.470082	169.3974725	88.28415398	130.1584996	143.4990442	98.20266215	137.0231218	164.8712135	116.9658297	238.072237	108.6403414
EC:1.3.8.1	Short-chain acyl-CoA dehydrogenase	16.13441683	12.54820657	13.71642246	0	8.471326498	6.290167015	7.071885016	2.983272741	0	0	0.983915261	0	15.96329805	3.083983884	0	0	0	0	2.98679557	0	0.692489725
EC:1.3.8.10	Cyclohex-1-ene-1-carbonyl-CoA dehydrogenase	5.565350981	6.439044618	0	0	0	1.067346377	0	0	0	0	0	0	1.54046639	0	0	0	0	0	0	0	0
EC:3.5.4.25	GTP cyclohydrolase II	132.9084431	127.2093626	126.9899473	92.39647722	123.1502434	124.6610321	138.205459	127.6441717	193.0179448	112.5577246	114.6111392	98.77487073	154.0906084	134.4991041	118.260227	108.8219909	164.2791097	130.1118389	147.4468695	165.534173	108.0277641
EC:4.1.1.98	4-hydroxy-3-polyprenylbenzoate decarboxylase	35.36226531	61.71262735	64.96550098	71.61929163	134.6662994	29.87695025	32.49944233	103.6785686	82.80628035	345.9102056	277.2346076	125.447944	29.86270819	48.39147063	241.5743555	222.254938	180.7424221	216.4235121	66.43813844	293.7927212	101.3573929
EC:4.1.1.23	Orotidine-5'-phosphate decarboxylase	125.3269106	104.1175551	125.3243612	144.9272154	172.085611	211.2916292	191.6776311	143.5632999	155.3486728	183.0900797	201.2430159	157.8952309	107.3519693	220.2192647	191.5392269	174.0624002	165.0547132	208.8769371	162.769327	191.3411743	144.1354613
EC:2.3.1.117	2,3,4,5-tetrahydropyridine-2,6-dicarboxylate N-succinyltransferase	158.9523302	198.2402823	165.8560251	160.0170649	224.8904323	225.2091422	219.0386403	178.6444028	181.6118484	182.0421689	225.7530159	163.2174146	142.8510171	197.6255438	235.9477879	236.7722472	168.9248147	204.7843487	218.6522143	278.5462383	190.5977144
EC:3.2.1.4	Cellulase	20.03608839	24.31780124	33.94643929	52.61711088	92.89641795	41.18907046	27.7999628	133.6923658	24.30725308	37.79437859	26.84325266	48.84923704	33.37668978	15.84704827	25.21837352	141.7704363	37.55922775	88.07608653	33.05879778	23.92385886	150.1670301
EC:1.1.1.29	Glycerate dehydrogenase	6.814062302	1.314286006	1.683294929	14.70467281	7.554038685	3.970093958	6.501856113	0	0	0	3.608048513	0	0.639291901	0.519585994	1.682943506	2.269349358	8.768003102	0	3.614375678	0	0.409870597
EC:5.6.2.1	not_found	53.21577203	38.86537217	47.10664166	47.19127349	62.8258637	69.9626838	66.6574613	65.65990037	99.6603648	34.49320446	45.58197197	78.36011691	42.0818467	75.43688683	61.30912398	55.1058463	25.95976519	59.47656843	89.32939458	72.26745342	63.95828456
EC:2.8.1.8	Lipoyl synthase	591.8603303	508.4150606	605.2489605	747.6983006	709.2262489	617.2536424	533.5197526	825.6499246	788.1460226	723.3247133	797.5703592	663.3918296	531.6428568	657.7644454	744.6718677	718.5141889	647.512141	787.7876534	717.7484273	808.1176494	798.1308076
EC:2.5.1.7	UDP-N-acetylglucosamine 1-carboxyvinyltransferase	304.6459282	356.6884982	326.0817808	218.2125252	394.156833	361.2206496	356.8990126	376.0055705	340.2387972	346.0325456	383.1323923	423.932853	257.8990036	330.7482618	401.3711933	362.5984499	420.4054428	461.6789843	319.5118325	477.4488062	315.0956385
EC:2.8.1.6	Biotin synthase	277.3289342	220.094442	219.5982311	214.7864556	243.9178661	454.9695076	429.3690778	360.9706996	316.610485	447.8071076	381.1745642	290.7894643	288.9329415	337.9531459	373.7997958	398.7934407	437.4216974	349.5100429	333.1778467	536.3949225	302.5576721
EC:2.3.1.47	8-amino-7-oxononanoate synthase	126.5971505	117.6861513	125.7552918	72.92755548	84.21476104	112.3564745	76.03534411	127.9865247	101.4517527	107.3821487	124.2885075	72.58520097	173.0918912	109.9646161	123.448408	88.02688536	79.62561369	112.7521677	116.4120416	148.2144766	96.15833714
EC:2.4.1.15	Alpha,alpha-trehalose-phosphate synthase (UDP-forming)	25.49124798	27.56743074	24.97952805	16.99203825	27.50428142	26.70622862	18.921592	17.17215586	82.81451835	18.71088467	19.40814602	28.17753007	26.20934229	38.87499047	22.28201219	27.70730853	23.91935172	18.46298499	54.45251491	8.683693233	25.82925908
EC:2.1.1.45	Thymidylate synthase	220.8031702	213.1895839	244.2953896	520.6649537	476.2945225	329.5953087	306.2754177	654.5637326	532.9620485	738.7614521	777.8633071	613.2166033	172.1974987	422.4355014	806.0047601	484.519631	692.8386894	584.7264219	527.5047264	987.019094	470.0108391
EC:2.3.1.180	Beta-ketoacyl-[acyl-carrier-protein] synthase III	208.6602656	245.2471872	232.7958165	239.9652004	238.2889086	323.3514952	272.6889757	370.7654796	248.8254685	196.8614941	262.4073393	239.5074797	257.119504	286.7166628	367.7436952	258.4791871	221.7704421	291.6988333	255.5289403	278.2670332	237.9794221
EC:2.4.1.250	D-inositol-3-phosphate glycosyltransferase	57.28257639	64.58586876	50.78341055	181.3481065	137.4623262	152.7954308	127.0448624	138.6360118	215.0783321	36.73544672	97.16246104	158.665297	118.6815768	240.4429156	94.2286897	148.0486941	58.71805436	147.976359	200.1397253	20.87309173	174.0197251
EC:1.5.1.20	Methylenetetrahydrofolate reductase (NAD(P)H)	6.537805616	12.30470155	12.57257207	15.85721459	11.49210959	19.43113799	3.811612622	7.85554586	5.815139671	0	3.845611807	16.12436013	8.080432499	9.724721621	2.388059473	11.14136711	0	12.37737839	9.085837764	0	11.09147727
EC:1.17.7.3	(E)-4-hydroxy-3-methylbut-2-enyl-diphosphate synthase (flavodoxin)	360.5737251	330.1598334	373.6616566	464.3232095	658.0231307	440.0456	416.0606878	459.4637141	645.9815636	586.7160239	588.8726236	665.7093458	367.1192819	514.4450867	585.2280501	525.5790839	486.8442121	586.4388015	508.5521668	573.9025398	600.8082546
EC:4.1.99.22	not_found	91.90938429	91.87393244	84.91681113	94.38707343	116.3898566	95.00319389	96.4886747	144.1187381	120.0087904	68.10359	89.74902989	114.2688314	85.44253787	105.4049556	108.7109831	131.5000744	66.00200134	94.85022133	126.1138142	140.8034857	114.474874
EC:4.3.3.7	4-hydroxy-tetrahydrodipicolinate synthase	260.9842756	279.2081611	307.8817878	200.0262919	274.1821249	286.5874318	341.3075846	245.2744573	273.6420553	395.4165299	354.8760361	237.5427936	243.3602489	284.1487082	355.7867778	307.6554453	372.8337112	356.7156145	280.8826804	432.9236014	244.7352322
EC:6.3.2.4	D-alanine--D-alanine ligase	243.2496764	218.9925231	256.1774323	215.3964814	261.2091252	318.9840061	347.8892017	301.2570817	293.2310688	311.497616	284.0817987	256.3975596	260.8972677	287.6166786	283.9283855	318.1126781	331.5138302	299.6786524	249.912322	350.6252779	241.5111054
EC:4.2.1.20	Tryptophan synthase	570.2565157	591.2895686	638.7757006	438.9958156	734.8484347	565.49529	638.016407	790.8988306	531.7027894	721.8322109	629.6960277	647.6992362	565.7856468	558.8443029	722.7873463	659.5909641	782.6005011	682.4059106	543.8779861	709.443349	640.5483168
EC:5.4.2.11	Phosphoglycerate mutase (2,3-diphosphoglycerate-dependent)	202.8450254	278.0151026	191.6763901	272.524449	307.3030005	481.9560126	449.7768256	218.9022222	379.854233	249.736766	302.5997687	258.1333572	170.9029361	368.7872568	414.0123042	267.3296998	375.2414811	328.8983957	359.210684	379.5980237	321.3400226
EC:2.6.1.9	Histidinol-phosphate transaminase	201.7677131	215.3397269	172.3985321	168.91089	248.2512062	173.6850176	139.1717257	215.7043412	175.0930902	269.2098102	219.1987518	247.7812925	187.4542958	165.7232367	256.1795494	214.1974399	216.0562793	231.8716298	193.1806489	288.7323605	200.972773
EC:1.1.5.3	Glycerol-3-phosphate dehydrogenase	21.10241901	11.96383757	11.81250545	13.62809616	23.24142616	7.658918789	16.99429037	6.331585112	38.60444263	13.52892781	12.59106668	31.34132918	19.70745789	26.77622728	16.40627811	9.549134894	5.671848421	13.80691067	31.64805691	1.967695755	12.06639639
EC:6.4.1.1	Pyruvate carboxylase	12.95869196	10.18793394	19.83009942	3.525341589	7.435947254	11.25264673	8.478899428	3.161008511	6.515130075	3.233243739	3.102044718	7.141294383	12.06992677	8.740718157	3.542144416	4.743918028	2.234142082	5.462779208	7.158760278	0.847466592	5.139275181
EC:7.2.2.9	not_found	6.305440596	5.913237741	7.586551923	12.27341146	9.950100397	4.116795107	2.822375582	36.90064248	9.999831398	7.602774072	19.27877905	10.30069762	6.158790665	6.942948544	12.24510727	10.05264572	7.693087776	21.01808599	7.65509769	18.97302121	11.76772538
EC:2.1.1.130	Precorrin-2 C(20)-methyltransferase	3.258682564	1.322689369	2.819512308	0	12.90624404	5.651210008	9.017037388	13.90614983	6.654125375	0	8.80022184	0	1.561945275	5.895703933	9.627318834	0	0	6.251148946	3.895632577	3.797343187	4.389732356
EC:3.2.1.1	Alpha-amylase	61.41042382	56.12817177	62.67283941	45.10430025	34.89997319	55.74680799	62.93086538	40.8338841	94.98132216	13.39679212	21.7103729	42.22567083	66.24474218	80.22455144	19.33338594	34.36371911	22.43492526	47.64788027	83.1551422	2.910197344	58.066712
EC:2.7.7.4	Sulfate adenylyltransferase	432.989791	420.1204321	483.9010751	190.9921109	342.6599043	382.4388936	330.5634245	375.777587	317.6411899	561.3648979	448.6031009	304.2758031	402.831096	343.2836639	273.1385528	668.7803426	313.7826658	476.9252537	322.8812388	305.113267	343.0699295
EC:2.7.1.30	Glycerol kinase	497.6115947	464.3524774	457.3962861	423.4920681	527.3208375	376.0496457	423.961946	466.7514979	391.7351265	408.4879855	491.4601192	481.6838594	469.1628447	437.6734671	439.7578899	470.3489273	551.1372703	503.4711551	427.8036229	380.5760782	499.1953421
EC:1.4.7.1	Glutamate synthase (ferredoxin)	5.927217247	6.678691913	4.688303197	0.826452378	1.69463799	6.433051442	4.783243235	1.516249427	3.744943337	0.651665708	1.32292245	0.565411454	8.839381401	4.476802509	1.855217597	2.70174839	1.933010298	1.271182084	1.617849352	3.330836367	1.866245425
EC:4.1.1.20	Diaminopimelate decarboxylase	25.48370169	18.34483461	28.46656999	18.91203377	20.10808765	17.84419326	19.54491029	27.3420368	24.59441831	25.64420742	30.50077461	33.67283623	28.48376133	45.55383876	18.37272327	14.27860396	25.99336099	26.74467169	25.60517316	14.42834252	20.82767913
EC:2.1.3.3	Ornithine carbamoyltransferase	388.6347098	397.1309097	413.9165417	255.3139189	357.2385388	242.4920463	282.639393	222.6813139	269.4305485	334.7459219	306.9958859	399.9947933	381.1704036	275.2245072	317.0294672	241.6846684	227.000921	335.7233099	245.6147198	227.7402433	271.1476852
EC:2.1.2.9	Methionyl-tRNA formyltransferase	151.0170645	180.8137964	121.3393259	161.3473354	250.5130655	277.4573173	294.9964072	256.4854133	264.488632	314.7077926	288.4752122	338.0442164	196.5385354	275.7200145	308.2411473	244.8224678	283.8526668	316.7361459	290.076645	294.8172701	289.9116553
EC:2.8.4.3	tRNA-2-methylthio-N(6)-dimethylallyladenosine synthase	296.834536	342.2909268	363.7228258	426.7477559	560.0842235	445.7806946	451.8020965	524.5368097	530.7536439	608.8946409	592.8639996	521.9884576	309.9272806	531.166025	589.2995776	644.0204825	441.179111	595.7578145	504.9860742	597.6877838	531.4048914
EC:3.6.1.1	Inorganic diphosphatase	129.7796516	147.462955	157.6276803	197.6600476	222.0678774	197.4870818	256.6812486	336.7007531	279.4813478	260.8295867	288.9109454	325.7785311	145.8441973	258.5032321	313.6349444	321.8343194	323.7799371	265.3475101	251.1185313	418.5068227	245.7303093
EC:2.6.1.51	Serine--pyruvate transaminase	16.99607948	22.708545	22.83547189	0	0	4.412091901	3.022212061	0	0	0	0	0	24.13944459	0.521822767	0	3.658439754	0	0	0	0	0.362075207
EC:4.1.1.37	Uroporphyrinogen decarboxylase	251.386464	236.4318335	232.2198453	329.0808254	390.0660767	370.150173	441.5158795	450.935426	470.1757658	499.0048458	477.6453885	340.6367459	258.6920175	453.0676232	472.0976649	393.3206465	469.8368981	473.9200918	429.2195271	483.7997027	402.9966331
EC:4.2.1.3	Aconitate hydratase	87.18058586	112.4902116	92.9462424	79.55918134	107.7801603	71.80237851	74.60305761	115.0066896	103.3622217	171.9889792	135.1583896	133.4605484	92.01449507	101.306978	127.4292547	104.6692201	136.8385709	121.4135038	102.1585685	140.4968198	101.2389583
EC:2.3.1.184	Acyl-homoserine-lactone synthase	1.728278902	0	0	0	0	0	0	0	0	0	1.859403752	0	0	3.902696464	0.866997394	0	0	0	3.803256366	0	0
EC:2.3.1.181	Lipoyl(octanoyl) transferase	200.8099276	196.417057	210.0339201	210.3221513	242.2365519	214.0616193	270.2311593	217.8655231	196.7163701	280.6013359	213.4549615	287.1249543	204.2383846	235.2489732	261.7873631	226.5520121	204.7878834	323.8850973	270.6250396	217.9548374	260.0242464
EC:4.2.1.9	Dihydroxy-acid dehydratase	446.9473652	435.629121	365.046639	787.3435478	935.9784857	503.8023036	490.9097076	694.3980952	758.0153012	873.3191358	863.3521308	956.5269588	388.4250059	669.9994903	849.0655602	788.9854971	631.9514871	931.0644657	742.8858059	737.0905713	860.8929905
EC:1.1.1.267	1-deoxy-D-xylulose-5-phosphate reductoisomerase	181.7339956	180.0074531	186.6265603	145.1637715	190.1014594	142.6672166	136.6543508	182.6098452	170.3365681	171.8419444	212.6689509	159.1732709	168.7423313	168.9859412	193.3391731	135.3798569	183.8994514	198.7201225	134.2174271	224.4099138	172.6916556
EC:3.1.1.96	D-aminoacyl-tRNA deacylase	261.6672697	261.1669262	291.6830239	210.7131842	330.5042633	306.4101371	227.9941495	327.2416012	237.7681426	187.4934279	227.7669253	307.1720537	304.8392511	269.3555731	252.2639512	292.9033492	190.5222849	261.32465	214.3516776	191.6725225	269.0375769
EC:4.1.99.1	Tryptophanase	21.16914015	18.50982828	20.41234475	8.100878841	10.80242658	20.18507277	17.84748663	2.637557443	7.766714001	3.350838599	4.30288311	5.308357177	21.57887228	37.04946781	6.084468069	6.203917427	0	4.047322159	14.51713382	8.011785086	11.79501617
EC:2.4.1.227	acetylglucosaminyltransferase	96.1427504	128.2505306	121.4215817	169.0277706	227.4149236	182.2861823	166.824749	201.7651834	229.1582536	208.769109	206.5454717	253.7376742	131.6826313	240.1655262	242.4587175	194.4311554	257.8128437	240.5368838	201.551217	152.704771	225.3422286
EC:5.4.99.16	Maltose alpha-D-glucosyltransferase	19.14991277	10.05809225	12.93239046	41.87010744	35.55637895	46.85709218	52.00939442	21.61485754	87.78380895	17.25166751	23.91915276	16.69216424	29.43855443	112.6866914	28.20493301	21.55279444	4.808245685	14.58958126	60.18553696	4.788093682	21.19468468
EC:2.1.1.14	5-methyltetrahydropteroyltriglutamate--homocysteine S-methyltransferase	69.58634453	49.69487822	66.74454891	108.7607402	142.33587	27.98614597	35.37999015	126.5128517	110.4240339	313.4156856	217.1245193	161.0520912	56.93254348	86.09907576	214.066728	156.4521776	155.4226161	188.8441952	119.0451052	244.9461459	106.7120586
EC:5.3.1.9	Glucose-6-phosphate isomerase	249.4691058	233.6875399	263.3346916	252.1275178	293.675553	276.8307339	240.5110287	331.8548232	293.9618876	346.3406928	396.2305863	307.3362545	218.4820465	260.6927869	336.2180472	281.1129905	297.1973682	340.3668078	297.6683179	431.4413999	292.9704032
EC:1.2.1.83	3-succinoylsemialdehyde-pyridine dehydrogenase	0.918478937	0	1.171936745	5.363237078	1.758310702	0.800177173	1.319824093	0	2.939097287	4.259742742	1.674645097	9.554835016	0.460717556	0	2.317532991	4.941876508	0	1.799986016	5.980627737	3.965420133	1.002004625
EC:1.1.1.30	3-hydroxybutyrate dehydrogenase	11.69524768	7.703742753	5.819404184	0	6.35698006	11.0832202	4.437756395	13.84752847	0	1.86718894	1.471309277	0	4.644126073	2.312509578	0.7062569	2.656859448	0	3.044849591	2.941489571	7.158364426	5.57105524
EC:2.3.2.6	Leucyltransferase	179.7446333	159.8426459	141.4049752	56.3460986	176.4019484	205.9029344	158.2006357	172.0911657	116.0642164	189.2227161	193.5117983	162.7639898	108.3363322	137.0212213	189.2591077	123.1129565	167.3342197	165.9716882	106.4065452	176.3138191	121.0112666
EC:7.5.2.3	not_found	22.39993103	34.82151475	26.04017414	16.69603697	35.34628198	14.04579707	21.25622654	7.812824191	5.267469691	14.60399335	7.975093682	14.24093131	17.67878043	8.44698324	20.91468251	11.91489848	4.681350297	15.25509833	1.971393134	28.68186657	8.709917374
EC:2.7.4.3	Adenylate kinase	381.2149168	363.2260655	443.3858588	326.0649502	494.0097277	483.6340517	497.5520756	289.713205	510.5063323	400.983624	464.2018343	397.8577411	450.9939572	475.0576001	379.1278072	490.1534064	446.3915074	377.5604599	446.9917138	431.1434472	387.3050034
EC:7.2.2.7	not_found	16.936446	8.231871761	14.07425617	16.85181661	27.80393562	12.85627344	6.435832505	3.057559644	31.20716603	7.042435371	27.15268159	25.20655058	9.59616292	16.29052422	25.7231027	2.050551314	29.95784677	18.48843652	19.55274111	20.07147598	11.96664695
EC:7.3.2.3	not_found	200.9052668	163.6440418	139.1331214	34.12906731	61.38986884	54.06692974	45.66301999	22.7188995	43.71680133	66.17279674	44.73505125	47.11640372	163.000023	38.41165531	106.4550997	44.37390578	49.67092847	37.50252669	35.24351734	87.93856013	36.6994744
EC:2.7.7.27	Glucose-1-phosphate adenylyltransferase	269.3181715	238.5956824	219.3536047	153.9858038	244.4865031	262.67692	293.8096281	147.7743737	207.316824	97.91395783	191.5973645	255.7885196	243.7442208	245.5137048	178.8310812	191.0497786	185.7198571	250.6637184	235.077876	119.3881232	192.9383001
EC:4.2.1.44	Myo-inosose-2 dehydratase	12.89538495	9.561170979	18.01598285	0	2.780416183	2.72713553	0	7.634312364	8.749093576	0	1.294018593	0	12.74617452	3.298149431	0.673743794	0	0	3.524867835	13.06685864	3.068409568	1.443595776
EC:3.2.1.28	Alpha,alpha-trehalase	62.34801411	34.80800108	48.64575971	19.1880044	9.53437637	18.46316695	18.46430715	11.3627484	79.06462883	14.68397441	32.33467768	28.32109666	57.94422073	47.7595169	20.51247944	24.60928904	27.08345975	13.48554144	55.21301228	31.75875352	22.08275828
EC:4.1.99.17	Phosphomethylpyrimidine synthase	292.5252312	339.6191834	309.0700253	236.2417041	353.5075437	509.607764	483.4496311	335.9507115	323.4262332	401.8603561	345.520605	302.0077978	232.4339917	371.8788793	450.9623283	353.4382418	416.6943105	343.8520166	307.4412851	496.9667205	298.1938694
EC:6.2.1.1	Acetate--CoA ligase	327.2701011	347.0121429	339.6942169	199.2794068	267.3503921	284.2260671	284.1345916	286.5494987	229.931448	261.1944221	250.8313535	271.3546994	303.5795805	238.4832654	297.9746028	270.9479041	200.2674958	337.2983282	257.9785653	362.810851	263.6927375
EC:3.4.21.88	Repressor LexA	309.4410638	280.7890373	316.6796768	333.2221952	501.761838	369.3990561	397.8718424	403.5238928	483.2139256	481.9720601	471.5676036	430.9373675	350.7888622	476.7913216	478.24405	354.0289649	389.5981689	450.7402822	515.5311878	566.1548876	410.6709689
EC:4.3.1.23	Tyrosine ammonia-lyase	4.892630236	3.897709957	3.031928342	4.388422752	0	3.859381923	3.387609748	2.12773952	2.367375057	1.824411924	1.536270627	1.493826492	2.705176327	2.570778779	0	0	0	0	4.192470187	0	4.450520918
EC:4.1.3.24	Malyl-CoA lyase	18.62611017	14.39503281	12.5170359	0	0	15.5939696	12.96713239	10.35453695	2.590300215	1.576513299	3.478791861	0	29.27560991	5.262596313	3.862202177	8.188457996	0	1.677737447	5.603235353	14.20981703	4.910259742
EC:4.2.3.155	not_found	7.787375304	9.800071355	4.177773107	0	0	0	5.861269298	0	1.121911769	0	0	0	10.45166511	0	0	1.931372842	0	0	0	0	0.401924092
EC:4.2.3.4	3-dehydroquinate synthase	140.138884	140.5749871	164.2614685	160.7478073	237.3825264	129.7670669	155.5276955	112.7824313	184.3329472	218.3269579	187.0589372	248.4722751	119.2667881	158.8909213	209.1888581	155.7582363	120.6978965	236.6198771	184.0957782	180.528222	169.886583
EC:6.1.1.14	Glycine--tRNA ligase	348.4838132	400.8910765	368.2038642	424.0374732	528.4419216	411.9874538	366.9503648	387.7320998	441.9757236	454.9416544	481.6535356	396.4674785	312.1348422	384.2630461	512.8843226	493.4477189	436.1314388	563.0640622	417.2475834	600.7039729	426.6284299
EC:1.2.1.88	L-glutamate gamma-semialdehyde dehydrogenase	27.66331389	25.48633437	21.02051196	24.23533363	27.03208383	12.22100313	6.435904013	11.90254369	23.68808595	15.56238957	34.26625922	22.95810017	17.34952537	27.47035026	9.705244412	8.113703536	9.354180737	28.82549292	13.32334782	13.62933344	19.16876386
EC:3.1.26.3	Ribonuclease III	57.46316794	56.8964094	79.62400793	159.80255	135.6196714	83.98817281	96.91457824	204.9022167	171.5608699	221.8295143	199.876728	145.716817	67.06538949	109.454642	209.4813784	150.4246794	188.7226658	182.4095138	124.6039519	193.5066839	165.0493927
EC:3.1.11.5	Exodeoxyribonuclease V	13.56217184	7.340407043	10.74804873	25.10539214	36.1253063	14.74796673	12.9060018	16.2125582	60.20974027	4.082512881	11.65229803	39.43791319	13.49594137	48.63755146	12.81785021	24.35640455	7.364908762	21.12538304	45.67293181	4.401721824	29.28372216
EC:1.2.1.84	Alcohol-forming fatty acyl-CoA reductase	5.622328322	1.851913932	1.432325019	0	0	0.680654353	0	0	0	0	0	0	2.378351182	0	0	0	0	0	0	0	0
EC:3.1.21.2	Deoxyribonuclease IV	66.23086912	68.91328152	67.60663524	73.05124134	106.003917	119.7228285	131.3195798	123.1345167	147.5667417	60.43048433	97.84518387	127.0498578	89.19323547	128.7019736	36.0369379	154.6426207	72.70064632	110.9477696	122.081366	26.59880917	134.0920634
EC:2.6.1.11	Acetylornithine transaminase	106.1915328	93.06048441	125.4280739	63.78472284	106.7863841	73.96118865	81.94748906	74.55927652	68.30592772	104.1678985	84.02007613	102.8820322	109.0130465	84.56956106	125.7444207	106.7276815	101.543459	100.9919378	74.42108598	164.161523	61.80661357
EC:3.13.1.1	UDP-sulfoquinovose synthase	30.98623223	11.12246287	19.33226023	0	0	7.897978471	7.929862104	5.065212337	8.725568457	0	0	0	25.50784477	9.818745838	0.862220832	0	0	0	7.328310779	0	1.680487295
EC:4.1.2.13	Fructose-bisphosphate aldolase	55.05127811	49.57917173	47.19489527	133.8098279	202.0951869	108.3476231	104.3154713	207.5412503	147.0769558	246.696589	216.6647772	200.5856476	49.22414784	120.4976928	210.6977773	222.1886582	180.3824522	151.0968255	151.1932066	269.5314484	183.1205914
EC:4.1.1.75	5-guanidino-2-oxopentanoate decarboxylase	3.436547071	1.642792276	4.187529794	0	0	1.615456777	1.140407662	0	0	0	0	1.605530937	0.825696182	0.384454245	1.053842321	0	0	0.491603602	1.602627469	0	0.853423391
EC:5.1.1.3	Glutamate racemase	87.12190112	51.64896961	52.46699116	122.9948184	124.9909059	81.98697542	111.4350849	65.86224714	121.7745533	68.9666195	101.9231882	74.33015606	85.4172224	127.8644531	78.66581689	87.75903702	84.49701867	102.1669533	125.2400472	80.56984014	108.6823715
EC:5.3.1.4	L-arabinose isomerase	33.25001503	32.20246528	29.37420458	71.54557371	59.81468745	46.2873521	37.73279367	82.90781379	41.77408426	105.5370922	36.41202521	37.02077602	34.78756666	48.60111035	50.15441851	58.34694389	68.12222875	44.40873463	46.63453858	31.24423553	80.02503287
EC:1.4.1.14	Glutamate synthase (NADH)	2.889845884	2.054497211	1.968247609	0	0.955302502	1.960762496	0.72551846	3.596086272	0.519636385	0.319018182	3.00218263	2.764497616	1.993965565	1.453624468	0.648438983	2.822154567	1.839224477	1.4685702	1.199437599	2.979715926	1.201056977
EC:3.1.2.6	Hydroxyacylglutathione hydrolase	63.5182661	82.34755262	43.19501901	79.25416788	98.53026394	52.02501324	90.22228545	120.5237153	37.95057432	103.4225984	83.611034	103.9188625	46.51418418	44.72327838	102.3731177	98.61477575	65.95578105	133.868842	67.97082063	147.8296298	66.92398021
EC:6.1.1.16	Cysteine--tRNA ligase	418.1006001	372.7689943	369.7251069	304.9152166	417.2592034	377.2107905	381.3370777	446.7148058	407.3179829	400.0248196	425.7251254	495.4514167	332.9189093	491.47475	416.2820828	430.073353	402.7475924	450.1371731	422.8031998	403.7088233	446.4541695
EC:2.1.1.182	16S rRNA (adenine(1518)-N(6)/adenine(1519)-N(6))-dimethyltransferase	93.30664216	166.9757334	120.1511251	251.9746026	239.8218379	192.6380464	151.5992647	208.1554301	200.8982027	304.9197544	302.0760106	292.5960423	133.6526612	173.5308522	317.3721651	282.2378568	268.8574973	298.4942373	174.9203012	389.5974606	201.7346936
EC:6.5.1.1	DNA ligase (ATP)	156.0953541	134.2086923	112.398739	106.2101561	76.82765453	115.3624582	118.5568733	77.04504129	173.974503	26.21932129	48.63280114	82.02780053	129.2647798	190.9435418	57.71230258	98.92465896	36.74929959	77.0700495	199.2118637	17.66651365	106.6821018
EC:1.3.3.11	Pyrroloquinoline-quinone synthase	58.03100923	53.01745738	41.46995193	33.612346	48.94424012	22.85907935	32.19504618	21.66998848	19.10975336	78.97081612	50.54367011	51.51046882	37.21734659	17.79243226	43.99971635	59.04177597	66.73101474	74.46767463	30.3217954	43.73497787	56.11772652
EC:6.3.4.4	Adenylosuccinate synthase	694.5238803	614.4282087	618.7852192	751.0301118	844.7335127	747.1855957	689.4325805	908.99831	838.4958313	912.4588438	827.345672	850.0319294	592.9577126	730.2163042	882.1457791	921.3374109	715.9138994	897.7031797	887.3391541	859.6168805	886.698639
EC:2.7.7.85	Diadenylate cyclase	124.2857001	108.5486441	125.3737836	130.1616024	86.0052929	118.0633656	148.2031732	130.4564648	146.0004539	35.15806656	70.99408042	132.5286454	164.2530359	136.2368137	75.51043948	138.2116349	39.07809716	84.41816175	137.7272719	20.21424439	165.0959473
EC:7.5.2.7	not_found	213.7306882	170.2859877	215.1501644	72.44585385	66.69432687	86.45121797	76.35478905	48.42393867	59.14475308	58.94814433	48.70885943	110.1422194	201.2150978	76.83545906	56.89622705	71.32962818	74.58067874	100.3746904	60.28184508	53.77936433	81.63698107
EC:2.7.1.48	Uridine kinase	29.22419909	14.28885976	12.78064458	21.62876361	38.35851685	21.75945833	21.49465856	53.97674322	22.86660806	11.32298349	32.70866499	18.85466607	12.42719376	27.3800656	11.14466545	15.95939595	12.77389729	36.74490491	12.95521697	0	28.50272964
EC:2.2.1.1	Transketolase	38.15551131	31.94241183	23.2722042	1.922548928	29.12311803	24.701942	18.69642367	31.93347836	55.88188905	35.16707908	32.03139418	44.17689809	31.32279172	49.5363029	31.39319088	25.92763154	27.68465551	45.36868218	41.22239225	41.32141289	26.1967924
EC:6.1.1.12	Aspartate--tRNA ligase	59.91572782	72.97681308	80.00510406	136.2679032	109.8447696	72.72418954	102.0738952	134.5786319	62.15185925	135.6161843	148.4152519	95.78106528	62.55664853	90.26042132	143.8343167	137.3761811	173.3574307	88.548175	88.56065411	200.2493944	100.2716173
EC:5.4.2.12	Phosphoglycerate mutase (2,3-diphosphoglycerate-independent)	179.6261505	167.0330555	189.8315552	126.3276881	195.4146744	102.2273278	95.87317875	162.6764213	118.9724023	216.53856	179.05248	151.7639138	181.9020113	118.3401387	119.8205064	194.2651931	151.7634578	196.6548406	94.39878411	179.3623379	131.1158076
EC:6.3.1.2	Glutamate--ammonia ligase	299.0478334	281.6342309	294.4674734	217.1483118	382.738725	381.5734014	348.8055817	245.6249942	416.3977032	162.0435697	236.9900262	331.2423001	259.868593	430.7279534	222.3890042	260.4050448	212.3682559	322.0491782	435.3917883	140.6977814	262.5980313
EC:1.14.99.60	not_found	16.06968859	31.35860853	15.1080226	55.42421514	83.67185834	31.27253797	29.14581578	64.78456919	45.65328065	184.7039579	159.7812696	58.09363578	30.63203917	38.34698227	134.5386559	105.9605843	80.70698562	111.2157528	43.48285901	195.1311797	55.39842131
EC:6.1.1.9	Valine--tRNA ligase	215.0401721	210.3078276	203.515976	258.6979155	318.3036226	248.0972869	253.864135	300.8706802	225.581406	277.0081795	287.3931919	303.4734483	178.4714755	217.1945841	322.1991745	255.6614601	235.7255111	342.6793176	201.1605824	366.3861948	278.2130506
EC:2.6.1.62	Adenosylmethionine--8-amino-7-oxononanoate transaminase	49.3108127	36.06410923	59.77471714	16.3656844	18.33444357	23.05132641	28.02163323	2.788563168	28.27085809	7.919813785	16.02324161	22.4807884	51.06736949	25.84410432	6.079242084	6.491547443	41.24364823	14.83498208	40.92425885	4.172743277	6.909240583
EC:3.4.25.2	HslU--HslV peptidase	220.9617537	319.0182754	323.4978353	215.3890593	429.785535	256.5403225	273.6342274	400.7140169	244.9970838	488.5668259	396.0414198	310.1497531	195.0714968	235.04791	424.6319554	391.5463406	338.9669485	390.6033645	288.5515377	478.578244	311.3133948
EC:1.11.1.15	Peroxiredoxin	96.91419193	84.74962735	86.46556319	209.610637	137.7271526	115.7084618	135.2421747	141.2238045	213.8852059	140.0573858	93.96448424	217.9815067	59.71706797	196.0725859	149.753182	130.1407239	131.1539031	212.8124022	210.9057934	132.4947137	143.9693737
EC:3.5.4.39	GTP cyclohydrolase IV	34.50283917	23.4714529	49.18621164	0	0	4.795092349	8.53984491	0	3.876134088	1.290915469	0	4.782809284	49.73590785	7.214725194	0	2.12786802	0	0.84130101	4.477116123	0	0.454751162
EC:3.3.1.1	Adenosylhomocysteinase	422.4018873	449.1007362	418.573354	462.5482187	477.5141195	473.9219606	536.0703356	556.579328	507.3716576	563.5617079	569.7197747	496.4586051	371.9808367	418.7571386	522.3865163	520.3035788	577.7245191	474.1270052	449.3139809	726.9628438	505.8055451
EC:1.8.1.4	Dihydrolipoyl dehydrogenase	24.40156667	28.72218323	22.75402093	51.65549341	64.6591361	37.17495786	37.98449636	41.05300644	68.60492175	70.27608224	48.19863817	64.48996776	28.14695936	45.7373143	45.24817745	32.75142538	50.06551876	64.60151994	50.82437867	74.5724043	35.59460242
EC:2.1.1.107	Uroporphyrinogen-III C-methyltransferase	3.415838063	9.009410294	5.793983035	0	5.934266463	0	7.507681742	3.196958943	4.359268863	8.906874205	5.896468475	0	2.367096564	5.292234302	1.9137446	3.506161044	0	9.051013226	5.877676825	0	0.604414377
EC:5.3.1.5	Xylose isomerase	78.40914793	99.71905236	78.52267149	176.6103636	183.1877972	132.8697698	120.4436904	145.4825017	123.9468806	70.66912938	140.9299044	179.9704289	72.243991	137.1759876	120.6775306	130.1942728	89.41352135	214.089716	156.9344724	130.703189	150.15074
EC:1.2.4.2	Oxoglutarate dehydrogenase (succinyl-transferring)	63.75852108	65.39941146	71.14041392	56.22955683	66.03790764	39.15487674	45.22902234	47.74076539	85.04080325	43.42883364	55.34510725	75.85596434	60.54379733	69.74980933	60.72599333	44.74455492	41.06398563	66.4085443	64.81720784	51.29886627	43.77092411
EC:5.2.1.8	Peptidylprolyl isomerase	227.1613528	229.6974584	221.0140305	349.6122397	397.4564738	279.6097795	268.9077827	287.5038053	469.4361241	447.4395007	427.6735253	395.8579148	228.90549	369.9519296	484.9454506	383.2420823	293.5519855	414.9096513	339.7956261	492.4488991	343.3523591
EC:1.3.5.4	Fumarate reductase (quinol)	34.39345056	29.37302305	43.26157285	4.231512112	7.193860366	17.95574008	9.278927174	2.090427121	4.777122609	0	0	0	36.21122698	19.70407089	3.099760292	1.232932973	0	2.312150562	4.255223402	0	2.009328543
EC:2.5.1.78	6,7-dimethyl-8-ribityllumazine synthase	264.5839728	214.9843026	291.3977987	302.220056	317.9332425	297.64233	316.0079081	272.14841	371.1272909	281.3028428	426.3298794	330.1013866	252.6534669	312.302359	348.6441581	204.3986368	388.7826652	316.0507166	323.909411	316.5531882	287.3662963
EC:2.1.1.13	Methionine synthase	23.89299414	21.87313009	19.31251832	22.09487697	26.40584829	19.28847449	20.63298529	29.61912544	42.1572507	32.42466813	24.86529622	23.4241469	22.72279407	37.69841224	29.40836945	34.70777511	35.50509218	34.98765041	43.35415704	35.16967466	27.9868063
EC:2.3.1.122	Trehalose O-mycolyltransferase	13.34906301	7.629317476	13.03680823	32.62896311	0	5.011714026	1.697463004	6.667346909	86.11627029	4.693884871	4.649334826	26.88104902	17.11640513	53.53004431	13.33075952	0	17.53461338	1.647154242	50.78018889	0	5.736800993
EC:4.2.1.68	L-fuconate dehydratase	4.939932784	3.963759673	2.414035317	0	1.831018024	8.687122236	8.913756202	2.644383546	0	0	0.867495752	9.069458222	0.917268389	4.567888666	1.235906262	10.89837311	6.359194388	4.75042617	0	0	7.413805201
EC:1.5.1.5	Methylenetetrahydrofolate dehydrogenase (NADP(+))	464.7631224	465.377917	442.8274701	457.4792449	613.3190292	602.8416602	651.1877407	747.0485012	626.0490363	570.890941	651.3158256	663.0467618	476.2849433	625.8118471	580.6213007	647.3849262	529.0379556	564.7835912	643.6595691	614.7231316	581.2880808
EC:2.2.1.9	synthase	47.13005442	47.91803645	38.32440432	94.18602548	88.5515792	77.14947342	84.44978173	68.26231045	124.733579	41.11155514	64.03872725	74.76289246	70.40137792	157.3850258	49.99895791	122.0341751	52.46526863	66.55796548	107.6812287	20.92818741	98.92146789
EC:2.5.1.48	Cystathionine gamma-synthase	30.34038417	23.52019146	14.27201495	3.105507933	17.30682651	14.99752123	18.4472501	3.01534418	25.58666831	3.84709908	6.573571784	0	33.02474523	31.76486311	3.340564164	9.230823891	0	6.496822715	34.9673795	0	10.91034662
EC:1.17.7.4	not_found	242.8224139	228.2969323	259.6485988	248.9088257	327.9466713	228.7575344	256.9814596	293.7243193	311.4813651	452.565356	355.6267014	361.6300921	219.6604929	254.4447123	425.6172919	388.0577806	378.2468858	364.6820717	259.7769751	517.5531187	328.7705724
EC:2.5.1.47	Cysteine synthase	15.24824448	23.05833747	36.49619927	7.752392849	39.01113665	9.870651811	36.76460654	22.74295588	14.99471016	43.50676141	32.21346991	33.13952686	17.10561732	17.99371432	36.96181903	17.83795127	24.35914734	36.47695323	18.83175519	21.85338513	30.20764741
EC:1.1.1.44	Phosphogluconate dehydrogenase (NADP(+)-dependent, decarboxylating)	25.33673939	31.75909751	40.84429062	20.46958111	18.14598946	16.92815204	10.68943665	10.31301242	0.930992971	10.38014736	10.93245743	12.58477382	22.35489103	17.41854733	11.41539854	11.6261663	14.42745288	12.59350009	11.28567567	14.73709407	13.46275334
EC:2.5.1.61	Hydroxymethylbilane synthase	119.2660509	133.3743377	111.7515202	121.076195	140.9687828	136.4876988	147.9917828	159.426108	163.9350343	230.5397703	171.3193357	123.8937756	114.9566982	140.2360045	243.1804735	162.8090243	155.1732403	211.4538631	147.85788	210.8117312	164.81535
EC:1.1.1.37	Malate dehydrogenase	598.954876	506.7309456	539.9975954	713.4750872	764.0119692	698.0242368	634.431782	781.2118152	782.2527217	561.3643041	637.7141184	720.1370283	526.0793277	802.9990204	770.1615972	713.8239074	663.1661861	727.8765228	703.3702247	818.3259102	762.8073175
EC:1.1.1.85	3-isopropylmalate dehydrogenase	282.3501662	294.9070202	278.4014343	242.0581243	366.6105028	289.5346489	274.7788433	315.5070966	329.9317212	360.5543931	297.4564339	400.1210233	278.1325196	309.2323977	331.1122059	362.4231301	234.8059232	423.1217041	339.58745	254.1332176	380.2604015
EC:4.3.3.6	Pyridoxal 5'-phosphate synthase (glutamine hydrolyzing)	307.339567	225.8879489	255.6535685	403.2975111	367.0821395	192.0217794	285.7179976	174.0028447	419.9628352	151.1339688	196.3898884	303.2176309	288.1092923	418.613176	210.5551026	279.1669907	193.2683491	254.1646417	400.1771609	54.56289196	375.1988205
EC:3.2.1.20	Alpha-glucosidase	2.886586906	4.050712418	3.252988716	0	2.694268222	3.43686605	2.175511029	0	6.516897007	2.001655258	3.954921264	2.035062484	5.974067907	6.396372943	3.901846765	0.650148185	0	2.386751445	2.622171103	5.66249579	0.793379848
EC:1.14.16.1	Phenylalanine 4-monooxygenase	8.067839238	14.62444451	15.1356319	3.980901893	14.64243317	21.88678279	14.10804863	30.41213073	13.64963415	11.34720039	12.3679958	14.17374376	10.50395268	9.405759254	24.27789362	12.29001421	21.6550786	16.07017276	21.76689992	36.31993589	11.65376454
EC:6.3.4.3	Formate--tetrahydrofolate ligase	185.8568777	162.8021201	182.0195114	137.8358331	176.7189541	149.2711655	194.1883876	164.8665278	197.6532059	76.08712195	116.3222212	201.602348	164.269263	208.3742222	110.408215	162.2655207	119.1137086	169.4795438	180.7607809	78.31144724	204.0768375
EC:2.4.1.129	Peptidoglycan glycosyltransferase	83.86611107	70.32412497	85.37296204	84.5037331	163.2079831	81.20357604	79.46575258	121.4903447	117.9009072	254.7352023	222.1683427	168.2707229	62.06633622	82.4675223	231.9888252	143.3247741	191.476361	180.2798135	105.9118222	294.822622	124.8130125
EC:2.7.7.68	2-phospho-L-lactate guanylyltransferase	15.08958151	12.87558174	18.8366674	5.578084332	3.809948457	13.23171874	5.125487567	10.49411667	36.40511905	0	1.715908475	0	27.04865272	20.32340856	8.911674276	3.008718019	25.8938941	2.414831086	26.52498294	0	7.709982442
EC:2.4.2.7	Adenine phosphoribosyltransferase	404.8227764	414.2464262	363.3912652	282.9166816	389.718657	379.2362173	338.489122	339.506633	388.7031232	403.8687542	334.7498468	349.585092	410.9983255	341.1728168	302.4415287	353.8227264	312.9057912	424.0390467	357.6358264	405.0769112	347.2704703
EC:1.2.1.27	Methylmalonate-semialdehyde dehydrogenase (CoA acylating)	22.44588299	14.58095058	19.32528789	10.13826771	13.70685014	6.842193734	2.336759313	2.355279953	6.336018187	4.054533553	3.136907623	24.9648963	15.64431566	17.88550627	2.239887466	15.55195638	6.288801004	11.44803894	6.488635251	3.677063954	2.30861514
EC:6.1.1.7	Alanine--tRNA ligase	509.848197	544.8934428	486.9235709	379.0241086	507.7724658	458.0719432	471.0131456	435.9667594	449.6748558	451.677069	462.502236	411.8533834	438.5646547	525.9049554	483.771593	446.8050501	484.405106	501.651757	488.4440503	465.5360518	406.8941429
EC:2.1.1.166	23S rRNA (uridine(2552)-2'-O)-methyltransferase	61.11248617	68.91620911	53.38152112	200.005985	253.8226946	164.4444697	207.8091483	215.3905959	175.7543836	394.2033679	357.5695686	261.0801668	61.76178727	164.1662126	367.7020706	201.2216878	330.0483414	237.2322095	143.0173714	402.2293714	227.1900725
EC:6.3.4.19	tRNA(Ile)-lysidine synthetase	15.57441241	21.95546451	13.75949803	33.80755234	46.17464296	31.97461478	24.14810182	24.64185568	36.71923532	26.29861004	30.06810233	24.15392773	19.49351505	41.1695959	39.14881269	24.35083422	41.61970743	25.40629979	26.21999529	21.40492894	39.32750628
EC:1.13.11.5	Homogentisate 1,2-dioxygenase	47.58325594	73.74555185	58.74989008	70.73948135	79.94305677	92.79483185	92.11346429	111.7390866	79.06186723	134.7933133	119.996834	99.82092999	36.03916525	85.34628506	174.4860219	91.74164897	106.2817798	110.4781745	103.9904356	242.6157495	64.76412602
EC:1.1.1.108	Carnitine 3-dehydrogenase	18.79125923	12.27878985	15.32090747	45.40659966	52.44964137	17.06740385	19.41845751	47.59661616	45.43138751	32.32299744	28.45941671	60.8504894	15.30844653	30.27263981	32.65968154	46.3850613	16.12094544	64.20162542	42.30514608	36.76188001	40.68010042
EC:1.14.15.30	not_found	9.652647831	6.869105266	18.12037123	61.0190988	21.71507033	9.892143107	10.26681296	12.7397893	79.21001228	32.58711091	40.03228878	34.42928161	23.5688664	62.5965434	44.44867387	33.94853092	62.95136591	24.88772487	77.88234894	0	21.29119959
EC:2.8.4.4	[Ribosomal protein S12] (aspartate(89)-C(3))-methylthiotransferase	192.3902787	243.442471	217.1850254	284.9389096	298.4086788	379.1808852	319.1599633	415.5783059	297.1056876	326.7839452	327.6150485	298.6837354	157.7113968	299.5903091	332.3165979	295.4765252	529.573617	296.0917829	305.7242589	416.6543252	288.4332492
EC:5.3.3.17	Trans-2,3-dihydro-3-hydroxyanthranilate isomerase	25.47066388	14.74380416	29.61931382	0	0	3.139081354	8.125749574	0	0	0	0	0	28.09186317	0	0.705371616	9.45126904	0	11.46581603	0	0	2.545758686
EC:6.3.5.1	NAD(+) synthase (glutamine-hydrolyzing)	35.54361039	24.45360732	34.41695215	13.7259174	10.3652374	26.88081462	12.93046812	15.95280824	34.48816045	13.41465897	16.6364593	14.8176834	35.69393014	39.83912103	17.47076601	19.91689308	9.555398144	10.94707096	34.62049678	20.04524855	16.12382342
EC:2.2.1.2	Transaldolase	294.4475364	193.4828315	263.4241193	294.454938	314.9464342	327.498413	307.417561	283.8869199	337.2426294	361.8013718	375.9433394	317.0781032	229.1359688	300.6507187	304.5234302	362.0588017	368.1186252	383.2534443	332.7745937	359.15604	314.6541516
EC:3.8.1.5	Haloalkane dehalogenase	24.50791608	17.17029079	22.99160756	12.42197979	13.37789627	38.94808635	24.8089806	15.32793227	40.0172415	3.321020095	11.02954396	13.85411922	34.3621242	41.53156028	4.798366037	27.75003749	9.153461195	13.60070095	30.95772477	6.126038238	13.09609107
EC:6.3.2.8	UDP-N-acetylmuramate--L-alanine ligase	327.1252008	336.5228225	299.0163681	308.9573029	330.9063384	372.5559395	314.9111545	390.612196	315.3646253	460.9051691	391.0296694	329.0144517	293.8282748	375.9164143	400.0280094	367.776617	375.4808093	421.0577123	371.5073266	427.2978028	365.6155144
EC:2.4.1.21	Starch synthase	69.47720084	84.80784954	74.11605863	32.96825752	85.00399579	56.94127746	78.25801555	57.13991839	46.28658668	33.3078616	59.98783691	88.76739284	58.57822185	38.51162343	60.19647285	72.63148636	63.83820917	103.9929319	48.60608897	60.00921084	63.35861583
EC:2.7.1.197	not_found	23.22741448	15.26914343	17.27519808	4.193284623	15.83563736	5.676994973	7.154248737	2.003893366	3.561417858	6.755946247	5.963961213	0	20.58813539	9.432032822	4.063779002	8.114779485	0	4.466674989	2.912030491	0	4.115567761
EC:6.3.4.14	Biotin carboxylase	27.12511462	33.0858859	25.58029068	31.07916334	37.66240264	19.0708777	15.36634185	29.49391555	53.08486305	45.91331543	46.98304277	52.18219165	27.28614865	40.66751293	41.20023288	32.65122014	19.27182511	53.68826106	51.50853262	53.46694382	32.5456644
EC:1.2.1.12	Glyceraldehyde-3-phosphate dehydrogenase (phosphorylating)	183.0660595	225.0020438	169.7620456	204.0143058	230.9800061	205.0766193	189.8340787	208.9896226	227.1137956	217.6824302	202.2974399	231.4128833	181.2825211	214.0642459	249.1067239	201.9163826	305.4739012	180.8418829	190.1097046	289.9983657	169.3124034
EC:2.7.1.26	Riboflavin kinase	9.414612128	6.074767605	7.789664712	0	10.17905616	1.505801816	4.12107747	10.56137286	4.451559958	3.178976594	3.33896751	0	21.30068078	2.898711011	1.15310589	6.237723989	0	1.595324127	7.383015468	6.119422646	3.610445257
EC:5.4.3.8	Glutamate-1-semialdehyde 2,1-aminomutase	523.4642733	538.5083527	587.2976851	476.0738859	613.306105	471.7755271	450.965174	444.3222175	514.5507856	448.2391379	543.5286604	493.824483	557.8214597	613.1792116	462.4518596	541.7298977	626.9570655	528.5357509	568.2180564	397.4130676	479.9133122
EC:1.17.7.1	(E)-4-hydroxy-3-methylbut-2-enyl-diphosphate synthase (ferredoxin)	7.175559556	6.014788253	2.760205022	0	0	2.056682857	1.394158261	0	2.209443288	0	0	0	2.901009801	0.73632714	0	0	0	0.452017991	4.720944288	0	0.523651831
EC:2.3.1.174	3-oxoadipyl-CoA thiolase	17.92702418	13.6232079	14.54283791	3.396473567	17.97080482	11.09040164	10.21003836	3.173553587	6.137092307	15.99430994	9.724790704	6.206672084	14.08228633	11.18869199	11.0373725	5.48023384	7.452908351	14.59289375	15.55823305	26.41896383	6.468498233
EC:1.5.3.10	not_found	3.257215001	2.601832971	2.018095961	3.041518728	11.40378294	13.33327653	15.59933145	0	3.79260878	20.80138822	6.598881211	18.35535561	6.699265466	8.450533578	12.68034841	2.517395297	17.49318429	6.058857505	13.49976234	9.90389235	5.409027815
EC:2.8.1.1	Thiosulfate sulfurtransferase	83.9619933	95.46360663	107.4850164	49.10159424	60.81417629	72.12517706	95.38067658	59.69721474	132.0861318	39.06449418	33.40183509	75.89548391	112.1676561	139.5600621	54.17091759	38.59799381	101.8068339	60.80762973	167.652372	49.07950231	57.43110236
EC:4.3.1.1	Aspartate ammonia-lyase	3.530417643	4.304883992	4.224477852	7.562113473	14.04093397	4.628400841	7.546000837	42.59082248	10.87062092	18.36839343	6.037524529	32.44024501	1.26448809	8.091084018	21.59916448	29.36024861	12.66135279	29.18874006	3.980138714	45.18424607	34.71153798
EC:2.7.4.25	not_found	105.7835276	90.94064589	67.11364472	111.754494	107.2779497	84.60920735	90.46085161	126.6704323	95.54279129	99.83633892	98.30752054	132.716803	115.1114109	100.3437287	130.2053545	48.64875126	132.4687059	124.0542515	74.1206883	147.5576669	76.43785873
EC:4.2.3.1	Threonine synthase	22.07272667	35.51789502	21.94414041	46.05835487	23.15505535	16.03135312	24.84111536	27.63720765	62.86894356	22.12033767	17.41169178	22.57593417	30.52772555	52.15919918	26.35134293	42.13254764	28.33367633	28.51780655	55.69016376	30.87704046	26.91129158
EC:2.1.1.77	Protein-L-isoaspartate(D-aspartate) O-methyltransferase	216.5210826	259.470851	267.3157789	109.3164189	109.4122503	215.1904606	247.7928585	270.586376	151.639816	230.0937018	206.3522189	157.2033106	229.8829238	153.0897152	235.3865372	268.6167026	189.0113553	179.0982881	136.3970726	344.8630845	165.2913084
EC:3.6.4.13	RNA helicase	32.82622046	35.72317507	56.60781044	112.0129602	119.4308962	35.98266523	41.13840486	42.10856191	65.65693906	95.16367335	109.8367787	113.085275	42.82692744	44.31697521	116.0843665	48.89249594	98.16817364	121.1743936	53.87195447	156.6484169	41.07329726
EC:3.5.4.19	Phosphoribosyl-AMP cyclohydrolase	198.3536173	175.6503579	300.1358442	174.4701497	333.9768557	223.194094	216.3734634	267.3526346	240.2825172	279.5513778	265.3328739	321.6099729	179.8046294	256.5867317	293.937069	313.4209104	261.8643635	406.4052724	269.3807564	247.4926059	228.2847418
EC:3.1.26.11	Ribonuclease Z	109.7973872	126.3996247	128.2545778	41.966926	53.82763556	81.03068327	62.94428435	56.29128559	67.70298227	21.17890909	37.94251659	69.01940201	110.6291179	86.24865797	32.38997553	51.21697721	18.64587198	70.52059379	85.48423672	17.73078145	75.89595425
EC:6.1.1.19	Arginine--tRNA ligase	291.1122852	294.2665492	261.3833348	336.1438856	348.1968023	305.5630305	294.3031638	403.5809689	398.1815917	442.1187726	408.1857704	360.5078869	259.4528242	322.4078609	398.9331046	431.3280464	265.9175611	401.2900266	307.898528	381.0209156	382.6693821
EC:3.3.2.10	Soluble epoxide hydrolase	10.78719166	16.23963585	19.75803964	15.54206704	9.694843625	10.79326805	11.82979922	11.04190876	22.07894384	6.347132217	8.179737061	21.06814177	14.48186677	28.76801146	6.484884196	6.623737914	35.03315294	3.403477952	33.70952274	2.903893598	18.19619939
EC:2.5.1.55	3-deoxy-8-phosphooctulonate synthase	171.1885595	202.2300133	175.2738794	243.9462051	240.0802376	181.0245583	197.7358366	245.6650865	187.9798493	316.2628277	223.5574735	232.9365181	137.8848213	182.3416865	347.3310818	177.7826504	196.6277504	319.7886928	169.2344343	432.5198215	199.1565307
EC:4.1.3.27	Anthranilate synthase	79.97261644	78.36336236	81.30842797	56.66199684	56.73065298	53.00874472	35.22943425	74.58482493	88.04027255	62.00161822	49.35339782	48.54746036	84.56906609	84.51584967	46.6760824	68.86620118	29.47515507	66.95036119	95.10824979	83.31517461	52.49902579
EC:2.7.7.18	Nicotinate-nucleotide adenylyltransferase	166.5004914	158.1060456	130.6387973	165.3482098	209.658281	254.4259043	140.7363783	146.8129963	227.4864182	235.1525679	228.6004668	249.8552071	162.7153293	214.3170228	205.3432678	150.8128068	208.1154527	203.7304104	243.3527729	172.3616237	143.3237018
EC:1.1.1.157	3-hydroxybutyryl-CoA dehydrogenase	33.83071008	41.3325932	38.03349301	3.985207898	11.45499665	16.94524048	11.87674452	29.41952307	29.07003958	6.752207546	2.650900912	8.813504997	35.37848385	35.4745106	12.06040243	16.71002287	0	8.630169967	16.55214757	6.230440209	8.578818043
EC:6.1.1.21	Histidine--tRNA ligase	219.0730779	227.2575385	228.1229151	145.1466114	334.5643312	221.0195122	207.0607079	229.513859	219.6203237	296.353752	261.1378649	268.5853298	230.8125739	213.8666563	261.1228431	249.2896782	258.8945559	284.788848	214.6658816	311.0589	247.9774767
EC:6.1.1.22	Asparagine--tRNA ligase	113.8033634	128.7714908	144.0030134	104.8833817	149.8863765	129.2990938	117.1454757	143.1503801	72.96575003	106.9552837	119.3047872	181.9197737	83.10948735	98.70466488	216.8666272	157.4963486	156.8012313	135.5599322	108.2234662	255.8623557	149.6174341
EC:2.7.1.90	Diphosphate--fructose-6-phosphate 1-phosphotransferase	78.57906141	69.32071776	85.98532623	64.60579116	83.67391899	103.4778463	91.13410022	59.2898108	129.2903959	127.7678811	129.636038	70.72825398	90.3404219	119.8170609	67.07596129	185.539797	81.91540929	102.9613053	116.9643744	46.49491951	93.40431681
EC:2.7.7.9	UTP--glucose-1-phosphate uridylyltransferase	7.359764	9.649845487	19.34086296	4.086882642	18.14484675	19.05366956	19.36202102	16.09767089	7.816891185	19.33364691	13.92817914	40.43466628	8.999945596	19.96987375	19.22115399	22.14259081	21.91348033	14.38303108	14.80510545	16.5269209	16.2638023
EC:2.4.1.18	1,4-alpha-glucan branching enzyme	276.4457376	269.2408996	248.9324353	161.0682693	257.5448006	290.0835412	293.294225	281.0808531	262.7661895	115.6413461	171.1536917	244.2034138	235.0010279	310.2686967	192.1703319	231.7230765	203.0218882	283.8310178	280.6297533	202.3701746	263.2896884
EC:3.4.25.1	Proteasome endopeptidase complex	232.2770014	202.6252168	159.5749472	440.4992699	295.0880596	461.8505352	414.6699779	215.8516765	561.3759072	123.933338	175.9823774	383.1220703	270.1516967	604.8480353	186.0850345	374.3794701	294.2557069	334.7804998	555.8180486	69.97596444	446.202654
EC:2.8.3.5	3-oxoacid CoA-transferase	12.93393131	11.86134642	21.62536658	94.67499626	90.13488222	84.35654353	68.9483591	144.0251094	107.4049709	111.6703557	114.0058602	89.99409572	13.10325011	108.3354233	160.0479533	97.41046997	22.4923667	70.30153109	107.9611997	160.418316	111.2963324
EC:1.2.1.70	Glutamyl-tRNA reductase	109.6743692	130.7014144	83.76226797	171.9173988	176.4723836	125.1843948	126.2041137	260.2803124	198.3659107	277.035916	304.1122441	208.7388127	147.2698927	166.8547706	261.8525229	180.506231	211.2949323	199.2925973	138.455632	285.4839667	176.386078
EC:6.1.1.11	Serine--tRNA ligase	472.4241364	491.9928321	452.236917	339.7244507	559.7002595	397.921756	454.311874	481.6561083	465.6650758	405.315076	455.7351521	485.2997712	395.6699127	510.4904895	461.2195567	484.7364644	417.3528736	530.7634908	513.7799033	478.9309434	463.2837432
EC:6.3.2.1	Pantoate--beta-alanine ligase (AMP-forming)	248.7074269	283.3628919	240.8739845	269.3446508	259.2878887	308.8377523	329.8781183	256.6246912	314.9723702	265.2576559	292.8235444	267.2406799	290.418426	346.5881086	278.0271913	275.8036731	288.9096602	291.9887096	323.6673959	240.4165441	268.1723578
EC:3.1.2.23	4-hydroxybenzoyl-CoA thioesterase	5.817876644	8.880775384	15.03722369	0	0	2.843203928	0	0	3.028381586	0	0	0	18.41317547	0	0	0	0	0	2.755323174	0	0
EC:3.2.1.21	Beta-glucosidase	11.39548223	12.22260325	6.100312773	15.50851223	11.19720917	7.879707345	17.90265068	5.889708364	13.5119004	11.02776217	18.32777408	10.46915037	14.08344771	8.383132957	9.024745947	8.359848399	7.341519776	15.58665919	12.01498654	8.932363869	9.246222231
EC:2.6.1.52	Phosphoserine transaminase	95.37865202	91.61977728	140.1547173	130.7006033	144.0284606	156.950907	142.4310924	168.0967547	158.916981	174.5220538	194.6810747	154.6321028	104.5565157	218.9918113	242.39097	163.0553689	140.2022523	158.0473543	182.6890466	328.7419987	169.7577728
EC:2.1.1.192	23S rRNA (adenine(2503)-C(2))-methyltransferase	456.535596	414.229494	431.0280286	371.9880535	527.6482022	553.4105784	627.1228865	572.6360581	587.4372109	636.3001045	604.510041	555.2395684	392.2913923	614.965775	537.1271188	564.6745971	675.2880183	609.605077	630.9076566	604.8774169	530.4528295
EC:3.5.4.32	8-oxoguanine deaminase	5.806640118	0	1.277155328	0	11.13217862	0	0	0	7.050384301	4.383316236	7.058368528	12.99164646	1.870375751	2.309225495	13.82149965	1.567040635	12.81117294	8.988723525	7.825537812	8.419302697	2.268846964
EC:3.5.4.27	Methenyltetrahydromethanopterin cyclohydrolase	9.629729785	18.66463001	15.01077199	11.58542073	7.4984724	0	3.487989595	0	8.134599633	4.615135481	2.449058329	2.839221817	15.11062721	6.252786831	5.048557258	4.411647938	0	9.108776491	9.386639444	0	3.609946659
EC:2.3.1.182	(R)-citramalate synthase	13.25721027	15.50615116	18.23154883	8.801178766	15.15427605	19.53719486	13.98009345	6.623952209	18.90012864	7.413742317	5.05244159	44.11775506	16.84350818	10.5993927	6.03592243	15.83678385	21.3421717	19.30424179	13.84530512	1.715457616	14.38179065
EC:1.3.5.2	Dihydroorotate dehydrogenase (quinone)	71.42641955	97.93808353	91.41535444	240.380265	286.7213604	156.7089708	220.177867	268.3286322	212.4336682	281.1549794	247.3274329	237.6441122	107.6489662	245.7187627	294.3443257	207.7722491	237.0776182	263.715034	235.34953	444.9891798	245.3012547
EC:2.5.1.75	tRNA dimethylallyltransferase	160.523772	147.6225552	174.2813471	233.6468477	339.3017918	259.4649801	236.917263	266.5680064	269.8044793	254.9354213	286.040679	258.0906925	144.7642074	306.5264634	312.7914693	242.034889	324.1029343	284.9765449	272.2723851	224.4697757	288.9440159
EC:2.1.1.163	Demethylmenaquinone methyltransferase	176.2513055	145.1086583	159.7110192	272.8572181	344.6653612	232.1718353	208.3606597	295.7599334	364.3561019	323.2282521	336.182795	328.7282629	154.117293	299.7804388	365.9415589	391.2041129	247.8831851	462.2738922	337.6699299	369.931304	400.0192335
EC:4.2.1.2	Fumarate hydratase	174.59696	158.7699653	207.6457468	177.0114242	202.982523	213.9176465	233.6027547	179.542191	218.5752302	180.3105421	180.859226	227.0727081	149.7520356	218.5121623	211.3166632	179.1834274	187.4775999	198.5832512	207.8220117	218.8310438	184.4610433
EC:4.6.1.12	2-C-methyl-D-erythritol 2,4-cyclodiphosphate synthase	173.5391088	215.8804471	167.6694597	169.445777	258.0951095	143.9815353	181.1071724	208.6402139	187.922326	246.410193	276.6840417	265.917378	212.4884606	178.8559928	243.1376629	216.483788	308.1989992	259.7964939	254.086514	250.2259423	229.1088543
EC:1.8.4.8	Phosphoadenylyl-sulfate reductase (thioredoxin)	29.6169523	46.23218257	42.04577613	57.09573179	49.53838825	77.06656185	47.20115456	29.06639262	98.85550484	43.35290271	53.18578627	68.3574518	52.47461872	83.42970617	53.6142484	35.37499957	68.2603197	88.62967149	66.40841467	48.86205103	39.13440859
EC:1.8.4.12	Peptide-methionine (R)-S-oxide reductase	162.1810183	163.2255909	220.706785	101.085999	131.6394721	108.1499924	135.3874242	153.3711776	116.5207134	131.4933902	150.5913497	116.2484486	152.1716004	109.7720502	109.6633593	105.5945105	100.2106557	158.8974874	103.8534635	176.2797766	142.6501966
EC:3.6.1.27	Undecaprenyl-diphosphate phosphatase	334.1960723	292.1406689	311.1212724	274.4855628	357.5288932	337.8393468	354.7927461	431.533573	409.6367677	372.785992	383.8014321	503.8821419	378.6756371	351.709335	364.4843133	336.2959154	411.8148494	339.8579293	386.5044548	389.0031743	330.0955293
EC:1.13.11.11	Tryptophan 2,3-dioxygenase	103.6915981	96.08516443	145.6135187	142.1087756	143.9209011	207.8077493	225.023184	117.7599861	179.9860586	138.4331948	122.2544659	156.5900349	124.9074077	196.5805312	160.4122816	140.3509623	127.2749903	119.3633813	174.8426724	156.1473524	115.9767668
EC:4.1.3.30	Methylisocitrate lyase	9.00754131	16.14520443	7.202722452	1.96623358	6.243351167	5.566789304	15.37435302	0	4.575451143	13.87498872	23.66921563	13.61443296	6.871168599	7.60752924	20.39227071	6.905807794	39.3770086	15.34321766	3.984280133	31.87517868	5.562522591
EC:3.1.26.4	Ribonuclease H	273.2495593	351.4779025	232.0841092	330.6903885	547.3193456	415.9933503	400.602554	467.4431944	425.524191	480.586808	537.6613102	480.995873	253.5181009	466.4732539	628.9682486	521.0030843	359.2490408	574.4601469	512.9430061	627.5910517	474.8848342
EC:5.3.1.1	Triose-phosphate isomerase	322.7416367	309.2755872	327.4162718	199.0673306	284.1435313	295.3956685	240.0504098	293.5843143	246.0416555	223.3113835	276.147562	272.3378117	353.9878711	291.7383259	254.4337641	249.6251323	345.6282707	291.0791961	266.5291718	230.3179146	288.4101164
EC:1.1.1.25	Shikimate dehydrogenase	66.37972254	78.60182602	69.28642328	41.6945858	95.46447105	92.25693701	58.5842529	133.9620438	73.73984495	105.4709111	90.72289248	68.78479717	71.88467693	59.61365112	90.3993133	74.99649795	126.2167908	94.60009696	64.00279886	133.9041734	74.38129289
EC:2.6.1.83	LL-diaminopimelate aminotransferase	107.9595685	99.39843281	104.6348858	5.88139232	38.9595908	58.08520356	53.27795011	17.32048098	38.02778269	6.133934015	25.88571926	53.00123515	110.1158958	68.68782465	16.68506939	30.08312786	41.45799403	32.94883749	26.52670708	11.13781349	19.65715135
EC:2.6.1.19	4-aminobutyrate--2-oxoglutarate transaminase	3.994557015	5.258169629	7.554607861	0	4.962265662	7.844440889	1.275958944	0	5.038447144	2.183867504	9.399734418	9.114891263	4.960267501	15.56549105	2.270704885	0	0	6.666691415	12.17632255	0	2.101725928
EC:2.1.1.191	23S rRNA (cytosine(1962)-C(5))-methyltransferase	5.865204202	4.258308302	1.637539735	0	4.077272947	2.038113739	3.152308965	11.79376507	0	1.256740935	3.047318335	2.027400661	1.532594563	0	0.456930415	3.584435051	7.164065396	4.340033797	1.941674761	0	2.246146232
EC:1.2.1.11	Aspartate-semialdehyde dehydrogenase	29.61612651	27.44097197	48.838555	30.77131256	58.71217436	24.65803095	32.60722601	51.09917507	65.19928542	109.9506179	68.46321162	68.96817602	28.70643234	38.62879068	87.78357644	35.4222869	86.19815218	65.30575298	48.79881693	161.4390889	50.59566862
EC:3.6.1.9	Nucleotide diphosphatase	105.9489878	173.9250624	136.424338	116.3245197	122.1197827	165.1077094	180.2282579	112.0748244	140.6974261	129.7350977	151.7205534	125.1430664	134.1653757	134.9605245	158.2618084	134.9443402	96.93903475	151.472752	116.2622847	113.6381916	116.9327651
EC:6.1.1.2	Tryptophan--tRNA ligase	133.2440878	130.2954112	128.4150839	112.554617	169.8429097	96.55205386	130.314137	134.3977205	143.1598066	104.9439617	138.9804919	177.9303326	99.0504091	123.8011182	160.0964587	95.54121555	147.0755551	142.0474621	125.2462413	174.0720762	106.2300843
EC:3.5.4.33	tRNA(adenine(34)) deaminase	5.433048587	2.696410549	3.553422539	0	5.544110343	7.636375061	0	0	2.921124712	0	2.541102377	0	10.7124128	1.349766439	0	0	0	10.00854014	0	0	1.548178169
EC:1.3.1.98	UDP-N-acetylmuramate dehydrogenase	166.1863492	153.0428497	153.0509336	104.9031107	143.3034291	207.2284832	162.0084994	150.1907139	155.052139	111.5592507	138.3644532	158.7782359	153.8154941	143.7742575	170.805189	125.690488	84.17354042	202.2254333	158.7175974	214.2737695	149.3281511
EC:2.7.11.5	[Isocitrate dehydrogenase (NADP(+))] kinase	22.79600933	19.85246346	17.08526547	19.30075188	26.42528545	24.05792619	14.31943302	5.62878715	10.53863214	85.58332026	39.17065336	26.5886821	14.97280985	13.57381914	63.644312	9.554914727	37.12207227	36.01294769	9.971093165	86.53312324	12.6569585
EC:5.3.1.28	D-sedoheptulose 7-phosphate isomerase	107.8539602	90.10670555	72.2674984	83.18309915	88.60347629	77.49407326	53.70739277	89.28706086	67.95894351	261.7077555	195.7204376	37.94931503	75.15009574	85.05743636	125.1991473	154.7071115	137.1709215	130.0269466	89.81557438	154.9492106	78.31008804
EC:3.2.1.55	Non-reducing end alpha-L-arabinofuranosidase	26.67345414	15.12937936	28.06974034	27.19623999	36.14197219	34.82821871	23.84249499	24.35183781	21.88906839	9.37449939	10.8244009	21.89542921	31.87142579	18.67752794	11.69844387	32.25939851	5.758149128	32.61963362	38.72455609	5.238431723	43.00316903
EC:3.5.2.9	5-oxoprolinase (ATP-hydrolyzing)	111.5732057	93.95018877	110.6981612	103.1691675	84.20107164	89.30248237	75.8219632	45.3211585	134.415228	95.33434801	115.9465321	74.01286695	91.75626036	147.2212833	113.0407613	81.89711563	157.0743577	61.32998598	97.41622826	69.31848798	68.36603613
EC:3.5.1.18	Succinyl-diaminopimelate desuccinylase	112.1236323	154.6941657	101.6808766	93.78086866	265.6849113	235.011214	219.2798417	260.1753582	164.1630849	264.4874622	247.6685203	195.2651897	86.4451335	145.598666	323.2302123	268.9511598	224.7278274	272.8006434	174.2040035	368.3507894	227.3952421
EC:3.5.1.5	Urease	488.8524844	494.8590107	507.7691037	173.8743822	271.1604761	403.9110673	338.7189026	187.0802252	201.5820535	144.1616629	148.8451493	219.0380453	406.7469022	203.0692263	184.0219745	219.5679888	97.32986731	228.7290989	233.477581	224.127178	202.0500308
EC:2.6.1.42	Branched-chain-amino-acid transaminase	36.98374994	23.73623538	32.00116841	20.94739254	25.5064947	31.75820543	26.82767438	29.0535603	48.80709086	41.13524402	27.47590236	47.88514568	32.17849914	59.36620509	23.80326052	39.32632515	9.538791582	37.72300228	48.42057002	48.24626649	21.36690579
EC:2.7.7.72	CCA tRNA nucleotidyltransferase	42.97981246	50.31204051	42.47730385	46.50609408	85.04624831	46.82511377	31.8879177	84.48492937	40.72268939	95.68143929	115.7214265	66.28648626	23.26037774	44.8811886	150.7242109	98.65837826	121.0651473	111.7410918	56.10920003	130.5900509	63.33648951
EC:2.8.1.10	Thiazole synthase	265.006925	277.8713755	303.6515812	283.976422	357.3752919	330.8584189	385.5948693	292.6634215	219.6375455	341.7495471	353.4502245	304.6998437	267.8043146	304.7946394	387.9532424	313.5987262	382.7625555	341.0428485	255.6257186	500.9821535	352.1253906
EC:4.2.3.5	Chorismate synthase	444.968516	455.1593903	499.8956173	465.4679499	693.8642532	518.974796	582.0779534	658.8223167	635.9998253	621.8978315	638.62228	631.0491792	485.7179637	586.7547056	568.0950742	648.1174098	501.4712382	633.3891785	723.6853823	504.8157836	677.4776318
EC:2.7.1.11	6-phosphofructokinase	52.67641006	36.10710186	75.07855089	60.29009152	64.04937395	50.11042242	56.61763546	44.99364129	78.75639285	40.03765956	65.71798269	75.30107025	56.58384045	83.81422459	33.01075523	37.2854629	8.674040031	62.69273982	83.18340935	22.85137231	59.44530173
EC:2.7.1.40	Pyruvate kinase	31.91948553	38.43475687	19.41420371	46.98808134	32.51869271	27.67003407	16.10050547	17.13964846	46.30541627	12.31967769	21.86900192	43.11540452	30.12621896	31.40835858	14.89790728	11.26786224	5.740268139	24.15124353	29.00761647	12.35297549	13.7078699
EC:4.2.1.126	N-acetylmuramic acid 6-phosphate etherase	32.84941834	40.16510975	53.94324862	43.40200325	46.51141347	25.17838964	22.00869927	92.14372637	40.49710785	53.95515863	69.70954312	70.9102661	36.68155388	40.99732278	38.82530256	87.56950971	68.91597388	61.15361534	43.98110065	21.53150658	59.17125797
EC:3.5.2.5	Allantoinase	35.97740453	33.19780508	41.10632483	7.887235112	5.491842037	30.17797314	27.49133885	7.597258063	7.851033182	2.19878027	0.910300046	12.63508638	33.23699065	27.01247971	4.957282236	7.654822849	0	11.08555865	3.405325274	8.198008798	2.773784065
EC:1.1.1.94	Glycerol-3-phosphate dehydrogenase (NAD(P)(+))	135.0821172	129.4916481	110.4285933	159.7987603	212.759494	249.4685409	238.7824146	289.7787457	260.6737848	282.5441455	231.6151816	192.9001862	131.9970703	268.1015369	255.2650362	251.1755214	285.506735	261.3668375	214.1775127	259.2299103	285.9283515
EC:1.4.1.13	Glutamate synthase (NADPH)	28.149742	26.90433446	26.32151663	41.54100891	46.99775182	17.80906394	28.98095396	50.32788332	74.54541416	166.0083534	133.6191317	48.96478199	25.60912757	65.10727796	37.34956183	184.6639542	58.41363182	71.74854215	68.17332281	44.22774971	77.41312259
EC:7.3.2.4	not_found	6.073466937	9.796365103	5.816812855	0	0	2.917504386	5.554419038	0	1.716655913	1.841395939	1.353110821	0	8.250350477	0	2.696192054	0	0	2.378418983	0	0	2.012747473
EC:2.7.2.1	Acetate kinase	69.88005081	90.69098906	66.20505433	61.2761118	122.2465036	73.27446783	56.07320805	99.22625787	75.12873043	42.97070018	54.923693	103.6192129	65.43317694	84.91872287	66.90611004	88.86939387	120.7323923	91.72805466	92.98758421	65.21429626	119.0573542
EC:2.3.1.168	Dihydrolipoyllysine-residue (2-methylpropanoyl)transferase	11.60814016	10.21583509	10.31791244	0	3.769758007	3.038479693	4.071191511	0	2.120678218	8.082709352	7.214710342	11.57319342	5.875628827	11.15280855	5.026626345	0	0	6.836772109	10.63964527	8.408761244	2.264026433
EC:1.1.1.23	Histidinol dehydrogenase	102.5480855	116.1195823	103.6176258	136.2196843	195.4850134	134.1774781	107.9562392	119.7370878	153.1714328	170.7614897	161.5932967	167.4850683	108.8173475	117.9788375	181.2708588	132.9143997	144.2653137	202.906423	139.2296721	162.2318738	134.3314776
EC:3.5.3.23	N-succinylarginine dihydrolase	13.50454561	21.2319481	16.19872609	10.97562651	24.67062549	31.85137778	31.68097115	10.49965294	28.39040444	67.47484663	56.94126268	9.572191748	16.41903067	31.06150465	46.89475108	52.60129048	32.67398117	44.00737726	20.32144687	31.04534105	18.26388396
EC:7.6.2.11	not_found	211.5222836	166.4491819	197.7975191	35.4968446	105.0440831	67.72000652	81.31120849	86.69611773	101.1828341	26.39495423	40.42529867	87.52476344	176.81083	83.57116354	65.66292752	69.32832808	15.17715361	77.92837554	76.93697358	69.89596815	85.24411778
EC:1.3.8.4	Isovaleryl-CoA dehydrogenase	3.318234053	1.939763582	0	0	2.224762223	3.219884625	1.477616158	0	2.440722801	1.68193336	0	0	5.167844012	0	1.456518074	0	0	0.637735258	0.98370722	0	0.371955881
EC:2.7.2.8	Acetylglutamate kinase	314.1268762	346.1301966	348.7297756	322.2479643	445.8446005	416.2059167	420.5757641	451.7792765	530.1160208	542.4728038	464.3973062	484.1957138	314.3718464	411.6595796	514.199521	455.2563663	295.5858011	588.4767114	472.5005913	500.582817	492.6027002
EC:2.7.1.39	Homoserine kinase	110.4840167	122.9972022	120.5362067	134.023651	123.4776695	122.6099201	87.70588625	93.34978924	98.38231836	84.36336989	89.21021885	74.06220939	102.675077	95.75790343	108.9646377	86.00880961	25.99798293	98.33630118	103.2630619	77.25029555	89.06530431
EC:7.2.2.1	not_found	12.74546584	5.117554647	9.839234911	0	1.843346431	7.986531721	7.210916861	4.411380735	1.907135868	0	1.552561938	11.08029626	7.576137373	5.427126262	1.509057567	0	0	1.753598098	1.444109925	0	5.645229061
EC:2.4.1.1	Glycogen phosphorylase	10.93073167	3.683039803	10.11263298	12.31660484	4.253541806	5.066548166	5.620017388	10.00620766	15.9084841	0.622743968	3.946444025	8.615584707	7.750973691	14.31614701	3.719953177	3.44224102	7.043736396	5.478898194	13.74452404	0.988932874	5.43846151
EC:6.3.5.4	Asparagine synthase (glutamine-hydrolyzing)	8.177347746	8.22560633	6.182760163	5.894214232	2.879403065	4.328542956	5.303727027	1.799797785	15.08552554	0	5.990293215	6.89617869	4.699501009	18.19641562	3.962658358	14.78071941	0	2.268877696	21.23672029	0	2.238439107
EC:5.1.3.1	Ribulose-phosphate 3-epimerase	31.73489417	49.16805057	39.77394646	43.10727256	55.32629945	45.41417292	27.38098983	45.94505001	40.9901233	6.585849955	27.4083494	51.96952918	30.37136167	65.68959392	15.98096747	34.15957135	50.62834269	31.54155351	69.03566063	33.17347198	14.04744521
EC:1.14.12.1	Anthranilate 1,2-dioxygenase (deaminating, decarboxylating)	3.064821096	0	2.274932185	0	0	0.969609571	1.349465981	0	0	0	1.835642263	3.789741572	4.438356921	2.378460139	0.399426953	3.367709977	6.73477097	3.716535018	4.533518651	0	2.946868183
EC:3.5.99.7	1-aminocyclopropane-1-carboxylate deaminase	29.30083181	35.84379235	34.93132092	0	2.416629604	35.49459072	35.35494236	7.477186693	13.34037038	6.1112231	7.240345382	13.45165111	24.56809249	16.82086772	8.422853403	14.55710454	0	7.454301706	8.131002907	16.40804113	16.66384472
EC:2.4.2.43	Lipid IV(A) 4-amino-4-deoxy-L-arabinosyltransferase	0.943714111	0	1.32696598	0	0	0	0	0	0	0	3.05945295	0	0	0	0	0	0	0	0	0	0
EC:2.1.1.173	23S rRNA (guanine(2445)-N(2))-methyltransferase	7.568345507	8.670406253	5.423093429	26.93174853	51.43372464	10.75142178	10.96171901	82.79011514	20.47136632	143.7538974	85.07948634	62.67584664	10.41737969	18.17641292	86.40377806	81.712668	79.00772683	75.24595321	23.31038447	146.2450016	57.98377837
EC:1.15.1.1	Superoxide dismutase	202.4612609	214.3386412	242.1823384	261.861012	296.2023052	172.8374895	113.2108988	218.3840888	222.5252309	194.8723488	189.4588059	198.1204383	227.631953	211.4585664	213.1436131	211.5463188	227.062323	240.7075801	185.6217598	173.8443571	155.2748579
EC:5.4.99.18	5-(carboxyamino)imidazole ribonucleotide mutase	24.0849538	21.32490283	18.63153587	13.80660904	27.74415609	22.29704468	44.73230139	53.12389459	47.34828213	47.16754105	43.78185291	33.85128095	20.46956698	38.22011442	26.63727902	22.48948196	16.96141695	55.14243097	38.4272618	27.62027075	26.27484264
EC:6.3.4.20	7-cyano-7-deazaguanine synthase	163.1834886	209.1196104	271.1888497	104.1394821	199.6751393	217.2448479	257.0322158	285.6167511	157.8743226	214.117291	218.1130534	168.1972983	146.5119814	183.0416267	193.5962559	149.6442852	159.8424455	238.1465275	146.8501461	195.6165805	157.3408808
EC:3.4.24.26	Pseudolysin	0.711759781	0	0	0	0	0	0	0	0	0.780729371	0.557102705	0	0	0.297114846	0.79266392	0	0	0.786636845	0	0	0.253317542
EC:5.3.1.23	S-methyl-5-thioribose-1-phosphate isomerase	143.7372689	181.0104905	154.8300666	61.62654068	76.20186479	94.61244841	84.25715042	115.5922964	78.13707358	101.5976081	127.0392544	92.91574695	152.0556194	100.9804424	141.4894713	98.5916088	89.219187	112.3986505	94.23618736	173.5904782	102.6354698
EC:4.6.1.17	not_found	166.3132795	179.7740841	230.3432978	92.40643162	183.6420046	194.2677236	166.0253168	148.8185259	166.8904213	173.2557516	96.08260048	154.8524803	181.2088576	158.8622202	159.6249518	146.1243677	245.2069566	179.4770286	159.4309821	159.3050261	131.1024842
EC:2.5.1.141	not_found	248.0478268	271.6224405	179.3911875	251.4541134	352.1314057	354.2101749	351.7427866	352.1612635	369.7614528	365.3616492	363.2857578	340.9686917	256.7645831	411.0332557	356.6210893	367.5050735	408.0525585	415.5615463	369.7515254	311.8504332	305.1308925
EC:2.5.1.39	4-hydroxybenzoate polyprenyltransferase	22.23423622	34.09471004	27.33120809	59.810934	74.77205455	27.92912181	30.3493475	84.79355973	42.91513583	151.715357	167.9580472	63.36337436	35.1582371	35.89033326	125.4964167	69.64048058	163.3670469	157.3845	66.65115393	229.8197582	70.58644237
EC:3.5.4.30	dCTP deaminase (dUMP-forming)	232.0352368	200.0066277	198.2399733	347.3804616	375.4591171	240.6883002	251.7227559	204.4002828	496.7980928	210.3146425	197.7456842	313.8053091	237.1704818	382.3294721	214.9492728	317.7038423	252.606458	292.8768667	483.5337134	111.384538	389.292154
EC:1.11.1.6	Catalase	15.99411353	20.06522493	26.47782096	116.2687357	104.4913666	31.11872846	31.27594117	116.1974456	58.53806651	171.6078216	131.3786612	194.3950043	20.28912479	47.4965612	149.8666916	110.5344403	127.6244248	121.9261791	55.63648128	187.0499276	131.0807814
EC:1.6.5.9	NADH:ubiquinone reductase (non-electrogenic)	0.850065968	0.705458387	0	0	1.510078603	0	1.956458089	0	0	0	0	0	0	0.70404307	0.622991584	0	0	0	0	0	0
EC:3.4.11.1	Leucyl aminopeptidase	161.0382202	175.717685	166.1369095	142.6431448	203.4149365	153.7613151	181.0092261	230.1593131	169.1091823	229.2804721	223.500993	249.9287825	145.4706906	170.1206573	265.95294	224.0420101	216.2247608	275.0676491	193.479194	324.1175165	179.9504669
EC:4.3.2.2	Adenylosuccinate lyase	12.80254093	18.25285837	10.35060326	2.758244209	39.38359405	4.52183381	7.408596849	40.41880621	19.22476128	59.82278033	31.9430309	37.2590323	18.3541086	19.63319785	26.09068651	31.1950317	13.18634526	33.467704	17.96304462	61.395001	21.28601278
EC:1.7.3.3	Factor independent urate hydroxylase	7.946270964	11.01396347	5.252634389	35.05531762	8.234005536	2.307328808	3.609083247	7.496288637	20.01761962	20.46575432	28.65882122	31.52294731	7.731723084	9.407112549	25.5676699	0	17.27692583	18.63265932	17.7898906	17.68064512	4.600981744
EC:2.1.1.74	(FADH(2)-oxidizing)	216.892526	206.3177807	190.9039998	106.8830038	155.7468193	212.5748867	208.4823046	124.0077831	130.8472042	45.57359582	126.7782821	115.2826419	180.0411706	139.4712352	105.4335677	173.3032114	75.02553727	155.1929513	123.402693	113.5191224	140.2904332
EC:2.7.7.60	2-C-methyl-D-erythritol 4-phosphate cytidylyltransferase	89.47993814	73.77662921	82.80108191	93.4291928	134.7697784	88.56597143	84.26854568	154.6495029	104.2469182	132.8845731	141.8206767	136.3144138	101.6238822	113.0753487	177.6910134	104.8399644	170.4614327	133.0504955	93.69111025	161.0475971	83.27158126
EC:4.1.1.19	Arginine decarboxylase	32.10121017	52.21866894	57.60886372	80.81379997	91.64103467	66.23461741	62.57964083	116.7599941	58.2982051	99.32224874	82.97616238	109.1915853	27.75448608	71.76162926	147.5957173	99.22151891	188.6249365	88.67172268	78.44556686	201.6935765	103.5004464
EC:2.6.99.2	Pyridoxine 5'-phosphate synthase	93.47475973	140.823871	119.334351	105.9189696	175.6953113	80.61774388	128.6830802	177.5579969	143.7839257	270.0951041	216.9510506	167.7644134	83.02243379	95.27951167	251.1875936	151.4364594	252.9720972	157.4076415	121.5572171	298.7909874	128.2639648
EC:1.1.1.17	Mannitol-1-phosphate 5-dehydrogenase	8.999886976	5.441412229	2.8096742	30.82633228	34.04417704	9.884099815	14.7765627	0	13.50328418	17.62025425	36.87895731	12.12946463	17.93398242	10.35795268	15.41583847	9.089122217	0	14.87541951	7.870869907	7.136258075	6.774015807
EC:6.3.2.29	Cyanophycin synthase (L-aspartate-adding)	2.977318939	11.22787452	3.502554532	0	0.922583197	6.510634612	7.120655543	0	2.9837646	1.657903575	0	0	5.718631355	8.968312729	1.226989407	0.765594243	3.150505078	0.584218514	3.944697764	2.074105322	1.140291784
EC:4.1.1.65	Phosphatidylserine decarboxylase	100.190199	116.8884326	131.1434478	137.980348	207.7720043	224.7061169	168.40163	92.1956137	194.403713	314.8162438	269.4262384	163.9776671	70.79824505	163.8095506	276.4081315	244.0106171	171.7757065	242.5047559	178.6409055	318.6230669	185.7433914
EC:4.4.1.24	(2R)-sulfolactate sulfo-lyase	37.14761334	32.73870748	33.54816565	18.32502946	44.47348882	27.02633274	20.35871507	15.16912981	32.82864203	134.0288103	79.64456641	24.62124915	14.86143556	18.6090486	16.72290651	94.98713842	22.118748	41.07469688	34.2251076	30.51450182	13.14198213
EC:1.6.5.2	NAD(P)H dehydrogenase (quinone)	83.86607537	82.76448394	68.2305406	95.32438462	169.5426051	65.14465695	86.08078317	142.5508445	120.0072003	214.9703955	203.6999149	224.1260998	62.02265123	101.5696351	186.5572052	234.3754866	101.5534753	235.4689329	132.6795265	255.6407714	141.5163831
EC:1.1.1.382	not_found	2.61346906	5.09465872	9.841259361	0	0	0	3.505063119	0	0	0	0	0	9.194943612	2.444033373	0	2.210957772	8.598807836	0.775447896	1.162639039	0	0.422125227
EC:2.5.1.115	Homogentisate phytyltransferase	5.030295634	1.30319863	1.533765873	0	0	1.223912558	0	0	0	0	0	0	1.25064322	0	0	0	0	0	0	0	0
EC:3.5.1.88	Peptide deformylase	159.3266488	183.907357	163.0399729	168.5400084	265.9273666	286.6908786	325.7186284	355.5459357	327.5379342	473.7996498	437.1123902	383.84398	200.3870708	281.5694021	373.850437	389.5373609	418.4984018	385.167974	256.7242355	444.9739751	287.5165411
EC:2.7.13.3	Histidine kinase	76.34297112	78.52413066	61.39564374	81.68948161	81.65823918	77.3427696	85.91979269	90.27950445	171.0435476	41.21569541	83.98441746	122.8683441	53.45352245	116.1490655	84.65174118	89.1572131	53.73119345	107.1099575	150.987256	65.55338885	69.00841683
EC:3.5.1.81	N-acyl-D-amino-acid deacylase	4.416907113	11.91877697	16.56143657	0	5.049470239	3.416644567	4.572362477	0	0	0	3.130532802	1.657503069	2.067385609	0.75876627	4.788871292	0	0	3.230044541	0	7.639159618	1.460685681
EC:2.7.7.3	Pantetheine-phosphate adenylyltransferase	319.5536475	401.2497965	355.9776594	233.7363859	401.4964462	346.4305115	358.7478559	450.1584539	365.1653218	365.8615608	409.5343421	412.2808761	396.7834223	345.7623154	434.6102033	333.8480123	342.6202937	458.3414737	375.2050319	414.8219999	393.4495651
EC:4.99.1.1	Ferrochelatase	73.40106732	87.50567928	77.02338386	122.0055314	212.3431903	87.26867171	95.70121676	151.0846337	108.6522921	139.8144466	162.8219122	208.7100051	80.74559461	111.996989	186.8450647	150.7626343	202.7573737	199.0574658	141.0171731	250.7506905	124.9495791
EC:6.2.1.26	o-succinylbenzoate--CoA ligase	6.629188158	2.591184039	10.99749539	4.841624182	6.727462322	2.555770624	1.243815115	9.025105863	7.082829581	0.947296227	4.082996981	1.656544895	4.82469964	7.938022921	0.380878976	5.103955667	0	2.702684197	5.446074045	1.905695433	5.77830744
EC:6.3.3.3	Dethiobiotin synthase	16.43355051	6.772308134	18.51661077	42.12807873	46.95865791	23.53489853	20.50556042	50.01425527	39.95107718	52.4712887	42.58694521	45.3221597	16.11342017	41.9752755	64.57918036	46.8618784	64.25743826	63.37688406	45.37382285	93.01595765	43.10389212
EC:2.5.1.147	not_found	25.3042869	16.13248677	10.02860754	47.16935906	18.34008469	33.81957594	27.7464894	7.264229205	51.349072	19.00555234	13.39922527	24.82727345	20.6016027	48.95819483	15.28010005	14.60992085	30.42487183	22.59962831	44.64232949	11.72158132	24.49470601
EC:2.1.1.185	23S rRNA (guanosine(2251)-2'-O)-methyltransferase	8.400333173	15.54590593	6.624354433	28.83606566	45.62030951	28.85441701	27.21501131	41.27972055	19.81552049	179.898749	78.78797844	62.0764636	14.04994068	27.80475899	127.7874568	80.20682228	34.83924561	58.1847908	45.451118	165.5607659	40.39981998
EC:3.5.1.103	deacetylase	63.96516649	63.62020671	62.85309535	163.0849891	150.7392681	140.8890319	161.0507	72.85549904	278.9008243	56.36161494	48.60379403	150.9086591	80.77454396	237.7010111	92.42372068	90.6112844	46.17769414	140.9766002	249.9608583	27.06089762	148.5699011
EC:4.2.1.90	L-rhamnonate dehydratase	36.22060411	26.50593153	15.10501886	18.1506246	10.92738676	44.51791888	20.2243797	11.66547832	38.74805621	17.64988291	6.844743441	6.155826346	21.4679703	30.42195257	13.84872568	10.62688741	0	36.16732509	50.50657808	18.18400589	19.36698223
EC:2.7.9.3	Selenide, water dikinase	30.76119058	42.77172736	25.20512604	11.0165752	24.4955271	20.82975564	17.49029286	32.17475929	6.576860789	50.73363391	38.31101553	37.67029182	30.89479144	13.46630482	44.01096763	37.50077866	18.22462459	34.99726066	11.43491918	63.4464726	29.58660969
EC:2.4.2.1	Purine-nucleoside phosphorylase	35.95150988	19.43056196	27.5223979	76.66573918	83.83026051	63.21410388	37.8998386	103.4001043	67.74135978	52.74024019	52.91208632	98.03907085	29.77600655	66.42137993	35.56168801	126.5209227	45.73527221	80.74833414	64.28402055	25.09434765	114.8787317
EC:2.7.1.148	4-(cytidine 5'-diphospho)-2-C-methyl-D-erythritol kinase	77.62591112	97.25005546	60.22766836	121.2297824	189.0177568	98.88094475	95.95633439	131.656362	133.1089683	161.9413382	193.6723013	142.8252344	70.95924344	154.159395	208.9157505	102.9148139	93.50251595	175.8946495	172.1422543	207.8736899	152.7901997
EC:2.7.1.199	not_found	3.237528074	10.75511268	11.18097582	5.345303535	11.75149474	0	2.097737569	3.877819875	2.130951615	0	2.259863966	10.31042973	3.145453838	2.573957947	0	0	0	1.973142111	0	1.49577554	1.649610252
EC:2.4.2.28	S-methyl-5'-thioadenosine phosphorylase	98.21787945	86.63323869	76.5436554	4.89611256	16.12751939	14.76981089	20.00524467	19.87328812	29.92176118	4.282017093	2.777257875	17.09461158	49.24646916	18.85399694	11.32218707	7.922978104	29.7432581	12.63257252	42.72202337	0	14.93388729
EC:3.5.2.2	Dihydropyrimidinase	4.522718371	4.351464395	7.028830512	0	3.105363953	2.502291909	0	0	1.913446426	7.871530964	3.367604158	0	6.126184205	0.431088974	3.260271388	1.546490676	0	1.616987163	0	1.999148128	6.312745529
EC:4.2.1.150	not_found	7.548936787	8.08307873	6.1524157	0	0	0	6.591094448	0	0	0	0	0	10.45664837	0	0	0	0	0	5.867304546	0	0.551943914
EC:2.3.1.234	N(6)-L-threonylcarbamoyladenine synthase	248.6297758	277.8279484	246.7510129	348.7152509	403.8555988	382.4074059	372.5239923	456.1776318	514.7074399	462.8358411	547.580743	414.3377428	340.2002185	522.2686545	487.9159497	490.980283	359.1667765	434.0163402	484.1886583	407.0075368	457.5655052
EC:4.1.3.39	4-hydroxy-2-oxovalerate aldolase	106.1710643	114.2574933	99.01510709	155.3283385	151.8668862	140.9012067	115.8666105	116.2440546	253.0381453	211.631071	166.9693073	192.5177955	131.5665195	210.1907502	221.0078298	83.17047726	161.3999743	145.3356094	176.3900265	233.0892094	160.4523013
EC:2.8.3.16	Formyl-CoA transferase	69.75076486	74.8782606	60.95510429	14.11753885	9.978329317	79.84709693	49.35567226	16.74717922	43.77613249	12.0848413	16.71222961	19.75818498	54.4585542	20.94111663	11.98384665	33.38858687	28.69577132	29.56770353	37.24973669	10.90273092	17.53296852
EC:1.2.1.79	Succinate-semialdehyde dehydrogenase (NADP(+))	24.65703579	23.95299959	19.24704637	30.15189219	30.1599597	22.17173869	25.82627934	20.49604838	55.92177897	25.37262841	21.87966271	15.69660786	21.70848151	44.4546685	28.93721937	19.65919829	24.48100763	11.79958071	45.95753889	9.561088971	14.69696718
EC:6.3.2.9	UDP-N-acetylmuramoyl-L-alanine--D-glutamate ligase	118.1073202	93.87370663	123.0121265	165.9310932	171.7940225	127.1629188	143.4633891	119.8412757	98.20865666	147.2861955	141.7691632	127.4220461	131.7838652	105.9794453	135.9800255	162.5720782	140.0021405	178.3995861	140.456593	135.6338056	121.9985874
EC:1.1.1.42	Isocitrate dehydrogenase (NADP(+))	45.50139858	63.84675386	49.58631547	75.99196573	90.7533662	101.3792363	98.11518986	89.46600695	88.68411718	117.5648541	118.2728251	83.48716888	45.80255958	93.49415781	76.33147566	95.01986463	109.050373	89.43503746	87.99925321	105.6479032	79.87545875
EC:1.14.13.107	Limonene 1,2-monooxygenase	4.418472231	3.181597031	0	0	0	2.152813706	0	0	1.146606825	1.323372931	1.038344615	0	1.035331318	1.620071725	1.859648021	3.492061638	0	0.667389133	4.038060615	0	0
EC:1.5.5.2	Proline dehydrogenase	1.446336093	2.812243302	5.115171261	7.630963783	0	5.349662926	5.6681198	0	4.330997581	0	2.462525139	5.299741226	2.656243844	3.985969813	1.394746177	0	0	2.633755998	1.238055088	0	1.409285177
EC:3.6.1.66	XTP/dITP diphosphatase	109.2129844	90.16071658	116.1514658	118.4421881	125.944401	103.2136386	123.7053901	100.0437126	125.0386524	102.6815723	145.3216431	129.2060359	147.6548546	112.3155258	161.5722099	147.8721457	124.4256595	130.9179211	131.0697223	191.6962854	113.5199403
EC:2.7.1.23	NAD(+) kinase	60.71404651	77.33705396	84.59298326	143.6995469	157.3772993	127.9727806	133.9471468	180.3266301	120.1053159	312.8021532	242.4237478	190.238702	61.0849657	130.4137524	252.3152124	180.5752345	127.1445163	250.2100553	164.8483641	175.012116	200.12054
EC:2.1.1.198	16S rRNA (cytidine(1402)-2'-O)-methyltransferase	15.26962966	4.535708332	5.709330685	8.902022837	11.67676743	20.33552248	29.43650731	73.49239319	16.95843007	15.71778195	24.13489129	26.10111192	24.70844709	28.62034386	34.97147238	6.941420797	19.72313667	30.35771222	17.87633994	19.30773136	24.88226618
EC:3.4.17.18	Carboxypeptidase T	24.771721	15.49493175	23.92903506	0	3.612139217	7.83379638	16.08997102	0	0.914338776	2.215663407	0	5.119584813	16.71356632	7.695588905	0	0	0	2.198285528	2.479777274	0	0.923044056
EC:4.2.1.24	Porphobilinogen synthase	64.52483695	68.1603883	90.31700774	46.90644993	58.62256906	26.2207437	46.31737155	24.40750912	57.62724755	33.32301838	29.61299707	65.31183608	69.31672863	52.24513614	33.8174618	32.86656687	43.70017495	43.46689733	37.33271112	29.56784981	29.8558864
EC:2.7.7.59	[Protein-PII] uridylyltransferase	57.14225786	63.60309348	53.20715149	62.88763677	100.6044409	72.17210636	81.07432494	91.8989158	60.0552529	130.3663885	101.0448015	86.84267163	41.03232855	54.57785471	153.921191	77.50150441	141.7910363	120.3641606	78.70779256	185.3101459	69.34526647
EC:2.7.1.167	D-glycero-beta-D-manno-heptose-7-phosphate kinase	54.19053764	70.87165083	49.16515008	46.1653221	63.45342357	43.35560422	45.7794656	78.21515141	41.42569	171.1064058	133.5889569	67.31917623	49.72131835	34.66775297	91.34775157	89.33098603	24.25968362	122.0642154	42.92593886	143.5611484	62.89838931
EC:3.5.5.1	Nitrilase	10.07049153	11.39686722	6.631041607	0	4.829662284	2.450160828	1.714644641	0	2.565717896	5.802038833	7.055884632	2.515247917	10.14911221	4.097823899	5.838379719	0	0	7.119310738	7.072686538	0	3.405989842
EC:2.3.1.189	Mycothiol synthase	44.78847876	53.08992535	48.10363942	123.551492	117.4761143	100.0066017	89.12687409	60.05300232	156.4252714	61.17719639	53.097666	135.8450544	67.7877234	161.0597645	67.67709583	125.5528217	73.14122938	137.1865793	133.3869321	36.36372188	157.8944655
EC:3.5.3.17	Guanidinopropionase	4.077408707	2.527565732	6.736593674	0	2.521804978	1.311089378	1.740540488	3.808517783	0	0	1.197939124	7.658094479	3.149585453	1.86144077	2.23255959	0	17.8238166	0.863100984	3.590906613	0	0.918195792
EC:2.7.8.35	not_found	2.084826641	4.210958852	5.811403339	9.432964646	8.196981008	2.014923823	4.001922028	0	41.25598593	1.277069349	2.903786591	2.042470435	12.99031133	20.63863285	1.904600121	3.746220934	7.359981267	2.020163746	41.82765597	0	9.193681525
EC:5.1.1.8	4-hydroxyproline epimerase	31.09466779	35.72328267	36.13033344	42.53188689	66.99556029	35.09340021	22.6319475	68.77586034	51.36859815	42.69085958	90.11676743	56.17011551	32.40167358	47.7629726	67.00352422	32.91512194	59.21616171	87.45706384	55.41839868	22.09262366	55.64308561
EC:6.4.1.6	Acetone carboxylase	2.349757545	0.577716201	2.201220887	9.893755726	0	1.104386892	0	0	2.417251418	3.354830392	1.096362719	7.825297236	2.186825675	0.780276329	6.530061081	0	8.45494237	2.37518608	2.084280746	3.718206902	0.388535469
EC:3.1.1.61	Protein-glutamate methylesterase	70.91413263	76.61865054	102.3893655	59.39891331	126.2326006	143.0528831	129.2581782	89.08197	71.31269983	243.7823653	198.1032437	99.02027525	62.58908071	80.91228754	163.4620191	148.3902144	105.3088258	128.3586663	111.6889489	223.2099087	118.1582905
EC:2.6.1.1	Aspartate transaminase	38.85571558	43.51521526	43.66372934	58.90089649	72.4835418	62.19674431	66.23533009	53.85037307	98.13244412	44.51305584	60.37310093	74.01939299	44.15487435	89.70957975	77.13361439	59.79606116	107.0203279	92.60506236	111.1811305	40.1225878	63.73222295
EC:1.1.1.205	IMP dehydrogenase	43.25121921	30.65448566	28.64499554	53.60318226	47.19297889	29.41669707	34.01123084	63.18689779	61.28145876	21.82797592	54.36060226	53.432216	21.073703	52.61645224	35.89744298	36.00483473	22.88719463	49.81831209	85.24783879	29.76531558	40.99380396
EC:3.7.1.8	2,6-dioxo-6-phenylhexa-3-enoate hydrolase	2.614190902	1.355182557	5.395947581	0	0	0	1.943678736	0	1.471512945	0	0	0	6.302723514	0.768849014	0.668613766	0	0	0.938946619	0	0	0
EC:2.1.1.329	not_found	1.674728895	5.028710126	4.25348944	0	0	1.618341522	4.826668747	0	3.781204065	0	0	0	8.93611996	0.803684	0	0	0	0	0	0	0
EC:1.4.3.5	Pyridoxal 5'-phosphate synthase	359.1808045	341.4385801	364.2214317	192.8881126	308.2072037	467.9942009	383.9431073	251.5991849	260.4870131	243.8046172	233.0288539	234.5654354	365.3883979	341.532189	283.2466431	286.9070789	266.9948524	314.6876363	337.221717	235.8555206	259.8560295
EC:1.4.3.21	Primary-amine oxidase	2.77118353	1.370807881	5.249118068	5.739692722	5.17774493	4.698963772	6.226449795	0	8.914351207	7.799404699	5.385676161	9.51084986	6.432728721	2.516673354	5.40299708	0	8.989750275	4.59209239	11.50014545	0	3.250251422
EC:1.2.1.46	Formaldehyde dehydrogenase	2.243085384	4.388737274	2.687755399	3.509654402	8.83858005	1.047641186	2.945908765	6.427675934	3.438733987	18.50138746	8.465547368	4.432460974	5.415699904	0	5.518158483	1.867578354	0	4.920161026	1.167740198	17.29581457	6.517143896
EC:3.5.1.38	Glutamin-(asparagin-)ase	1.195321769	0	0	0	0	0	0	0	0	1.420066808	0	0	0.616610073	0.583657079	2.637818725	0	0	0	1.110747545	0	0.814262085
EC:6.3.5.11	Cobyrinate a,c-diamide synthase (glutamine-hydrolyzing)	6.406988622	0.855040991	3.069441227	0	0	4.174961868	0	0	0	0	0	0	4.310006478	2.734155364	0.821644804	1.546071194	0	1.797953377	0.80977927	0	0.329282088
EC:6.3.5.9	Hydrogenobyrinic acid a,c-diamide synthase (glutamine-hydrolyzing)	8.872427589	11.03140488	7.692943047	19.80525116	18.22160687	9.395763403	13.06536377	25.56238892	12.47539292	18.40206283	11.03793589	14.91089557	8.484417235	8.189490395	17.35427259	18.57991224	11.99516073	15.79115811	16.92461394	13.47845559	13.07913765
EC:1.1.1.1	Alcohol dehydrogenase	27.53214502	29.68225399	38.39708577	112.7330413	117.7876792	71.33040064	76.19924232	67.49636727	137.8616243	75.4107763	89.79538407	75.35572962	40.87837662	139.0272391	162.9138079	95.71106802	116.1693649	73.73927213	149.9406395	181.8343274	98.27573637
EC:1.4.1.9	Leucine dehydrogenase	22.56433054	14.95316393	16.19806251	39.08521858	24.52794746	4.569237253	11.08482779	9.906747346	12.14460573	6.87781645	13.71617514	19.83867244	16.16879347	13.79015653	8.444471543	5.646313717	7.876615969	15.13736706	9.551709816	5.081000108	14.04058971
EC:1.2.1.16	Succinate-semialdehyde dehydrogenase (NAD(P)(+))	6.814361329	2.741074522	7.289215856	9.731241657	20.23492856	15.51327174	11.73718249	12.01417096	25.52563516	18.68381041	19.16033155	28.84512016	9.016343019	20.54468029	26.11160298	8.806381888	13.06251255	13.43164751	39.72754191	7.597868593	9.873589667
EC:5.1.3.20	ADP-glyceromanno-heptose 6-epimerase	34.46772392	25.73065017	30.01246111	41.52947019	37.80983567	15.2619408	19.02640441	35.45133962	36.15088588	177.5428734	142.4281063	32.47364033	30.04524398	21.79691966	87.05128209	68.31866244	52.52407942	99.27575336	46.67774355	48.90354238	31.75181356
EC:1.1.1.95	Phosphoglycerate dehydrogenase	8.596197596	4.911734592	5.754013302	0	1.624247608	4.819675426	7.691427293	0	0	0	0.810944048	0	7.659374688	2.4356048	0.704147013	1.59749135	0	2.013802457	5.535226903	0	2.652488729
EC:3.6.1.7	Acylphosphatase	138.1648363	123.4545266	144.4622188	110.9045574	151.1518452	185.6939081	137.5329065	157.6692391	140.7635369	59.71194901	87.79925155	139.3035046	157.3736066	155.8245802	78.85528988	121.2230088	90.88455303	173.8283286	142.7895438	131.5137274	227.7999732
EC:4.1.2.4	Deoxyribose-phosphate aldolase	33.06696392	20.70767726	25.93617331	67.79555711	91.0675843	13.69645495	20.31386708	84.01377899	45.76612666	36.31162629	48.89086366	56.85255025	34.25227783	31.45581538	41.21763665	53.39740184	12.68394027	30.18720229	15.30439705	30.98603639	73.37528602
EC:1.14.13.9	Kynurenine 3-monooxygenase	7.695532489	2.835715785	5.812435927	58.07235072	28.891807	15.53827982	11.14115567	53.68093806	23.35459376	66.6968568	39.5735928	22.96546172	6.77266413	15.83670023	55.17215524	33.79685425	18.80580244	21.71982663	22.34672302	88.25383755	42.19382457
EC:2.8.3.20	Succinyl-CoA--D-citramalate CoA-transferase	27.72524263	11.43359066	6.651371137	0	0	4.127001181	15.52126571	0	15.26853472	0	0.94577901	0	13.21433996	7.494078978	0.958731323	3.530775843	0	0	9.61197051	7.073652808	2.536266844
EC:2.7.7.42	[Glutamate--ammonia-ligase] adenylyltransferase	38.40999589	41.49725253	37.45111936	80.39051863	75.57668806	55.42356416	42.76458577	42.43647286	72.89024734	77.27870208	64.23047011	82.73855097	23.71199099	54.33226942	104.8757979	71.30221173	55.13780512	91.79278906	78.06024523	126.1431385	56.28667255
EC:1.3.8.7	Medium-chain acyl-CoA dehydrogenase	9.768202041	10.28299083	7.768599254	0	0	6.653217467	1.449792334	1.639423849	3.133755944	2.171693636	1.709333325	9.101799581	10.54327415	4.241031586	1.334899728	0.942903083	0	2.316876939	1.690840793	2.270266575	1.617767711
EC:5.4.99.25	tRNA pseudouridine(55) synthase	77.46878174	92.63830616	71.23896179	158.7583098	167.1228409	111.5307636	128.9907728	115.7203131	124.6204221	170.3162743	153.7732573	232.2244921	74.12735805	128.3394319	172.1242381	241.8358893	192.5016434	240.3442727	145.3984634	223.5248954	189.7093216
EC:2.7.11.33	not_found	21.7662706	34.60457202	38.90965312	76.51867982	71.62164112	31.4022028	35.10743794	99.19389399	74.10929987	247.2788317	196.3965531	92.19618675	15.45129299	53.45270012	217.437382	201.7935034	113.6836996	116.8177478	63.30773289	211.1393788	105.2585274
EC:3.5.3.11	Agmatinase	6.852927406	5.563496884	1.379242902	16.50544455	22.92739504	1.062598199	0	0	4.610218845	2.752793929	21.9061574	28.16854438	3.731258313	12.40313604	5.738490027	0	0	10.84162042	2.525217981	2.378419882	3.494523608
EC:2.1.1.79	Cyclopropane-fatty-acyl-phospholipid synthase	1.562883651	4.962960891	9.535948894	0	0	2.855058844	0	0	6.175607443	0	1.076153839	0	2.866365522	3.993443173	0	1.982326386	0	2.870350105	4.136014913	2.897685701	0.998369138
EC:1.1.3.10	not_found	2.330990841	1.437067593	0.982783259	0	0	0	0	0	0	0	0	0	5.918274677	0.386194466	0	0	0	0	0	0	0
EC:2.7.1.217	not_found	5.978062871	7.911102925	1.239504326	5.61180401	5.79218078	1.957980115	5.466141035	8.267073469	6.058167477	2.308026151	3.748924438	9.625104191	4.808767997	1.463583006	1.77625186	16.37401481	6.900163184	10.02422412	3.637895899	0	11.61563793
EC:4.1.1.64	2,2-dialkylglycine decarboxylase (pyruvate)	2.961687945	0.946160892	1.227366917	2.701365376	0	0	3.949339113	0	0	0	0	0	0.460126406	0.917071556	1.249934101	0	0	1.807168288	0.874605963	0	0.660165175
EC:1.5.1.49	1-pyrroline-2-carboxylate reductase (NAD(P)H)	2.500934556	0	0	0	12.15498875	0	0	0	1.342007002	6.14226153	1.106175567	4.658948354	2.402654189	2.607642174	10.62315169	10.20576038	24.68057587	9.362829763	1.182293722	10.76551129	2.496530817
EC:2.3.1.275	not_found	78.26411285	109.9545785	70.30320328	74.08761931	110.1694384	104.9542159	60.15186643	67.57207473	55.41710602	78.34414271	93.93655697	106.940971	63.00108889	78.42811572	88.47850584	70.41958405	66.95739239	92.31215363	48.53841698	122.7170579	60.92906193
EC:2.1.3.1	Methylmalonyl-CoA carboxytransferase	6.038699177	0	1.094419018	0	8.229789048	3.290231386	0	2.354117139	3.643966045	0	3.12802462	0	6.088376464	4.173250058	2.128561433	2.667636101	0	1.121349337	1.545247694	0	2.261540327
EC:2.7.7.38	3-deoxy-manno-octulosonate cytidylyltransferase	110.2958576	152.8258986	147.1265929	100.3661165	184.3924671	96.74787246	137.6575078	245.1686297	95.42313855	264.0442073	226.5376321	113.3938733	100.4322695	95.94033629	189.7341377	182.1770494	141.3132634	188.7004619	85.5697901	252.4754065	158.5059687
EC:2.5.1.19	3-phosphoshikimate 1-carboxyvinyltransferase	150.223426	175.6650649	132.1719454	153.3283934	234.058454	168.5124889	170.2031458	198.4497344	159.6748682	144.2985621	180.9478808	185.0997417	156.0113564	172.5932045	211.2766247	153.5508836	145.5545804	226.4374436	232.1427208	254.5723928	213.1186222
EC:1.1.1.269	not_found	6.83540691	0	2.107882499	0	0	0	0	0	0	0	0	0	4.78777408	0	0	0	0	0	0	0	0
EC:5.1.3.2	UDP-glucose 4-epimerase	44.75835489	47.71561883	60.5516811	21.08084585	52.53614739	45.2926728	31.36604914	17.01816978	49.84964021	26.00630165	37.07876627	48.29921275	30.60878186	52.40642397	29.16089484	34.89629625	25.60418577	34.46290011	59.99813789	16.33087086	40.73387695
EC:7.5.2.6	not_found	14.24254829	23.46563517	22.84976322	24.45508523	48.43747534	17.16031986	31.47795447	34.56947716	34.02150169	199.7380175	100.712329	73.9188166	23.32976293	25.82121031	98.65097287	77.11820523	56.92007079	65.77387173	27.20556131	136.1946659	41.03258831
EC:5.3.1.16	isomerase	322.3809491	281.2700493	284.1438856	369.266007	521.0054784	393.7815385	355.269335	450.702591	480.8810855	560.7865724	530.3502807	470.0664704	318.2032261	468.4040088	509.2386785	442.7692136	356.5120165	562.6474259	439.371284	490.890152	428.0362259
EC:2.7.4.9	dTMP kinase	109.9196124	94.68206086	104.906137	71.07785272	124.7071209	66.24875674	83.59427262	145.9550947	65.10685479	137.8665249	167.796694	104.8303065	141.8517688	109.2909347	157.4583088	88.63214833	198.5054637	105.9952566	106.6406316	126.4855453	86.6441956
EC:2.1.1.228	tRNA (guanine(37)-N(1))-methyltransferase	211.8581658	289.3867088	215.2614999	319.0948952	418.0413849	315.5687624	273.548241	431.2420535	293.8042351	317.1243932	364.8806115	330.3251501	240.6581774	368.0716831	362.7284181	320.5364645	443.7754194	445.4568773	352.3203069	319.6434743	354.2145491
EC:4.2.1.19	Imidazoleglycerol-phosphate dehydratase	457.1445472	499.2333464	456.7364152	361.798779	522.8093248	501.7220247	416.7788986	461.471421	518.2148329	564.9773773	526.7403094	674.5957416	494.3556286	555.0523728	487.6996314	563.2017922	531.4482879	580.1476898	566.099603	415.3022148	525.9977657
EC:3.5.1.19	Nicotinamidase	2.264421256	6.722819224	0	0	0	8.130674205	8.064320081	0	7.098180689	0	0	0	1.108020131	1.075024882	0	7.088629872	0	2.548700308	6.363029436	0	0
EC:1.1.1.399	not_found	16.62074645	9.34317105	10.88349606	2.716302425	8.22833364	3.392390314	3.273401796	4.693750967	48.35191336	0.966634898	2.773297573	7.431904077	9.944344645	21.28688136	7.304767109	0	0	10.22318377	24.11509023	0	9.694517261
EC:4.3.1.19	Threonine ammonia-lyase	13.06541456	11.68632782	9.272439588	29.6877557	8.839683571	1.759728469	5.603023087	16.78410971	32.60101467	13.19932159	14.52811854	12.3715552	12.05381649	22.84618421	10.68555276	3.634647236	29.27505351	7.259758754	36.38372813	6.281471651	9.436138201
EC:5.4.99.62	D-ribose pyranase	16.24934708	9.782235489	7.401808844	0	6.276804592	12.65007983	12.9180551	17.4635041	6.75898296	3.820466341	16.11171361	0	26.11876036	1.538650164	12.53678106	21.15135358	0	24.83078652	17.58755352	18.58912642	16.28508072
EC:3.1.11.6	Exodeoxyribonuclease VII	94.27452322	101.4488646	96.06915897	160.9069869	221.4316277	148.3959888	149.0506433	212.8085949	226.495979	142.7064781	173.9896302	195.7698397	88.48076412	232.9534003	205.1463043	180.2776388	186.6983704	229.5565241	246.0396145	242.942951	192.8412102
EC:6.3.1.5	NAD(+) synthase	20.59412683	27.59249319	37.57247371	92.55263645	100.2958324	31.22164599	32.62814652	73.6372808	40.4458362	57.42415242	79.16668625	117.1215317	25.94275072	40.33388973	79.09144987	53.74721955	99.06278004	58.49073958	30.82993769	59.26164255	70.0034611
EC:1.1.1.193	5-amino-6-(5-phosphoribosylamino)uracil reductase	2.397236746	1.146086523	0	0	0	2.372072561	0	3.170388473	6.422685099	5.624742763	2.119698015	2.223107851	8.154173098	4.363081489	1.720384694	0	0	2.889426524	1.052197268	5.824577022	0.391074916
EC:2.4.2.18	Anthranilate phosphoribosyltransferase	341.9037554	244.6132358	317.1830481	257.0086468	283.6306849	299.5346185	317.8430413	278.4811093	314.9318061	331.4855451	324.4865922	258.9751679	314.9211652	392.4431294	320.847457	250.7937921	346.1993649	355.0966098	317.136309	433.5748068	299.7518567
EC:1.5.1.2	Pyrroline-5-carboxylate reductase	1.456126676	1.436188679	4.076161029	0	2.516173156	0	1.925278407	8.5149424	4.617642067	6.517880111	6.616717933	5.888478538	4.836253894	7.784713049	3.90944252	4.417631572	0	8.331381472	3.941303301	6.119835702	8.198443607
EC:3.5.99.2	Aminopyrimidine aminohydrolase	1.953747948	3.76947189	0	0	0	0	0	0	1.985959833	0	0	0	2.733782243	0.934004892	0	0	0	2.35012337	0	0	1.238243869
EC:6.3.2.13	UDP-N-acetylmuramoyl-L-alanyl-D-glutamate--2,6-diaminopimelate ligase	68.89195623	70.43181132	59.02498527	65.05446943	62.99378577	76.78342519	79.77636153	69.45838234	74.0352516	92.86935603	120.6067222	123.0149736	62.69334907	89.64502258	119.4168109	99.52594244	120.5678806	90.3493529	67.06295639	156.1285083	73.60967439
EC:4.2.1.22	Cystathionine beta-synthase	9.334444813	6.659098864	12.63558858	8.182985056	1.820989103	7.401742463	5.178554272	0	23.51257775	1.187668097	2.58742524	3.683441608	16.26010678	24.75887913	8.83821291	7.590622629	0	6.825002579	25.35839064	0	3.982862544
EC:2.3.2.29	not_found	126.9194884	129.1767329	120.5659191	123.7301719	147.1581477	150.8335943	201.632357	181.9894204	95.65699982	246.6368975	137.3314334	113.2277356	87.89180924	126.0031925	214.7193196	109.9496459	67.3620619	197.023643	133.5288422	204.8978135	130.1973754
EC:1.3.7.7	Ferredoxin:protochlorophyllide reductase (ATP-dependent)	32.90125722	17.81776209	15.55199849	0	0	17.68544735	39.02680314	2.766081948	9.152227147	0	1.455556501	0	23.7579894	10.8334506	0	1.339774928	0	0.625994423	5.338675028	0	1.772881858
EC:2.1.1.195	Cobalt-precorrin-5B (C(1))-methyltransferase	94.07796184	85.40925053	70.45285126	0	4.298506917	43.27360363	39.59932604	9.021627492	12.48428518	4.012406304	7.278732359	8.818883692	75.66971665	29.83679886	2.423625393	12.86805742	0	13.19827159	10.09273673	9.202114411	5.589422241
EC:3.1.1.23	Acylglycerol lipase	7.63204673	6.064781598	5.846742183	9.582897704	0	1.614948772	0	4.513171937	19.75682134	0	5.704807737	0	4.364452926	18.135828	2.654835125	2.47783617	0	6.100764465	19.84856853	0	3.217835112
EC:5.4.99.13	not_found	10.8719447	17.45876019	14.26224629	9.903088988	12.7016687	15.97882735	7.657310655	7.595653558	9.980064695	5.540743741	7.5430867	9.973590875	10.902689	13.26981669	8.66877841	11.66075601	5.402111914	9.356500214	15.37129096	4.290689854	13.48776037
EC:1.2.4.4	3-methyl-2-oxobutanoate dehydrogenase (2-methylpropanoyl-transferring)	20.1354839	28.11581469	46.11153624	64.34721128	97.78085576	45.57764195	31.01243221	29.95598701	57.83306164	91.00571153	91.66076603	85.93507014	33.01853024	53.91705559	83.69417137	34.44749823	121.0197434	49.70004444	72.66739196	115.1102974	54.07338197
EC:4.2.1.96	4a-hydroxytetrahydrobiopterin dehydratase	227.9325475	266.0892786	346.2699987	171.2497391	215.3751708	262.3764786	226.5439546	250.3096236	212.8465048	133.3321762	160.5594863	225.7372402	213.1020266	190.9961087	206.5766286	178.751159	106.2587293	208.3308976	175.4071002	279.0154834	159.1795281
EC:4.2.1.46	dTDP-glucose 4,6-dehydratase	20.03992807	13.78930804	20.86528321	45.4394333	12.48325873	28.54651483	24.40535212	49.57337982	43.72651536	45.40235666	46.96426091	42.35932642	13.46678941	31.4951565	54.09907964	29.87715088	24.24796528	43.01111622	42.1077971	79.525442	44.64517922
EC:4.2.1.129	Squalene--hopanol cyclase	18.57056326	16.26878646	10.93800587	0	1.319304946	6.444501929	2.642266282	3.750847012	0.684762048	0	1.716905996	0	8.358366817	1.227897905	0.8534031	0	0	1.631002646	1.789412221	0	1.100472263
EC:1.13.11.37	Hydroxyquinol 1,2-dioxygenase	5.613543039	1.409955134	0	3.954198767	2.714543654	2.730942353	1.807441324	0	0	1.613856686	2.517573651	2.396833808	8.06316358	6.525011198	2.928803596	2.098103977	9.292718774	4.360936141	8.919957211	2.843957526	3.683561519
EC:1.17.1.9	not_found	22.26083187	26.1191207	26.70629227	6.959938608	13.99068786	8.656287681	15.35595281	4.726970607	3.274418378	15.22366414	6.373765158	9.091785519	23.57914061	7.377756919	1.689861733	6.30615047	5.994765198	6.516903329	1.280333995	5.448674706	4.443446142
EC:1.3.1.76	Precorrin-2 dehydrogenase	21.36061803	20.86771527	20.21664769	36.83862993	43.49168852	21.22621084	9.657664795	43.90851113	23.22898618	103.6058662	71.14219229	26.32105456	13.65824816	17.26006766	82.10257355	26.7051987	61.86742988	55.46760485	14.43143423	124.7569144	26.73815173
EC:3.5.1.119	not_found	21.85827777	18.07177675	9.781286043	27.36970978	13.66254394	29.60467173	33.51035648	2.919631931	69.8901164	5.237308183	19.99138	11.61236788	17.26976352	38.12801479	21.81301181	16.25257441	25.15566166	10.12965582	65.08675702	0	15.35423359
EC:4.2.1.7	Altronate dehydratase	1.687535372	0	0	0	0	0.822475512	0	0	0	0	0	0	0	0.799523814	0	0	0	0	0.742334262	0	0
EC:2.5.1.3	Thiamine-phosphate diphosphorylase	81.59317433	61.5532901	61.46363265	50.10887106	134.4639308	71.1693893	89.46465028	83.73702788	101.3570922	66.42275973	83.43737291	78.2710659	115.3099395	104.6964734	69.62588485	90.98040718	89.20674306	107.7828136	99.93153558	73.61697631	88.79391815
EC:2.7.1.17	Xylulokinase	7.248857077	11.49424668	11.22664554	12.37887545	25.47026363	5.226455646	9.58812475	7.308306944	12.77097299	11.07678341	11.19286538	17.63636162	17.09761704	11.48078214	6.966830578	7.219141537	12.23011425	15.43253563	13.16606126	5.566086585	24.06524035
EC:2.7.2.4	Aspartate kinase	34.30944479	33.45078833	26.66655848	40.52343667	46.18635673	38.44211847	21.95928079	45.22334609	78.89128128	58.8759831	39.91422001	52.10297246	25.46427161	64.83271448	48.36700315	34.89314771	68.42564257	59.03765701	69.7156076	98.284911	41.81978191
EC:1.14.18.3	Methane monooxygenase (particulate)	4.6297848	0.997919042	10.62315476	4.983868382	1.959454651	0	0	0	0	1.186273646	0	10.1926332	11.2017804	0	1.122681124	0	0	7.019180421	0	3.918800394	1.396176892
EC:3.4.23.36	Signal peptidase II	60.1531122	82.66517993	70.18972971	105.8242172	105.0978327	86.93774412	72.75178668	162.0474765	71.57024239	138.1242992	133.8408087	106.8062311	64.92997749	113.5130717	160.3758741	80.09641821	185.0771493	150.2760886	68.4148997	214.351864	88.02033291
EC:7.5.2.1	not_found	15.22084438	17.04361796	20.13423386	3.176826645	15.76196383	8.956012155	6.330134558	6.493468755	5.985979146	6.831300033	7.945784105	6.609017398	11.2005477	6.129927912	5.43722062	3.72681249	30.98871124	2.154715662	4.50348144	0	4.739369642
EC:6.2.1.41	not_found	7.419145154	2.193987221	2.075732824	9.295964239	12.46648284	8.791826949	0	4.525580035	21.41327174	5.855642109	8.289504642	1.557141914	6.730810311	21.27100059	8.419340672	9.175686613	5.768552288	8.657249705	18.06400449	1.851463568	10.70627156
EC:2.5.1.113	not_found	15.20988672	21.39059163	6.825241603	0	7.760276716	13.05755681	9.049304932	14.41466169	25.79278991	3.084236895	6.276971666	4.99765616	20.80699944	26.30224909	5.139162459	13.00034227	9.103636756	10.75900406	15.84541576	5.799985026	15.76932794
EC:2.7.3.9	Phosphoenolpyruvate--protein phosphotransferase	6.019598347	7.475190059	15.65669166	19.92236337	38.36698246	24.60869972	9.736344462	6.415381471	11.9671222	4.510702132	11.03350285	18.82597583	9.151851744	12.57302501	8.329145555	2.17530737	9.911271821	13.26934986	8.549081624	8.113011458	10.05758127
EC:3.2.1.86	6-phospho-beta-glucosidase	15.77972087	14.83069976	25.67923826	20.918574	7.466650333	2.784075768	3.387156362	0	0	1.031950266	2.522987469	8.968248537	11.08456566	4.807728202	0	0	0	7.451161231	0	0	3.825227367
EC:3.4.24.40	Serralysin	5.504093209	0	1.972863149	0	4.034999463	0.902792844	1.877979575	5.876937673	0	0.885082055	0	0	1.16372506	0.714442412	0.287279936	0	0	0	1.774953964	0	0.242111876
EC:3.2.1.8	Endo-1,4-beta-xylanase	24.36633788	24.48983779	12.50349279	68.63188241	37.05094967	26.14894366	27.10458818	38.84951647	30.35983098	21.17025505	37.48126097	54.73018867	24.01974597	19.06671789	27.9114518	65.86074554	64.35253178	55.03922427	24.98133243	18.02607043	81.63692004
EC:7.2.2.8	not_found	12.88188226	10.63329095	18.31475567	4.938956964	19.61893074	21.89638227	30.07822477	17.33157104	12.54818961	3.357085561	12.66467674	11.16915897	12.35331594	25.02288165	5.127830443	23.06018965	3.848009329	15.90270242	17.03590872	0	13.83388006
EC:3.2.1.141	4-alpha-D-((1->4)-alpha-D-glucano)trehalose trehalohydrolase	10.55335123	3.504157136	7.9056188	30.07216494	8.256073129	27.90445482	30.98253267	12.07042332	30.08111351	9.290905479	10.85188467	20.57062501	12.15600505	27.3818508	7.592359542	2.346377999	4.857791232	9.356480125	22.81543259	7.394734921	12.09454323
EC:4.6.1.1	Adenylate cyclase	15.98466361	15.88686991	7.642796992	21.5489731	10.5607243	36.81824783	28.29445676	2.776012574	16.28485786	23.82584667	8.393342012	50.50562465	16.08885918	17.23009234	20.95269162	12.49955636	30.37262738	10.63318359	14.636018	2.252555675	8.796763599
EC:2.7.8.5	CDP-diacylglycerol--glycerol-3-phosphate 3-phosphatidyltransferase	2.007527586	6.012052209	8.176711014	5.49591602	3.710273625	2.040340522	2.953179176	11.59456356	1.999087735	0	19.60977642	4.378062167	9.55247707	9.268887254	6.719886273	0	15.3312503	7.040835	5.894577546	14.72783426	8.353552524
EC:1.7.5.1	not_found	3.022100089	2.109612659	4.308651412	7.402629529	15.19158106	3.476357023	4.565210041	11.0781623	35.37347409	9.190627702	17.38670952	13.17022547	4.538276392	21.73914866	9.976727919	13.82587339	11.34071092	20.72443843	34.42583591	14.98205183	6.861891779
EC:4.1.1.112	not_found	36.13306219	28.75936625	26.83696498	29.40109488	64.31303346	26.80334674	40.94497223	42.40380199	42.52216261	79.78916591	69.11980205	73.10997329	26.33292056	71.8035983	70.22577317	35.57199753	37.4932806	70.70037087	55.77525944	124.7958953	39.39227018
EC:2.7.1.170	Anhydro-N-acetylmuramic acid kinase	36.5660329	36.69336846	35.55081928	77.8132004	112.2834785	32.64806109	39.05524664	100.6582387	66.20523734	106.9189478	107.8363745	87.10491324	37.9000287	68.60735861	115.2997142	87.87243493	81.97798178	108.1752715	70.15034876	126.4449	82.0956665
EC:4.1.1.11	Aspartate 1-decarboxylase	155.8747754	130.174433	135.0154319	290.6107937	358.7359216	298.2905882	348.4387107	348.3981561	308.0724446	421.2506485	413.8997411	484.3574537	178.6328412	332.656072	293.6712243	311.4137458	468.0931263	385.7395253	351.6327767	406.2460903	396.1474792
EC:7.4.2.4	not_found	1.416113428	0.422129162	0.586226918	0	0	0.418988096	0.583769402	0	0.979340044	0	0.467947307	0	2.03405082	1.085447336	0	0	0	0	1.270318714	0	0.728694479
EC:1.14.13.222	not_found	7.628360475	2.15488143	1.4135809	0	2.061710163	2.157732032	2.887822554	0	0	0	0	2.080819724	4.69763621	1.418423297	0	0	0	1.334426403	1.822581001	0	2.202781855
EC:2.7.1.2	Glucokinase	11.66978486	14.08250353	7.86429046	88.8825134	55.98624458	58.47379062	50.16045493	58.67634324	72.8419274	112.6011931	87.89815469	60.67025221	7.869172944	49.02809355	93.86315013	125.9992958	0	86.86161385	49.34192952	72.55061115	50.09546358
EC:2.5.1.145	not_found	91.07203962	118.9461578	68.3894763	172.4315552	219.9885418	148.6550343	141.8402723	202.0615819	133.7840845	272.3279143	262.8744744	152.676165	88.85060679	127.1600396	254.026099	235.7003412	160.0196914	207.2683789	178.9308146	305.3615977	165.8239188
EC:1.6.1.1	NAD(P)(+) transhydrogenase (Si-specific)	27.72559331	25.2981033	15.52791971	32.29303722	51.8463139	21.21933078	14.1105094	38.52663679	48.57062019	176.8609101	114.798288	46.75571793	24.2854392	42.71120882	53.03206609	102.7187015	118.0203833	61.91247575	33.58171269	55.82060967	47.02175433
EC:7.3.2.2	not_found	71.51192225	87.37966478	71.89482316	22.71540246	139.4327677	64.27972329	48.36485045	115.732919	32.49251275	188.3451977	102.3690732	104.6341335	44.66371581	61.7588065	134.2370201	112.7168537	83.7808069	156.4988457	58.00634547	173.8824073	107.4460129
EC:6.2.1.9	Malate--CoA ligase	29.33492414	36.92310831	45.96121547	2.920300962	6.00998356	11.54919182	2.827711008	8.072682163	7.006738059	0	4.444981883	0	20.56187163	6.298854609	2.860515251	2.366391836	0	4.240024073	1.00380391	0	3.452613406
EC:1.4.1.20	Phenylalanine dehydrogenase	4.84470958	4.653426237	5.91963326	3.113075371	15.5309927	0	1.571134882	3.042278348	1.174817287	1.321519068	4.080035757	21.33358579	5.614358386	4.265688461	2.505300522	0	7.552269779	9.075335781	1.063998703	0	8.271607637
EC:2.3.1.46	Homoserine O-succinyltransferase	46.65733742	70.42278571	50.07500156	116.5150299	150.2482358	58.9543585	48.35974897	189.6674518	112.4119828	310.4835447	310.020835	158.4105144	32.2412913	108.2261452	271.3658311	150.9266785	230.1443385	219.7004314	121.3502089	327.1675787	156.4346096
EC:1.3.1.14	Dihydroorotate dehydrogenase (NAD(+))	23.70257169	32.35839707	36.61683532	19.33115432	50.75044458	10.71109581	22.31966503	3.745690702	27.18112468	4.820635596	13.61982183	34.01153966	29.48028899	21.23835672	5.24535036	24.50177089	0	21.38392711	17.4446377	8.838694685	23.56406791
EC:5.4.99.2	Methylmalonyl-CoA mutase	25.8958385	21.65320444	16.93966492	28.3529889	21.67812674	36.39345733	32.98483226	20.98052588	54.2911757	21.75379274	22.95599387	36.71017021	25.90980835	45.59384535	26.46343386	24.820964	13.09755844	30.05054253	49.7942054	10.11234215	22.85138169
EC:3.4.21.107	Peptidase Do	9.871882159	9.626844518	14.83955737	16.62720073	30.76788291	10.45994791	9.834169857	11.81861257	17.10878326	13.02343247	15.91613947	23.00335805	9.280933527	5.33964182	14.65507625	33.53617006	0	20.44463007	8.817172462	54.53219999	19.36957054
EC:1.13.11.2	Catechol 2,3-dioxygenase	2.790296462	3.849518416	6.933236032	3.575278701	4.9512587	0	5.422323972	3.472037085	0	0	4.821343669	0	3.20935824	0.691985523	0	0	0	2.402144831	1.318105424	0	1.726961578
EC:1.9.6.1	not_found	17.01965915	14.41958745	9.703697754	6.068441952	47.33662642	12.07547785	24.29652081	66.69721481	9.291109634	20.00927687	27.8962135	39.71741912	6.129574644	8.620323484	37.10903933	54.51067261	33.68491125	49.044117	15.43379888	31.69755546	51.18714835
EC:4.4.1.13	Cysteine-S-conjugate beta-lyase	13.3131793	7.565610626	13.80517069	18.1601855	10.30219752	13.45958131	9.243478954	20.97508332	5.528432627	50.95236168	27.76002563	28.16441981	6.889303342	11.6663084	36.79978338	3.555553862	14.48322912	24.10602614	8.728724523	35.36720119	13.11457493
EC:1.1.1.132	GDP-mannose 6-dehydrogenase	4.103790749	8.886718449	6.315116297	0	1.882866552	1.006968058	0	8.162070845	0	0	5.575544627	0	1.951153232	2.351273622	2.647430162	0	0	5.944766058	1.826925031	6.446831	3.719246912
EC:1.2.1.24	Succinate-semialdehyde dehydrogenase (NAD(+))	0.89260846	3.529227609	4.460231473	0	5.260780979	0.926767062	4.73932157	0	1.859838873	4.128843348	3.245989051	6.896876861	0.824238912	3.355414027	8.213326097	4.400615073	0	3.320960315	4.084591649	1.886974815	1.480906077
EC:4.1.1.5	Acetolactate decarboxylase	4.996159577	11.25845476	8.28545621	0	3.239155987	0	11.19647549	0	0	0	0	0	11.92608294	1.580109698	0	2.638411882	0	1.987063108	4.492174146	0	0
EC:3.2.1.51	Alpha-L-fucosidase	0.471418352	0.977871034	1.156734013	1.985757435	0	0	0	0	0	0.495522928	0.432034703	0	0	0	0	0	0	2.142910484	0.736457212	1.892647084	0.17768438
EC:4.4.1.1	Cystathionine gamma-lyase	11.85649997	4.262915199	6.911281146	0	4.19383873	8.55187922	8.706235132	0	3.44817308	0	7.912533195	10.3920249	7.256521505	4.147607955	3.703384029	1.762294899	0	3.505808943	6.022578086	4.700610012	3.654561451
EC:1.8.3.4	not_found	14.64588868	14.12206102	7.267426802	0	0	1.871466167	5.089854223	0	0.984449932	1.103545123	0	0	12.24242191	1.356315127	0.4066075	0	0	0.572223318	0	0	0.634449076
EC:6.3.4.13	Phosphoribosylamine--glycine ligase	45.54838988	38.18432277	31.3222442	84.80107704	88.3985071	54.94334299	55.11995584	89.57027122	63.95638104	99.93771844	99.56985799	94.67480093	36.59949722	66.91616002	112.1484801	69.77148919	68.06331303	88.38431221	67.60975308	97.95466781	81.27919364
EC:1.1.1.316	L-galactose 1-dehydrogenase	1.396632518	0	0	0	0	0	0	0	0	0	0	0	0	0	0	0	0	0	0	0	0
EC:5.5.1.13	Ent-copalyl diphosphate synthase	0.785071615	0	0	0	0	1.583942353	0	0	0	0	0	2.99121714	0.400417867	0.387874817	0	1.358286005	0	0.970707879	0	1.674151819	0.540700455
EC:3.2.1.3	Glucan 1,4-alpha-glucosidase	2.601189528	0	2.332394312	0	0	1.754868031	0	6.539147015	0.480642435	2.075231689	3.321196886	1.140564175	1.554461248	0.223534387	0.506445959	2.923721464	3.974856338	1.093733597	1.088290359	1.390573097	2.426934251
EC:3.5.4.4	Adenosine deaminase	31.10417912	19.91581832	26.36648225	22.35239477	22.86398606	39.48311894	34.37228962	37.42566997	58.75967414	17.61424291	27.57806221	68.15892185	22.37642806	71.74322835	26.97409258	46.77567876	53.85095013	31.4786266	61.42977591	7.273660177	41.89284856
EC:2.1.1.148	Thymidylate synthase (FAD)	38.30093647	63.18125376	52.48220455	33.16823095	45.10017611	69.92773013	36.53743668	25.95060927	78.39478993	27.66931654	31.90414409	47.56032112	41.05596158	67.73990558	21.68999482	50.07316378	76.19798985	43.82525426	46.42580733	14.08120612	40.53419487
EC:2.1.1.207	tRNA (cytidine(34)-2'-O)-methyltransferase	16.21446015	13.20865156	16.60614798	7.233030089	20.59180671	13.12362541	18.06280326	36.34347762	13.7732489	19.09654788	17.40788411	0	3.817824496	13.80982529	18.60552511	13.09418248	0	43.54249943	9.885918178	29.21221451	24.34183073
EC:3.5.1.4	Amidase	42.71302967	44.99013346	60.09610687	42.24799305	53.45077406	28.09673019	26.6442267	33.56618106	62.16381914	33.65320392	28.70129085	83.13979965	65.38301237	46.7937481	53.84678644	46.19190812	41.30360322	48.24239094	67.7546809	14.11471311	52.80314583
EC:6.3.4.18	5-(carboxyamino)imidazole ribonucleotide synthase	8.834008197	5.29669294	8.257598665	13.22268904	14.05785858	5.400849317	3.278364572	15.44038137	20.93864853	31.76153324	13.65590181	17.95826565	4.717324559	7.545260836	19.59473195	1.796925957	7.360862702	11.04689839	11.90387786	43.85443989	10.76975794
EC:2.1.1.137	Arsenite methyltransferase	16.65429939	27.54649366	5.682345637	4.418980152	7.514025801	20.11019566	10.93360618	0	1.584029071	4.494940851	1.204458727	4.590446167	17.14685028	11.10518116	1.973625258	0	0	3.037657645	2.284799886	0	1.883230498
EC:1.1.1.36	Acetoacetyl-CoA reductase	10.93902595	21.08219247	15.58522687	0	27.08374741	11.58856135	23.39487522	4.750055717	13.04269533	12.46669362	12.76034816	6.755262395	12.55489577	13.25841001	17.6280578	14.44901931	23.6749785	32.54540601	17.75008037	22.47773027	14.16424298
EC:3.5.3.12	Agmatine deiminase	4.849196512	5.817954417	4.441456459	10.27029225	23.36584463	5.920609978	9.789631327	0	3.724451231	26.4565761	12.21956723	20.38643707	4.049483507	1.150012758	14.24217655	7.748673832	40.82826048	10.39682165	8.948091067	15.23645399	14.99993431
EC:6.3.1.13	ligase	84.00317942	91.36704558	62.75643013	181.881122	243.7552926	212.2076208	147.2965413	108.8557119	294.3290903	106.8623863	131.9522985	237.2673409	95.35070445	281.8136279	141.8792025	253.9558822	197.8581747	245.065473	289.832987	59.11974265	271.6602535
EC:3.1.21.7	Deoxyribonuclease V	28.21564568	50.63565679	27.92780501	20.88267997	10.47719423	21.31258987	14.57591137	30.2212723	17.21017908	10.53570144	11.69627122	16.95301496	32.46014788	16.40167496	6.886537734	11.83854662	25.10495397	24.08053575	35.12182873	11.38864726	12.37663058
EC:3.4.21.62	Subtilisin	2.093281051	2.026071144	2.783850789	27.86881062	10.65139549	2.455469198	0	2.731225354	2.087365024	2.322669878	8.636645692	20.9538297	1.671587394	0.418020021	1.71150548	7.832332086	26.70755862	8.175628812	1.822418924	0	6.164112688
EC:6.3.4.21	Nicotinate phosphoribosyltransferase	56.71682195	71.58286219	59.69162663	107.8147487	193.2354264	64.58774596	62.28676376	170.2422403	97.05635866	276.0430305	177.688023	151.79538	40.34945185	67.79556436	239.3555484	153.9105519	231.7084961	163.7491778	79.38858937	375.739275	102.7086497
EC:2.5.1.120	Aminodeoxyfutalosine synthase	43.56562828	27.04857788	31.00666711	37.49318565	66.80690672	30.75477281	19.68146434	18.1033997	24.3927364	5.140731508	29.53991203	51.09336586	30.10152621	13.72578082	17.62780177	21.84780333	14.84047139	41.62788041	50.72893718	14.1076908	27.98360632
EC:4.4.1.19	Phosphosulfolactate synthase	1.754188849	1.568850427	0	0	0	0	0	0	0	0	0	0	1.445816754	0.748147961	0	0	0	0	0	0	0.482272305
EC:5.3.1.30	5-deoxy-glucuronate isomerase	4.701532495	1.522212048	7.826661389	0	0	0	0	0	0	1.800836557	0	0	6.670968621	2.198395766	0.658584559	0	0	1.91297219	0	0	0.529191016
EC:1.2.1.39	Phenylacetaldehyde dehydrogenase	1.77292408	5.292027175	0	0	1.538371815	6.815463934	1.124626944	0	0.890919133	1.919051241	1.52684263	0	3.465560668	3.722786226	2.033185179	2.723399946	0	1.652925979	0.821936032	1.878685576	0.319449215
EC:1.1.1.39	Malate dehydrogenase (decarboxylating)	2.301943265	7.317086165	6.127339589	13.41375106	14.67981677	5.069606929	1.529558711	9.184867178	5.364683097	2.697448552	7.496228502	8.801744709	4.475318647	8.9870458	6.35655297	7.362206561	9.066120118	14.07840543	10.49450481	4.926528428	4.538537036
EC:3.5.1.13	not_found	1.009760675	0	0	0	3.533009126	0.893239087	0	0	2.98378198	0	0	5.635106884	0.443462522	0	3.621164819	0	0	4.084440484	0	0	0
EC:1.3.3.3	Coproporphyrinogen oxidase	84.081521	50.97885324	66.56069611	110.5729336	218.6332987	63.08478897	69.51937734	179.5995315	134.5706571	194.0953383	191.3085291	109.9441041	68.55811993	75.12109043	212.0620861	205.6337062	158.9935926	196.0651429	117.4569219	237.0620784	122.5973965
EC:1.1.1.22	UDP-glucose 6-dehydrogenase	2.911073376	5.71239431	9.685052899	0	10.94411421	7.821134393	5.77342171	7.594836174	3.977179525	11.19182764	11.31409798	0	8.777719592	5.319851056	9.566987408	6.280969686	6.881236404	4.826593664	5.236111499	8.485667681	5.315772022
EC:3.1.3.16	Protein-serine/threonine phosphatase	4.661946093	10.07840611	11.20327296	27.6159379	19.36220011	6.327341591	4.78306526	8.233393836	24.70688325	11.78226069	17.07538633	24.40949713	11.23480209	8.078350124	23.78880812	19.10731572	22.42457973	29.56479529	13.79979082	9.945490639	7.35818363
EC:2.4.1.182	Lipid-A-disaccharide synthase	27.43638716	53.00658602	27.63908608	18.19080957	56.63012908	13.79954102	17.32561499	26.30273804	26.69190186	125.8529821	98.33898104	64.3446226	19.6512914	20.90985229	83.94920059	52.89561898	52.44806757	71.4383983	31.48080471	118.8238584	33.85061074
EC:5.4.1.3	2-methylfumaryl-CoA isomerase	10.74389617	10.3490863	10.65428239	0	0	2.059776234	4.210587114	5.692033939	2.183958235	1.207294443	1.880066854	0	18.1655174	5.476900283	4.96659999	1.813505929	0	1.948158573	0.967222726	2.239572645	2.821537017
EC:2.6.1.13	Ornithine aminotransferase	7.521913677	9.328910481	9.373216091	30.28842228	35.26181225	7.405749028	12.72442962	31.74353857	26.20722501	9.486518627	13.33986516	32.40320394	8.552461091	17.018474	13.71339619	11.95067592	12.66621489	19.93454134	13.04983448	29.04268049	17.81920834
EC:2.6.1.81	Succinylornithine transaminase	4.364239595	1.091770199	2.746936863	11.97178414	2.12783083	0	0	0	0	0	5.70291849	0	1.070898524	0	1.952744319	5.387946878	0	2.677396151	0.958443368	0	1.164538337
EC:2.1.1.33	tRNA (guanine(46)-N(7))-methyltransferase	93.00215798	62.71903216	63.45719268	222.5895346	242.7661599	214.0793968	215.8639322	253.6428761	264.882341	315.8615947	293.8180195	276.1722361	74.19975135	233.9257845	307.7948315	178.2524697	200.3693243	246.7807817	221.0788114	387.5254075	189.8191941
EC:1.1.1.18	Inositol 2-dehydrogenase	60.90658983	56.55386311	76.1022287	35.14193795	38.96654052	44.4972768	34.27884026	17.22597335	32.48223523	7.234230693	53.07710781	48.47389129	75.28574934	37.33794244	16.02531741	51.42120982	57.83348248	42.33827709	39.76375276	16.74062518	51.4708447
EC:1.1.1.409	not_found	1.169459233	0	0	0	0	0	0	0	0	0	0	0	1.248011736	0	0	0	0	0	0	0	0
EC:7.1.1.1	not_found	11.13038511	14.70114709	6.762048068	5.321044837	12.80012142	8.850447943	9.068677843	12.67323989	4.08797045	12.94292755	11.02550583	17.50208386	6.560437678	6.635830765	15.12108525	12.4320589	27.27909173	13.50141387	9.99004452	23.39797004	14.05030931
EC:1.11.1.18	not_found	2.176352664	0.72109808	0	0	0	0	0	0	10.12276318	0	0	3.020494224	0	13.46991689	0.658487723	0	0	1.037257045	5.903228202	0	0
EC:1.8.3.7	not_found	17.63961601	6.362369206	4.974086975	26.5200478	28.07435283	10.47465185	9.151795237	3.619633804	33.83121453	11.09394844	21.56458142	25.55523392	18.43404369	28.28405178	14.35035134	22.10329026	9.182177936	14.46658243	28.43607598	3.117791125	18.06747001
EC:1.8.1.2	Assimilatory sulfite reductase (NADPH)	32.820546	28.81224674	26.78303347	71.02871546	85.47544986	53.27780527	69.77972225	40.25554033	74.84137267	95.86511466	80.98805488	43.20051608	20.32303963	51.67735116	78.27889118	24.74609625	43.80400303	75.43625632	73.9335498	136.1834742	47.03230429
EC:2.5.1.88	not_found	12.82140486	14.43990797	22.01525867	8.86187541	36.27850414	18.51918467	38.10977337	38.84638194	29.24571089	16.44607628	11.21254671	50.71401915	14.99597843	13.769804	11.34114647	48.89183661	0	60.43310367	12.9576581	0	44.72296538
EC:3.4.11.18	Methionyl aminopeptidase	20.11763869	17.55093525	30.28737498	32.98863961	31.47196959	24.24291291	21.46021042	7.962866948	58.81572451	14.50360493	24.80655201	60.7672178	29.64820823	67.72575135	18.33707787	24.1107449	26.11167184	23.37368207	74.7776279	14.54778614	25.5460141
EC:1.3.5.1	Succinate dehydrogenase (quinone)	26.7601459	39.85965008	40.74784228	35.26000386	39.19995829	33.89370469	25.33010052	25.01320183	29.97187294	45.05428183	55.80393607	49.8957045	19.39686996	35.72128419	27.21169371	14.83517782	4.718773426	34.24399552	28.77457304	40.97406303	28.24135172
EC:3.6.1.54	UDP-2,3-diacylglucosamine diphosphatase	17.3103237	6.878710414	6.556792338	48.05431983	73.51245001	8.3398894	11.50391594	32.89493669	65.79705987	143.5372832	117.8385078	69.7232218	16.56348797	25.17649747	99.81264145	143.5793577	78.61001255	90.6807074	34.2485084	165.5566571	46.20658742
EC:2.5.1.54	3-deoxy-7-phosphoheptulonate synthase	37.01174541	36.92692557	34.47253674	58.04310948	43.56644572	39.13209273	40.52139101	19.88467651	71.95505303	17.14725723	17.24008756	38.9984472	31.85495964	62.82616369	19.61517597	29.78177151	28.49095728	39.34314681	54.05968035	9.465260699	29.71090871
EC:2.6.1.76	Diaminobutyrate--2-oxoglutarate transaminase	9.019434449	8.957328881	3.773310883	86.6288526	103.7438295	33.50720105	16.00680386	87.36414341	51.04552952	261.6800855	205.3422679	109.4857304	7.808180092	47.13534677	100.201478	195.3183745	49.80096876	122.2833748	53.07487678	161.6097827	91.93927256
EC:2.7.9.2	Pyruvate, water dikinase	9.493293824	13.74485319	11.76568943	9.527845374	11.62590737	13.20760915	4.618613568	8.099320655	9.314071472	36.16382648	29.58198579	11.32453659	8.717274669	6.938431058	30.27543129	12.82352293	16.82794245	17.7707988	12.90866278	54.78127695	14.55652257
EC:2.5.1.103	not_found	12.15838721	11.87436944	5.758546683	0	0	0	5.705946455	0	6.096615877	3.503369414	1.351957437	0	5.750274882	2.846618474	1.934781827	0	0	3.818392069	1.357702752	3.297402019	0.504102995
EC:2.9.1.1	L-seryl-tRNA(Sec) selenium transferase	38.76679508	27.1982455	46.60438092	5.31720518	23.85865423	28.4523897	15.73508075	15.09250265	6.729918945	16.94417369	6.778390239	12.42913892	37.51452855	19.85543291	14.04853812	16.55291917	12.34673484	11.80101161	8.42446855	13.10845625	10.182432
EC:5.3.1.24	Phosphoribosylanthranilate isomerase	51.61997641	59.66282483	88.23446174	41.91316661	110.6713308	114.4284071	40.79460742	136.5290237	82.86093612	226.4506841	186.9718652	114.2171562	55.57719412	86.12317923	190.9926999	169.6171707	171.2048231	136.0394017	120.1120837	183.9151182	133.6813709
EC:1.1.99.24	Hydroxyacid-oxoacid transhydrogenase	3.929345621	3.528462613	3.516637411	0	0	0	0	0	0	0	0	0	0.458069271	0.939922464	0	0	0	1.348653791	0.914072536	0	0.29879249
EC:5.3.1.14	L-rhamnose isomerase	6.209809772	13.38008225	9.156613973	0	10.12074599	6.918354759	6.922467879	2.725082897	3.584404676	1.261307925	0.910488749	1.921001929	8.342668976	4.349170451	0.425781993	1.751823318	0	3.846576927	3.651587185	0	7.00047442
EC:2.6.1.106	dTDP-3-amino-3,4,6-trideoxy-alpha-D-glucose transaminase	13.78231922	6.686672385	4.312486076	15.88858573	13.23615009	7.460607512	12.17603491	0	8.271359357	0	2.010336076	6.500501197	12.93994215	4.284229437	1.944055565	7.46589661	0	3.545552017	13.44002778	4.919978615	5.365845065
EC:1.2.1.26	2,5-dioxovalerate dehydrogenase	4.586350923	3.455873995	5.339311122	2.2799039	0	4.171062348	2.147889713	0	8.097940973	3.038053401	2.463197941	4.853530467	2.522868991	6.461253916	1.524131624	0	10.95973183	3.219595901	3.898580884	3.649332407	3.159734782
EC:1.13.11.80	(3,5-dihydroxyphenyl)acetyl-CoA 1,2-dioxygenase	5.128268435	1.044790997	0	2.794860384	0	0	5.252180074	0	0.988651635	0	0	0	2.305350126	0.930036222	2.524687589	0	0	1.286593258	0	2.135916084	0.322042809
EC:1.3.1.86	Crotonyl-CoA reductase	16.72427951	13.17480374	17.58433712	41.79739995	20.85049903	45.76890882	52.43304943	13.22313994	58.61038503	13.67864786	23.72425657	29.73215767	21.51958224	50.93572625	13.22292033	11.27801843	33.02041161	28.73429544	56.62854363	0	16.13629673
EC:1.1.1.60	2-hydroxy-3-oxopropionate reductase	6.604303754	8.392885345	19.86352497	0	0	0	0	0	0	2.108371969	3.05062619	6.426109927	12.13089116	0	1.263560697	0	0	0	0	0	2.050978652
EC:4.4.1.23	not_found	8.241749075	3.402776019	7.27795521	0	5.020200665	0	0	0	0	0	0	0	6.123721346	0.573837199	0	0	0	0	0	0	0.781435659
EC:3.4.21.89	Signal peptidase I	3.371669347	10.45641827	7.683520078	13.05215127	2.868914364	3.296854093	0	26.3784116	16.54066185	15.00146417	5.589063408	3.511747573	2.678625802	12.40795552	12.46574559	16.34886216	0	9.912241336	4.709288128	20.58616387	10.9813472
EC:2.7.4.8	Guanylate kinase	116.9633435	180.7865274	187.2269624	159.7789245	181.3836609	231.1271927	225.6812248	240.8824523	152.9909016	259.3765997	330.1761662	266.9611178	197.4796777	203.5517441	307.2619058	266.3855324	177.1812484	321.8426672	201.2367346	267.0486486	210.2120387
EC:2.4.2.19	Nicotinate-nucleotide diphosphorylase (carboxylating)	7.452147418	5.796262744	3.719553996	0	2.907577869	1.37460843	4.018227198	12.78355031	19.35248092	19.49076888	7.064842843	0	4.903815146	10.42845055	5.74787354	9.712675488	9.814679504	9.564285518	19.10858455	0	3.287053596
EC:6.4.1.4	Methylcrotonoyl-CoA carboxylase	10.93824926	6.580514147	15.86970586	0	2.89082696	5.770499032	8.136215725	7.937062487	7.709005833	2.295903661	4.745140853	0	10.39765803	8.415619507	4.286352812	4.059431581	3.743333931	4.624104601	3.985062673	5.516938416	5.199370498
EC:2.1.1.157	Sarcosine/dimethylglycine N-methyltransferase	0.90083979	1.75275253	0	0	0	0.776640771	1.318133068	13.27976122	1.347738525	0	1.209604052	2.515563348	0	4.430074657	0	2.055234064	0	3.383812518	0	0	8.250105427
EC:1.6.2.2	Cytochrome-b5 reductase	4.900033682	0	0	10.26671486	24.41430841	0	3.919734056	0	0	15.13968128	5.937092402	13.249806	1.235648342	0	6.908864463	0	0	7.475576645	0	0	0.439029135
EC:1.3.1.85	Crotonyl-CoA carboxylase/reductase	5.954661003	1.93145621	1.269588808	2.859945431	1.907841546	3.834905072	2.62388468	2.627142845	2.037243975	3.47094159	1.861579147	9.496657113	0.467321904	0.935279234	3.834340524	1.594066133	0	3.691718113	3.686447834	0	3.653485569
EC:1.13.11.81	not_found	9.50142146	0	0	0	0	0	0	0	6.35182719	0	0	0	4.32806848	5.923843554	2.000031015	0	0	0	0	0	2.337532034
EC:1.2.1.5	Aldehyde dehydrogenase (NAD(P)(+))	5.336648286	3.376608805	7.511897363	2.510826954	5.177228782	2.63308365	4.001623723	2.44109092	2.693476448	0	1.578311369	1.383277947	6.25272464	7.498141501	0.351217552	2.84222687	0	3.261482203	4.385149825	1.927737836	7.290454442
EC:1.2.1.3	Aldehyde dehydrogenase (NAD(+))	15.14668231	28.80422594	8.752028592	49.21984505	53.13618365	35.5581753	27.57201171	32.70805077	43.99656982	35.21026696	48.27170367	49.3572432	27.14083009	40.61776952	54.69943962	37.57685362	35.58974449	55.65137046	25.7066402	32.16014058	59.43767223
EC:3.5.1.9	Arylformamidase	9.483339011	11.62063749	10.16814924	0	7.682680419	11.59227109	21.4755139	5.319744437	0	9.232166659	10.60892685	7.367146266	6.636508709	8.521709654	25.14379513	0	0	7.342186905	9.301879853	34.38425321	6.680231728
EC:5.5.1.2	3-carboxy-cis,cis-muconate cycloisomerase	6.895231239	13.9868132	10.88616638	0	3.848995186	0	6.425764167	2.713094887	0	0	0.989028102	0	7.321276352	0.894620409	0.445411598	0	0	1.192516991	0.880634956	10.83697381	0.639882775
EC:5.1.99.6	NAD(P)H-hydrate epimerase	7.296977579	3.835003617	4.183327102	0	10.6477191	2.63841956	1.855627037	3.072170264	1.686082051	4.681172595	25.22218798	24.20389581	4.085540484	8.666841233	8.048369018	3.756328989	12.01156997	10.68714824	1.478745791	5.738828856	3.3749616
EC:1.3.1.38	Trans-2-enoyl-CoA reductase (NADPH)	2.985748704	8.628142038	5.518308268	0	0	2.85023912	3.917822657	0	0	0	0	0	2.091462364	0	0.621306188	0	0	0	0	0	0
EC:2.4.1.217	Mannosyl-3-phosphoglycerate synthase	2.171052363	4.184976454	4.038236529	0	0	1.04689371	1.360039278	0	0	0	0	0	0.505990648	0	0	0	0	0	0	0	0
EC:3.5.3.1	Arginase	2.894277497	6.919793724	8.884744466	7.11262119	5.477846076	8.432929752	10.93999121	3.805984513	11.78240233	4.268933382	3.6095691	11.93539493	8.679114667	6.037612254	4.419539877	0	0	13.15090738	5.874679373	2.341806125	4.551029097
EC:1.21.98.4	not_found	48.9858796	48.23298111	43.86989756	24.54458717	65.34208974	16.43582249	19.11808985	45.13154052	25.68296904	78.8105935	40.07458679	34.21038404	31.6083265	15.90965397	35.00689894	84.52826207	7.686984155	57.15908902	30.63649023	62.12115243	49.79694883
EC:1.14.13.2	4-hydroxybenzoate 3-monooxygenase	5.479583325	2.108107789	5.471851305	3.055629029	12.6438322	1.053659642	7.325544648	8.858511673	3.361578367	17.86620818	13.77766263	10.31740672	0.529805742	3.558652678	6.102463614	26.58842426	0	6.098583359	7.932983165	14.19529762	9.794140705
EC:3.5.2.1	not_found	20.34503616	27.77849726	34.64258783	141.9198892	124.403751	74.98226325	94.83144936	51.7255265	221.4811289	21.25173904	48.09304776	123.9899812	23.76173277	186.9559879	78.18475592	97.66738194	30.57894595	81.46249801	249.2387633	19.44112984	155.3945611
EC:2.3.1.8	Phosphate acetyltransferase	7.055594249	3.332510241	3.283045128	10.53969598	15.0920892	13.39810226	9.965387232	8.700259578	12.66127333	22.27406549	12.02460552	18.19781182	6.816934196	7.794998395	16.29495164	12.38318704	17.21895757	19.63524537	12.51947321	24.67957322	24.39631531
EC:6.5.1.4	RNA 3'-terminal-phosphate cyclase (ATP)	10.18172599	7.349607527	20.71155315	0	13.89946953	11.05914673	9.603792809	3.280915778	2.634478471	0	7.680470424	0	15.53813388	2.375356687	13.64737407	3.855591299	0	2.277678274	0	13.34575509	5.595860641
EC:3.5.3.6	Arginine deiminase	38.11858232	44.82296785	18.66584018	57.28709464	79.82750181	29.22443001	29.08708428	129.5684558	64.27689539	38.38160243	40.01854875	108.5676588	27.85753511	59.0949777	68.72434564	125.8500239	13.86570494	86.67626296	77.71584946	49.4088132	109.3538359
EC:2.4.2.53	Undecaprenyl-phosphate 4-deoxy-4-formamido-L-arabinose transferase	2.63889128	0	1.641493313	0	2.612774496	0	0	0	0	0	2.352965375	2.524745392	0.651243898	1.271383993	0	0	0	0	0	0	0.438157288
EC:6.2.1.3	Long-chain-fatty-acid--CoA ligase	18.82236581	14.8734457	25.70657588	12.98959946	9.852139571	13.28851425	18.13518941	16.84353998	90.93800372	8.232435598	17.54142666	26.2717569	21.32816127	73.80492362	25.63757125	25.14907768	27.66892813	10.09776046	74.26601578	12.20361205	14.52316834
EC:4.4.1.11	Methionine gamma-lyase	14.40657713	12.72085099	8.244219582	14.79444922	2.081744574	12.20661362	2.951861658	0	3.258121111	3.74298944	0	12.29106018	11.9022875	3.028880897	7.33940386	0	0	6.682591254	0	4.782433058	1.059387798
EC:1.1.98.3	Decaprenylphospho-beta-D-ribofuranose 2-dehydrogenase	10.64443231	1.839486194	1.208368758	10.23446593	5.193285174	1.895206973	0	5.283958268	22.19479981	2.186529433	2.452336596	7.23981906	5.47087455	15.25435528	10.9266172	6.318247622	31.04561323	5.773546853	24.44699104	0	2.886761069
EC:7.3.2.5	not_found	7.275244309	12.17791145	15.15674018	15.95154966	15.82910466	10.49482497	23.14951364	15.09390199	22.61303827	19.07307759	19.04300062	20.0235048	5.747983364	15.92200625	27.44247505	19.5298408	14.23737749	32.71422212	19.5847565	20.64612944	18.22444695
EC:1.7.1.7	GMP reductase	6.414041106	7.468817763	5.190165453	21.80394264	32.25517305	8.916519153	4.459586768	16.06882882	9.398103665	4.499888805	31.49604478	66.66477683	4.749732977	19.2298341	9.480907675	6.109648127	8.595651152	12.65016368	7.225509687	20.55797144	13.59006897
EC:2.3.1.74	Naringenin-chalcone synthase	3.55154493	0	1.527505964	0	0	0	1.623818934	0	0	0	0	0	2.353698646	0	0	0	0	0.105570761	0	0	0
EC:4.1.3.1	Isocitrate lyase	19.45967381	31.04703081	23.94271314	75.8587525	50.39797077	14.20349687	21.40517589	20.4046228	75.34672044	40.86643023	46.60003429	66.00474763	28.05462694	59.45308745	58.78161152	45.28359571	57.89209359	48.29180341	54.52818946	63.45000927	44.18901624
EC:2.3.1.176	Propanoyl-CoA C-acyltransferase	2.855352388	7.968744889	15.53982551	0	0	9.231679406	3.685796765	0	5.168352799	1.097226175	0	0	7.636685156	1.789079793	1.166108524	0	0	1.246490852	1.655088672	0	0
EC:1.11.1.16	not_found	3.656489624	1.764036986	4.616333295	0	0	0	0	0	0	0	0	0	0.437168165	0	0	0	0	0	0	0	0
EC:1.14.13.33	not_found	18.42367225	21.11612663	21.90079524	0	0	1.028923166	2.829785285	0	1.102372601	0	0.962421966	0	13.33462968	2.027885353	0	0	0	0.664816277	0.973413423	0	1.407974981
EC:4.2.1.32	L(+)-tartrate dehydratase	8.8745045	12.94287061	1.848649906	0	0	1.409506545	3.865847143	0	0	0	0	0	2.109920752	2.081172541	0	0	0	0	0	0	0
EC:3.1.3.25	Inositol-phosphate phosphatase	18.97368447	24.97333268	24.52185373	31.5188181	46.14157028	21.81326974	32.09044377	59.893444	45.79147637	35.95971686	50.46429704	79.33555103	8.390281272	31.63686005	79.43809405	51.09795501	83.90074355	51.56719418	27.49091787	70.92256154	37.98999674
EC:4.1.2.17	L-fuculose-phosphate aldolase	1.970743349	0	0	0	0	0	0	0	0	0	0	0	0	0.917252354	2.024124295	0	0	1.228893335	1.739525839	0	0
EC:1.3.1.95	not_found	3.43555377	0	4.299910887	0	0	2.200315808	0	0	0	0	0	0	3.723290421	2.129494134	0	0	0	0.653503087	0	0	0
EC:7.6.2.9	not_found	2.223413305	2.444099921	1.312870245	2.972900933	0	0	1.527108294	2.721094311	6.741196163	0	1.889961452	7.900200227	1.07188454	2.595128365	5.28681918	2.404661427	0	6.020747872	1.905590359	2.15685046	8.667025854
EC:4.2.1.70	not_found	88.25754225	67.7628655	70.25544682	42.17290484	39.5430974	87.9910894	91.87523663	44.6356294	93.83169691	26.88141346	52.11167984	50.0285737	85.14555274	94.87024494	40.30357836	55.75072843	27.9681893	51.04900903	89.00494685	44.63216732	46.08094308
EC:3.2.1.22	Alpha-galactosidase	7.816680892	10.32935098	22.87369273	4.295023332	31.77641793	17.56498815	15.96863683	22.02572602	14.57627662	7.564314335	12.23335352	20.89740564	20.99103237	11.4879871	16.18721965	17.70757742	35.38624449	33.69249385	19.8445086	21.09944921	26.81834886
EC:4.3.1.32	not_found	4.99199546	7.773756945	4.23339262	0	1.33572783	1.954946975	1.963424949	0	3.336468999	0	0	2.132245776	5.711735369	0.921231649	0.69381076	0	0	0	1.655517637	0	0
EC:6.2.1.13	Acetate--CoA ligase (ADP-forming)	3.860032838	1.623199163	1.705880063	0	0	1.476259316	0	1.461014482	1.532737126	0	1.087653969	0	1.404637897	0.344529638	2.144640512	2.481882131	0	1.175786572	0.600219778	0	0
EC:1.1.1.2	Alcohol dehydrogenase (NADP(+))	8.870075036	17.35168548	6.370009289	7.065707207	18.35902724	10.3213972	0	29.14261166	14.54420551	19.75217057	14.07923122	33.75275953	11.3845757	10.73012711	29.60897403	10.15967596	8.748911097	22.23782423	26.59983735	52.57487151	14.86755192
EC:7.3.2.7	not_found	4.399906051	3.199046351	4.073453308	0	1.514929083	2.088253368	6.670322088	0	1.115931919	0	0	0	4.665417196	2.540246585	1.26931321	0	0	4.261309108	8.360891757	0	1.179151859
EC:1.1.1.381	3-hydroxy acid dehydrogenase	1.688538902	0	1.537938057	0	0	1.532281464	0	9.079525733	0	0	0	0	0	0	0	2.640856743	0	0	0	0	1.099882496
EC:2.7.1.175	Maltokinase	10.63562064	19.67151346	27.74335984	2.736223321	15.79161831	7.038635723	5.111712989	2.077976873	47.69733085	1.160895206	2.309186995	17.99393789	14.79737574	30.25691973	8.469156766	9.341637138	12.74723913	5.386043977	21.29000031	0	9.219205446
EC:3.7.1.3	Kynureninase	14.31955661	19.79326576	13.84619211	63.7826661	27.43659389	13.91288739	43.23358946	106.0932111	48.66005147	65.99747248	79.01726171	45.6872952	24.02537434	22.34419777	59.84602055	32.29092537	60.97257874	43.56059182	49.67038538	80.02966334	52.59683783
EC:3.4.21.4	Trypsin	11.54171066	9.092850095	5.815359832	0	2.579692987	4.723953292	14.21470726	0	9.732717009	1.796878675	2.280749766	0	9.79949049	12.06613921	1.029925833	10.40989112	0	0.709464882	6.562270265	0	3.040221649
EC:7.2.2.6	not_found	31.13320179	26.31897878	34.64214851	10.91863605	11.47135481	10.02706217	9.598324281	0	10.34245183	10.51544568	10.90426469	4.917028149	26.23823624	9.135966341	16.61628421	8.41907565	0	11.2433915	4.872083915	30.393648	3.754576597
EC:2.3.1.30	Serine O-acetyltransferase	5.525967988	3.32907334	2.493197012	10.42149655	9.802600755	9.311611657	7.431731701	3.034533897	9.216112877	13.64334546	13.47564892	6.378543591	3.302483635	10.01288266	17.99445049	13.25001302	14.85537934	11.55848131	12.64577138	14.37560856	12.8555228
EC:1.13.11.16	3-carboxyethylcatechol 2,3-dioxygenase	5.426904758	6.632275043	8.523818822	19.13090169	31.40049043	12.249794	7.531884238	7.401263895	45.1183762	12.74833279	20.80231119	15.65863481	6.511618439	22.60127992	24.43619722	6.716240145	35.73377144	9.189062834	17.45160275	14.58406486	8.095226879
EC:6.3.2.3	Glutathione synthase	42.65419966	59.62441916	47.95286188	83.25803243	117.9411221	54.42236025	61.52338892	96.14867231	84.94938966	133.6330681	104.8687552	90.38386303	31.11045591	61.40860597	185.9415547	112.1413506	81.3505177	113.9017998	75.18245887	269.3346867	95.11844543
EC:3.4.23.43	Prepilin peptidase	13.40610914	13.86654067	12.46078354	29.12638415	49.08977164	35.55859693	15.78094926	31.16592161	19.9322162	59.86133572	31.04866839	24.77543427	7.602622485	24.30233905	56.73269303	38.52323539	50.65729202	25.44064983	12.20139081	77.35185576	34.12918379
EC:2.1.1.5	Betaine--homocysteine S-methyltransferase	1.067996621	2.178022924	2.569997945	0	0	0	0	0	0	0	0	0	0	0	0	0	0	0	0	0	0
EC:1.2.1.8	Betaine-aldehyde dehydrogenase	10.82343126	16.179762	15.73424682	10.16058865	71.55195494	29.88526276	26.49972072	82.05638143	38.20076175	114.2703231	98.51863018	68.98500094	15.36939365	32.49350438	49.0139727	111.1692695	66.49868203	81.16746115	32.21124717	46.8506102	49.05035245
EC:2.4.2.8	Hypoxanthine phosphoribosyltransferase	12.01397351	10.62205928	2.738790642	9.937490766	0	4.222869438	5.348073815	10.48546292	23.54301627	4.91925269	13.15796133	19.95930561	7.61072677	27.2344973	4.417937615	14.93736397	0	12.99203152	28.3731677	0	11.88349398
EC:1.1.1.47	Glucose 1-dehydrogenase (NAD(P)(+))	5.58381409	2.261334476	7.612440914	0	2.200559422	3.218809307	5.76956317	0	4.585980088	0	7.134610149	7.653008489	5.246878216	7.131046201	1.451190863	0	0	2.896297463	6.04059401	0	0
EC:2.3.3.14	Homocitrate synthase	3.994287795	3.785422673	3.430381028	3.125327675	1.539072295	1.079574752	0	0	7.842679598	1.920553904	2.294282382	4.836756041	2.605801866	1.494710583	1.081471867	3.377855185	0	2.170946658	2.947939493	1.926590861	0
EC:2.8.3.19	CoA:oxalate CoA-transferase	2.160041853	1.055329758	0	0	0	1.038636282	6.136741093	0	0	0	0	0	1.518890443	0.506211823	0	0	0	0	2.85716547	2.374326829	0
EC:2.5.1.44	Homospermidine synthase	11.68043533	11.34707642	15.73343052	2.514039373	13.83970358	21.75738231	20.2935882	0	18.42449112	4.111712654	12.87437798	11.84430451	7.157196785	6.290299753	14.36581918	7.200294508	0	11.67803074	8.887972977	26.79883053	7.494500018
EC:3.1.1.27	4-pyridoxolactonase	18.40340738	9.484740373	10.14806699	18.20847997	6.465146248	0	0	8.619941423	1.695173975	5.635026936	4.415976056	9.486035807	3.913985006	0	1.42069157	7.797726322	0	4.236932982	10.21883873	0	2.159659415
EC:2.7.1.4	Fructokinase	3.771643674	0	0	0	2.349166644	0	1.75882988	3.662026955	0	0	0	0	0.570958628	0.644262384	1.164045747	8.850697417	0	6.875832833	2.732636955	0	1.923095964
EC:1.5.8.2	Trimethylamine dehydrogenase	5.494195437	8.265353618	15.48616276	1.620930645	1.212856231	0	2.419123152	0	0.60156271	0	0	1.196047828	12.30160648	2.576121885	1.080036755	0.958602277	0	1.451675604	0	0	0
EC:3.7.1.20	3-fumarylpyruvate hydrolase	1.881813193	0	4.827851335	0	0	0	0	0	0	2.138022482	0	0	0	0	2.320802385	0	0	0	0	0	0
EC:3.1.1.72	Acetylxylan esterase	17.81158138	8.959150668	4.915774794	5.425105395	7.586273046	1.400330508	1.026208748	1.980861704	2.341063415	5.095920615	1.096994628	12.44312931	4.505687413	3.337775821	4.997126147	7.217625805	0	18.31446205	3.944172122	12.6951012	11.40501802
EC:3.6.1.23	dUTP diphosphatase	140.5733935	162.2223663	134.9587981	186.4178296	222.9120054	221.368617	249.7892171	336.6910595	215.056152	293.7165065	205.4175102	238.8082344	91.86386709	209.3531795	308.7898539	185.9798229	314.8585166	274.2189837	247.3694708	340.5095466	266.9660141
EC:2.6.1.100	L-glutamine:2-deoxy-scyllo-inosose aminotransferase	4.378934382	8.426616907	12.09156192	6.23676777	4.068071939	1.921131015	4.30176688	0	0	0	0	0	8.49560464	1.455110004	0	0	0	0.66824835	0	0	0.358872956
EC:2.7.1.50	Hydroxyethylthiazole kinase	61.83202899	45.04148334	61.10099934	44.39079131	21.42619965	15.01794682	2.086685375	29.26213983	22.80743708	23.98404267	14.34323669	20.88158073	46.66225127	15.78159065	24.30078089	20.06000443	11.16928943	14.08870456	17.34795543	17.24043255	26.11039458
EC:2.6.1.44	Alanine--glyoxylate transaminase	3.837263414	1.79339937	2.291127242	0	0	2.843772464	5.404477524	0	0	0	0	0	3.070720009	0.852788817	0.480590809	0	0	0.560575849	0	0	0.769938737
EC:2.7.7.24	Glucose-1-phosphate thymidylyltransferase	26.11741659	28.0975065	14.60165796	25.81424328	29.14480441	19.47055817	36.93839176	54.31235193	61.49525002	29.61870263	27.1707838	35.60051943	28.16540974	31.84011147	40.31658451	43.48815794	38.89460754	39.98231394	34.95620333	69.48513174	40.9907
EC:5.4.99.24	23S rRNA pseudouridine(955/2504/2580) synthase	2.897340167	2.44785963	4.910122854	3.287599905	2.88606171	1.130760461	0	0	1.458996489	1.552170226	6.956990732	0	0	1.166644675	5.763303522	0	0	9.226945823	0	13.1125428	2.886238596
EC:2.3.2.2	Gamma-glutamyltransferase	2.539452973	10.76483164	4.118170283	10.84518045	13.32461225	5.453391939	3.334110726	6.251446181	7.698642762	6.418305864	5.404374757	5.677332795	7.257461142	2.268955562	2.555952889	3.796899405	4.796098676	3.839405382	7.833578659	1.62506033	2.068054273
EC:2.7.7.73	Sulfur carrier protein ThiS adenylyltransferase	5.244638008	0	2.512052727	0	0	0	5.130794086	0	1.280676603	0	3.837613389	0	1.675279111	0.654356817	0	0	8.280195821	0.911673766	0	3.067163935	3.05214518
EC:4.1.1.4	Acetoacetate decarboxylase	25.44279632	9.937862165	12.73815248	0	0	4.966403466	20.44159616	0	10.57992023	5.919090073	3.166601248	6.567536025	20.18100018	2.368576354	2.881257792	0	11.60180591	10.42790761	1.514591894	0	0
EC:3.5.2.17	Hydroxyisourate hydrolase	9.232306055	20.5521311	4.339074747	0	0	20.09012067	13.60946166	19.11766494	32.06375945	16.03597872	19.2640251	0	11.98907129	16.27108443	21.87038776	10.93321446	22.76204187	25.57130347	31.7795533	14.55536457	11.4774474
EC:3.1.3.2	Acid phosphatase	0.739439328	0	0	0	0	0	0	0	5.858277741	3.03406654	2.683140453	0	1.124169595	6.125428603	0	0	0	0	12.97767972	12.54728874	0
EC:1.2.1.13	Glyceraldehyde-3-phosphate dehydrogenase (NADP(+)) (phosphorylating)	2.391668664	0	0	0	0	1.15652226	3.283812684	0	0	0	0	0	0.57639945	2.084407536	0.952339182	2.029378995	0	1.510876149	0	0	0.425431823
EC:2.1.1.297	Peptide chain release factor N(5)-glutamine methyltransferase	18.6338703	30.10910362	15.01346739	33.14332165	40.15181827	31.72105761	39.21279163	16.10050189	38.27919506	31.04774588	37.91427765	39.61981561	28.35767632	39.85296799	52.03956898	33.98865993	29.40979489	66.23325978	28.04076105	45.63844382	36.69425668
EC:1.1.1.40	Malate dehydrogenase (oxaloacetate-decarboxylating) (NADP(+))	15.12474966	16.83815539	16.42335862	24.30492274	15.70881593	15.7646148	12.45511059	29.42063363	20.58135761	89.84188998	53.1148159	32.70585279	9.008339101	12.12168597	27.88050714	54.89327301	14.69020451	51.91806493	23.17180636	44.65622766	31.70254373
EC:2.1.1.334	not_found	27.0829232	32.53763642	24.97414826	4.623466292	0	16.24244764	26.52603132	17.57682945	12.01307358	3.866844381	4.504936651	0	9.43501026	24.24347209	5.654197836	18.45220717	0	9.087143866	19.34026706	0	10.44670315
EC:1.1.1.284	S-(hydroxymethyl)glutathione dehydrogenase	40.89856517	41.55306777	30.00229443	41.77070479	64.4797671	36.69173793	30.41091796	70.28917783	25.29554744	32.63414981	21.10937806	32.13970185	20.52973873	29.30037564	16.90077418	35.78783651	8.480776371	42.98831848	37.95342428	21.80492279	29.62247918
EC:2.7.8.28	2-phospho-L-lactate transferase	24.69595594	11.66542983	26.00266962	83.02672945	35.53821819	39.88841899	27.72978869	42.12712768	67.21399169	16.83503507	13.0519913	72.45353447	24.25032725	61.25961325	31.73422392	14.78338344	0	71.76862585	72.41864533	5.787397288	55.13968227
EC:2.3.1.269	not_found	30.92447227	38.110656	23.43251156	22.31899606	38.7490282	17.09075106	20.9894465	27.36850013	26.11153892	58.83409519	51.23571847	38.27989838	13.17574895	17.94309318	67.92678678	36.62077928	29.1712787	46.38268928	34.7076645	75.71639223	9.685247888
EC:1.1.99.1	Choline dehydrogenase	18.40809818	15.98177051	19.43604566	23.65537529	74.90294663	37.35460241	34.30228783	40.15620619	21.37888729	161.8901179	147.4560977	54.31071436	9.546642574	18.25114985	68.22676029	158.4236446	25.84311765	83.58213968	36.69865026	79.00272838	47.15535873
EC:7.1.1.8	not_found	27.86300006	34.17447838	35.48495714	13.84033603	29.75718634	29.48946549	23.08462696	20.58658261	53.55040383	13.0778418	27.99381844	28.50788481	21.52467467	40.63474095	22.14103122	21.73602775	21.50137896	24.85800155	72.36462767	9.767869632	17.50659796
EC:4.2.1.39	not_found	21.60418998	13.32450552	9.119289772	14.60845226	20.64279622	5.121708482	7.00943529	11.44323606	6.372585807	91.07430346	63.47133299	14.4094295	12.42427107	8.368936341	15.30975935	69.78827135	35.43436168	17.08440999	11.23544091	11.46849903	22.01282928
EC:3.4.21.34	Plasma kallikrein	0.671911214	0	0	0	0	0	0	0	0	0	0	0	0	0	0	0	0	0	0	0	0
EC:2.3.1.246	not_found	2.285821138	1.0886676	1.40535719	0	0	1.100275757	0	0	1.154755176	0	4.101466825	0	4.802017909	0	0	0	0	2.80215504	0	4.89977118	1.146758804
EC:1.3.1.9	Enoyl-[acyl-carrier-protein] reductase (NADH)	40.33525061	28.43399855	20.3044833	72.41915482	88.95771046	29.15947647	18.76732286	68.7777303	53.76779868	174.8357892	139.50084	78.18240382	19.3684543	45.47302791	68.34687245	118.6193016	84.82697304	123.5804508	66.96800207	107.8546726	57.92804263
EC:1.14.99.50	Gamma-glutamyl hercynylcysteine S-oxide synthase	14.18729082	7.81482709	13.84401181	9.18052876	0	7.92062787	7.942103696	0	21.21990577	0	0.92419427	3.777430844	9.10671357	15.44371152	2.163594826	0	0	0.616535635	15.95289219	0	4.435937353
EC:2.1.1.177	23S rRNA (pseudouridine(1915)-N(3))-methyltransferase	119.0310249	93.45405785	110.6796517	217.8079825	204.3244107	108.3100603	157.110822	162.4719726	128.8721871	233.7687032	304.0724332	133.9810686	96.11788222	119.1044187	234.3564963	220.5024603	216.4076776	137.7384174	133.9432924	370.2212417	132.9040458
EC:1.1.1.343	Phosphogluconate dehydrogenase (NAD(+)-dependent, decarboxylating)	4.004819961	7.266196604	1.6362373	0	0	2.575172167	1.701983544	0	0.951164757	1.030995961	1.969357629	4.951642098	1.834285426	1.70243728	2.014563654	1.44336519	0	1.115600793	1.498718649	1.903774692	0.895089572
EC:2.1.2.2	Phosphoribosylglycinamide formyltransferase	8.003326963	4.52029124	5.393932664	0	2.449466228	5.468104152	5.474963338	1.926441693	3.435410884	0	1.82516847	0	7.604087147	5.670456422	0.935342772	4.465706491	0	1.734658542	4.620542751	0	2.300364798
EC:3.5.3.4	Allantoicase	13.5431776	9.632156323	25.25321078	15.9253283	12.54230002	31.28389717	16.26910516	12.89228213	12.64913455	16.64295306	19.86314737	9.142708358	11.14908219	10.71348447	11.55142668	8.741106821	0	23.30329565	12.26783454	7.281448934	17.39323104
EC:1.13.11.27	4-hydroxyphenylpyruvate dioxygenase	24.54589875	17.36223647	23.97392012	27.02866984	19.19700963	31.96010144	29.69254061	13.28053178	15.22228143	41.56445223	51.81621081	57.81531589	22.9771863	22.12006296	26.22002811	15.07944488	36.45309774	32.96586416	12.36718953	27.82671994	14.17364469
EC:2.5.1.86	Trans,polycis-decaprenyl diphosphate synthase	6.243744816	10.5006964	7.806276742	12.99267172	5.841116255	0	0	0	34.28862719	0	0	8.806005524	17.15585604	29.43771462	6.302875705	7.214553861	0	1.924706005	43.66138306	0	4.638262692
EC:1.14.14.84	not_found	2.115832353	4.12598837	7.79925461	0	2.073443987	0.94638111	0	5.833928545	0	0	0	0	0.981465073	0.977726876	0.438884261	0	0	1.319221185	1.917795901	4.431780522	1.774271878
EC:1.1.1.41	Isocitrate dehydrogenase (NAD(+))	6.256272954	9.865692196	7.067031146	0	5.598184294	4.599803707	7.895730973	3.323604273	3.066193711	5.060585735	2.201220933	0	4.586119376	4.422464383	4.945961045	7.485028413	0	1.815881032	2.23953914	0	2.752509034
EC:2.4.1.278	3-alpha-mycarosylerythronolide B desosaminyl transferase	2.169062195	0	0	0	0	0	0	0	0	0	0	0	0	0	0	0	0	0	0	0	0
EC:1.17.99.6	Epoxyqueuosine reductase	12.41832608	10.52820363	15.61021809	94.92958923	61.97225659	17.50194402	9.329414323	87.89967305	30.17989902	129.6075798	101.6764923	55.89311223	7.06733144	22.3848695	108.8617184	56.18901017	123.657022	55.51810017	22.33202596	153.0857647	40.69042772
EC:3.2.2.31	not_found	6.297269065	3.447299578	6.941159472	3.390222868	5.453907661	3.634206153	7.608014371	10.91968915	19.27905362	2.858337479	3.526959947	2.421719442	6.041806621	8.497555413	3.852056081	3.799193164	0	2.360280617	17.05204235	0	7.792531593
EC:3.1.1.102	not_found	1.54923997	0	0	0	0	0.747476471	0	0	0	0	0	0	0	0.375905002	0	0	0	0.902906508	0.667873158	0	0
EC:1.14.14.9	4-hydroxyphenylacetate 3-monooxygenase	3.607402991	3.343914285	4.811642058	5.371469791	6.821225356	1.857673031	1.096303007	0	7.375178993	2.368423514	3.218543469	1.659422745	3.955675606	5.803276382	3.32735622	4.195178462	0	3.72405467	5.537482026	3.952110454	4.048195791
EC:1.16.3.1	Ferroxidase	40.79803483	73.72953536	12.31205548	73.9457307	45.48679149	37.56488447	18.1551651	64.68962489	136.3480125	22.40436089	60.32548287	40.04921576	24.18441391	70.93955434	41.65867271	42.83870623	18.54373316	43.92050838	72.28921833	98.86923885	28.51353358
EC:3.1.6.2	Steryl-sulfatase	1.947529156	0	1.008990812	0	0	0	0	2.49212418	0	0	0	0	0.393451349	0.34296046	0	0	0	0.500497994	0	0	0
EC:4.1.2.48	not_found	4.944474723	1.194115778	10.61777918	3.316223854	17.01792352	2.339918941	4.848512739	3.279411461	0	20.07882341	3.211499683	14.07668103	5.893667431	1.718082517	13.54703221	12.16587085	0	6.362571895	5.812017961	24.72725101	2.663456343
EC:3.4.11.24	Aminopeptidase S	6.179290454	0.782526166	3.961520146	3.169652394	8.013801462	6.47383794	9.016532305	0	1.055353994	0	0	3.863649471	2.971535301	1.675603516	2.571890056	0	0	0	0	0	1.925406747
EC:1.8.7.1	Assimilatory sulfite reductase (ferredoxin)	3.404573479	4.656294478	4.026059165	8.842026453	0	3.021237398	3.700022647	6.12493804	24.93048073	3.471492159	5.313846517	6.250860699	5.733740031	20.40657466	3.587663688	7.386236312	5.323102547	5.174434505	25.08041181	0	8.13237342
EC:5.3.1.12	Glucuronate isomerase	42.94883137	64.53849385	52.62777619	63.78413469	84.61990579	77.62244461	73.09531884	112.3827705	39.59087964	114.7405727	89.81521289	32.55760491	40.54452773	38.92296253	59.87678667	62.49440483	36.45023933	82.34990342	52.08562738	79.37940112	80.38452008
EC:3.2.1.91	Cellulose 1,4-beta-cellobiosidase (non-reducing end)	3.905061038	6.482651657	2.659709606	24.74493242	12.03405594	6.941629051	6.563386266	32.06902515	16.9664391	12.03479638	16.91153066	6.452308009	3.603380659	1.901898862	4.462467133	32.53251436	0	13.99853313	9.219856707	4.053991487	27.20114865
EC:6.4.1.2	Acetyl-CoA carboxylase	2.750399883	0	0	0	0	0	0	0	3.842510067	0	0.869227222	5.367109216	0.446184992	5.750651427	0.404596273	3.135667069	6.025188953	2.609539775	2.520438866	0	0.293135703
EC:3.5.99.6	Glucosamine-6-phosphate deaminase	16.48706917	27.33579802	15.39955133	95.48894292	110.5251265	48.25101931	4.472748866	35.68491308	53.25773085	47.45712579	74.78928569	77.37595651	21.16697751	38.15538918	54.99381546	97.47157853	86.90833432	75.67188394	43.09143958	24.00991683	90.07863435
EC:1.12.99.6	Hydrogenase (acceptor)	2.404409239	1.342343893	0	0	0	0	6.275367352	0	0.739356999	0	1.300991613	0	1.126795918	0.339053079	1.003782361	3.855591299	0	0.450925255	1.56544536	0	0
EC:2.8.1.4	not_found	12.03534834	6.178645073	10.56661428	17.68770652	33.70422255	9.101719344	9.95323797	18.94927693	10.9206636	33.59213599	21.67681691	22.83093273	11.10915456	15.15783109	13.98625776	6.612152877	33.61005053	36.83966348	14.05964939	48.04646595	22.63408395
EC:3.4.21.111	not_found	19.96124053	32.61140651	26.37737347	0	0	25.07230836	21.42920581	6.505240007	5.157015065	1.966295708	0.817492346	0	27.31643704	13.80579369	1.118102947	2.881501017	0	1.641838169	4.25193411	1.468027298	2.075152542
EC:5.1.3.7	UDP-N-acetylglucosamine 4-epimerase	2.554684817	0	0	0	0	1.224350243	0	0	0	1.431838524	0	0	0	0	1.047450591	0	0	0	0	0	0
EC:1.12.98.3	not_found	2.318406601	2.500611986	2.897107627	0	0	1.597678272	2.287773837	0	0	0	0	0	1.064328856	1.521017454	0	0	0	1.089398997	2.551688907	0	0.30175513
EC:1.1.3.41	Alditol oxidase	1.01167946	1.987676873	2.59852276	0	3.875659192	12.90268814	2.70204402	0	0	2.350924758	1.825255987	5.835846751	1.928064601	5.215687641	1.728893715	1.641031421	0	3.756747019	2.76507968	0	2.047468186
EC:3.6.1.41	Bis(5'-nucleosyl)-tetraphosphatase (symmetrical)	23.87094398	21.17402663	9.693462087	70.35712449	63.55415352	44.06802127	23.43212074	109.7903023	53.2610606	133.0046257	150.9633312	89.73578239	8.863869834	46.09411914	164.9093844	115.397378	160.0928842	104.1683545	29.74235484	219.0464718	67.46031054
EC:5.4.99.27	tRNA pseudouridine(13) synthase	9.087914245	9.817326147	6.906082692	30.2856372	30.64722564	21.45034407	13.54121512	48.28480914	16.02262017	79.09415335	38.00411819	44.01868786	6.430974521	19.53199053	47.16488839	78.16543413	31.98254402	57.03047556	25.17383771	89.74467923	40.11988284
EC:1.14.13.111	Methanesulfonate monooxygenase	3.154279122	4.170002617	8.844656331	9.242533591	10.19400215	4.122549408	8.28620935	0	3.653032026	5.191291844	4.403796646	8.069547615	3.343097903	1.014637624	3.510549844	12.7330766	0	13.02383091	0	4.650459885	12.33542168
EC:3.1.3.1	Alkaline phosphatase	17.05470844	15.91813156	11.64915313	12.76929505	11.99905125	11.17843838	10.30247798	0	5.916881517	25.37727142	13.86938578	10.16737549	12.43852969	7.714616672	18.78832834	7.507484594	5.715978616	7.867023406	6.63593589	25.71497661	7.696806213
EC:4.2.99.18	DNA-(apurinic or apyrimidinic site) lyase	22.90550058	25.04751674	22.73039564	14.2251919	8.468968111	19.51593544	13.36510082	16.90811396	49.65119001	9.119120304	22.67086565	12.30950156	23.44489357	32.64360123	12.08852827	11.45692322	33.75115856	19.6753072	52.11234546	0	14.65001704
EC:3.2.1.52	Beta-N-acetylhexosaminidase	19.93520853	21.85397317	31.05360735	56.49484366	91.5246197	48.48684106	45.16783076	107.7850403	58.28802673	138.2620742	107.0279935	63.48963862	17.18985228	43.89080661	158.4733252	84.51092965	162.4476159	78.54595072	52.19626988	153.526621	73.28877273
EC:4.2.1.81	not_found	30.16128428	32.89448193	11.16476674	0	6.470847688	6.43453238	10.35321317	27.29793658	1.119834582	1.265342236	9.04794587	6.401387109	12.66599354	6.846569919	4.321983238	19.86029215	0	10.27742723	0	4.981111752	11.594801
EC:1.1.1.26	Glyoxylate reductase	11.35847691	16.84329357	26.4979678	3.656444314	7.627309058	12.71912398	3.519200565	0	3.84746088	3.077657809	6.462005408	9.905831363	32.74709595	11.5538599	1.075853578	4.191427435	0	3.053783395	8.226028207	0	7.121987416
EC:3.1.3.77	Acireductone synthase	14.61781448	10.38670882	22.7303319	20.11191911	34.11697746	44.20165692	26.31305256	54.53201701	24.59829176	26.16223051	29.99449375	21.12446243	23.63644372	17.83382207	37.1961993	62.36754278	24.44958622	32.18522051	28.08188636	79.3305612	36.78530306
EC:6.2.1.2	Butyrate--CoA ligase	3.186988066	2.373495775	4.145232338	0	0	0	0.965665251	0	0	0	0	0	1.126304382	0.372514135	1.042802903	0	0	0.992851622	0	0	0
EC:2.7.1.71	Shikimate kinase	38.87163567	50.42988329	37.98877314	69.23270101	116.6022692	90.75398485	50.44826542	77.39176569	112.3508809	166.3879415	102.5118021	90.24084622	57.01485892	105.9422969	131.3116509	120.414252	114.0668951	123.1936355	109.1386752	148.5544251	77.42302853
EC:2.3.3.15	Sulfoacetaldehyde acetyltransferase	7.667218466	2.829698108	6.468924541	12.45167202	17.37710704	16.58848546	25.48831066	3.911485878	34.18457223	40.10464472	32.92075527	22.84971906	5.973612857	22.54500318	40.31564519	14.49098079	51.05813586	30.96234794	25.92597811	39.75693302	11.70071701
EC:2.8.5.2	not_found	4.64501657	7.661043995	13.88347935	8.394331823	20.16921912	2.873831614	10.61394907	8.363541792	12.5795742	7.105270542	10.73426422	36.87622412	1.48172042	5.004051401	9.518129268	2.424110433	0	20.2758726	4.067920319	19.23865453	2.507742899
EC:2.5.1.30	Heptaprenyl diphosphate synthase	2.652531934	0	0	0	0	0	0	0	0	0	0	4.972509206	0	3.09123481	0	0	0	0.81555226	1.191112422	0	1.774594342
EC:2.5.1.16	Spermidine synthase	14.35988823	16.66759661	23.5859235	138.890846	78.67341706	39.19355332	27.19197559	46.91642772	76.27460283	94.38926518	102.6079958	101.9600375	16.30216108	44.2649182	83.12064537	80.87670651	101.5072416	100.661521	49.05413095	117.9041315	56.57589698
EC:2.1.1.144	Trans-aconitate 2-methyltransferase	18.03874166	12.79406559	26.59263035	32.01488037	21.89048018	15.88511053	19.26202065	0	45.81514964	17.11036677	14.97642143	24.23191334	18.01198692	44.29718241	24.85274563	5.299488166	56.05859447	14.16769482	40.69645791	24.71348727	14.21700301
EC:6.2.1.17	Propionate--CoA ligase	2.449738921	2.353573125	0	0	1.371591751	0.762062189	0	0	0	0	0	0	2.307282435	0	0	0	0	0	0	0	0
EC:2.7.7.65	Diguanylate cyclase	5.619989481	5.877290108	7.28335095	0	0	4.704225103	9.259029948	0	4.70844648	0	0.849377758	1.75020523	2.441155255	4.10458889	4.51609264	4.652258224	0	1.219514347	0.89294579	14.50030332	1.125330869
EC:2.1.1.298	Ribosomal protein L3 N(5)-glutamine methyltransferase	4.031608618	1.312118593	9.918193623	33.79540239	31.56333192	28.9848983	38.10917141	62.31615856	49.1087625	72.1631842	79.85703047	75.06606021	4.509982792	27.43321132	117.7294899	72.5943588	109.2134274	35.10916108	31.81110879	109.0122273	56.67305528
EC:4.2.1.41	5-dehydro-4-deoxyglucarate dehydratase	28.07259784	19.07538131	19.12256003	30.89428663	58.7465844	60.99224626	74.87312564	26.60397187	48.88134073	81.44560255	35.25224862	42.93589556	40.16141751	57.6599364	50.0312978	42.9140243	18.08073648	58.1297208	36.3831139	57.17218952	26.07601068
EC:1.1.1.401	not_found	2.91476675	1.217017398	2.182366438	0	0	6.661328196	8.888538049	0	3.585388376	0	0	0	3.584250107	1.600077279	1.232523738	0	0	0	0	3.665913227	0.83407756
EC:1.3.99.29	Phytoene desaturase (zeta-carotene-forming)	1.6801388	1.58964627	1.032123698	0	0	6.422845395	4.311669898	0	0	0	0	0	0	0	0	1.239996186	0	0	0	0	0
EC:2.6.1.85	Aminodeoxychorismate synthase	12.56932629	2.443201874	13.07317495	3.373923719	6.05198076	14.60745382	11.72886589	0	10.01988151	8.019517398	6.501387147	7.167753719	17.95365818	8.616035487	8.836736936	12.63710274	4.159136788	8.691759	7.997335969	13.22707141	6.851273977
EC:1.1.3.46	4-hydroxymandelate oxidase	3.526983088	0	0	0	0	0	0	0	0	0	0	0	0.541871475	2.158862254	0	1.848000368	0	0	0	0	0.382101231
EC:4.2.1.108	Ectoine synthase	12.28223063	0	7.836182173	220.3251542	388.0271466	88.04253617	76.7107499	435.803114	248.115821	331.2984032	336.0398491	346.2004206	14.02504986	210.160417	225.6393264	480.2434405	136.0401473	494.9093525	212.2473806	129.2381462	435.7469346
EC:1.3.3.4	Protoporphyrinogen oxidase	2.872233026	0	3.652317835	5.029794814	3.616648352	6.379963347	1.213645754	0	5.796912887	0	0	1.661209287	2.181187974	2.891823709	0	0	0	0.558946562	3.518560885	0	0.949995814
EC:2.4.2.4	Thymidine phosphorylase	20.15798597	12.9732133	17.69954181	39.62160178	27.81285474	21.59449081	25.12369482	32.70684347	13.81278281	50.35965529	34.14393291	40.02436014	19.16025961	29.24989422	52.99241333	29.00239627	23.64384982	42.80156694	22.04445367	68.57036167	28.77378806
EC:3.4.11.25	not_found	5.547668258	4.217612423	12.46566739	3.208643328	4.227716414	21.36282504	17.49827415	0	0	0	1.043696907	6.404793673	6.243111636	5.671030441	0.472252979	3.425218571	0	2.694524414	0.98705144	0	1.152791968
EC:3.2.2.n1	not_found	3.57552932	3.607425189	0	0	0	2.599613817	10.97813156	0	3.867850361	0	0	0	3.869130938	0.981793763	0.765534188	3.589325653	0	1.34691476	4.008496318	0	7.202735448
EC:3.2.1.23	Beta-galactosidase	13.06553271	5.945368052	13.4719442	31.03380202	19.12329692	16.31557193	17.87276722	28.62765727	16.64878715	7.402852245	23.73918028	20.05263516	11.37150195	7.407667954	9.685743499	27.16412382	5.875057916	13.75380245	21.57939388	24.66690065	21.67894124
EC:3.1.13.1	Exoribonuclease II	2.467975563	2.964892954	4.854649506	4.847352737	1.93584113	2.234417507	3.933182756	4.68506105	4.036810884	5.606157248	2.566985865	2.133096067	1.493105908	5.682502267	2.676271257	1.901481461	3.76619665	3.116975631	1.562339655	1.238191931	1.703496759
EC:3.5.1.49	Formamidase	4.631169192	7.639281219	4.194773797	0	0	5.352065184	0	5.61908781	2.13314363	6.543150946	8.768848386	0	7.428099254	2.154652228	0.909336946	0	0	1.439738855	3.183276419	4.547365128	4.59765566
EC:3.1.7.2	Guanosine-3',5'-bis(diphosphate) 3'-diphosphatase	1.780192764	3.995059451	4.523961594	2.152215963	1.29347252	0.601985359	0	0	0.598616144	0	1.108365758	0	1.105005332	1.110958062	0.721279839	1.911135924	3.830079674	0.731668582	1.58976024	2.569661478	1.591614422
EC:5.4.99.23	23S rRNA pseudouridine(1911/1915/1917) synthase	14.66806795	5.193404854	11.37705468	40.41005053	25.36947165	24.26814966	23.20259493	39.02817231	35.22151693	23.00619329	58.16023079	29.91138987	6.283560555	34.12414791	81.92584762	46.70347612	78.4333964	30.86329772	16.68609384	87.31207351	34.0924288
EC:2.3.1.183	Phosphinothricin acetyltransferase	6.877518074	0	0	0	0	0	0	0	0	0	0	0	5.389050249	0	4.150486563	0	15.43045978	4.384483438	2.07275464	0	1.630216241
EC:1.1.1.292	1,5-anhydro-D-fructose reductase (1,5-anhydro-D-mannitol-forming)	7.513531448	8.65741866	1.491207755	7.2126753	0	0	0	0	1.296538264	1.470467261	2.341208783	0	5.471021757	2.435077031	0.53697542	0	8.156486439	0.78392121	2.341187129	5.653864176	0
EC:4.2.1.82	not_found	2.06493001	4.436807559	3.393948272	0	3.774025613	1.961750975	0	3.773604905	0	0	0	2.530638004	1.608722326	1.662826154	0.569731569	1.07442962	0	5.460035201	5.547671624	0	1.47264862
EC:2.6.1.17	Succinyldiaminopimelate transaminase	1.110663014	1.052659359	4.237482247	0	0	1.093248982	0	3.139081148	9.291935303	0	1.928519618	4.667892754	1.082691225	8.311990928	2.631092194	0	0	2.109444337	11.68874613	0	1.29416273
EC:3.1.1.22	Hydroxybutyrate-dimer hydrolase	8.615044397	7.758266057	6.889262699	0	5.948820319	4.084071109	2.420119237	0	0	0	0.580305409	0	4.358016431	0.848626563	0.231794495	0	0	0.77239739	0	1.365113315	0.213609652
EC:5.1.3.13	dTDP-4-dehydrorhamnose 3,5-epimerase	14.05718389	10.43905259	5.302303452	0	12.4733958	1.971793855	2.764468356	0	6.879882476	2.710209272	6.204118479	8.259270974	5.255903698	7.060455232	6.823606925	10.69687403	14.1705994	5.776790921	9.869904326	9.866728253	5.939716319
EC:1.14.14.154	not_found	10.04017767	17.37283298	6.243185006	19.03113038	12.54667599	9.359868857	16.51782046	11.1381328	44.80057059	5.737690036	10.54577827	22.97117953	10.15855464	39.73066694	12.65287248	9.227981014	6.317263349	13.50109038	33.2279016	0	7.97436882
EC:7.5.2.10	not_found	8.668937841	3.003700635	17.44317305	2.426249399	16.02283201	8.544868301	4.432998541	4.577426887	4.318357809	8.454071339	8.050867128	11.75955213	11.12113632	2.79639219	6.668770507	8.34186867	0	17.81402119	5.402014735	10.95769116	5.953580302
EC:7.5.2.11	not_found	18.08143653	32.5532163	35.2090096	38.09958739	27.38657611	18.24969706	22.27520275	25.13346237	16.59015095	25.39145459	13.6188393	19.7250898	26.98642013	13.69718037	19.99415162	32.57509023	27.57718543	21.56059608	15.2636994	14.44215613	21.64570112
EC:3.4.21.26	Prolyl oligopeptidase	3.193549046	1.287218741	1.565113308	3.388858593	1.035152138	0	2.515721164	1.674250093	0	1.488085384	4.954162379	1.140823644	0.880075435	0.284234488	5.740606357	1.001907038	0	1.931922696	1.719237094	7.727747304	0.401231263
EC:2.3.1.12	Dihydrolipoyllysine-residue acetyltransferase	17.02492172	8.194197898	12.40986239	17.96512737	30.20197114	7.025747884	4.683692986	13.06922798	24.65399251	23.69195504	35.2753529	41.87632832	14.65445718	11.15017293	16.62625763	5.810243768	17.93811398	30.42414783	20.03846454	13.82282544	16.69647033
EC:2.3.2.3	Lysyltransferase	5.272673538	5.194098794	9.756983059	11.93163459	0.725386495	4.430596273	2.410590312	0	25.09026692	3.128057876	3.979986957	0	7.584214763	18.30030237	6.554912037	0	0	4.456585236	28.19349773	3.367486547	1.21558432
EC:1.14.13.220	not_found	1.630866337	0	0	0	0	2.377746938	1.081877967	2.223830982	0	0	0	0	1.537948064	0	0	0	0	0	0	0	0.809494799
EC:2.7.2.2	Carbamate kinase	34.95655362	16.60851552	18.91815805	0	10.56096632	9.451306002	7.205768069	18.69809787	7.175928579	0	5.039313401	7.866314564	19.05350913	10.92318306	8.838624184	17.81507312	9.25598382	5.93200506	11.22829771	17.48065625	19.1631558
EC:1.1.1.103	L-threonine 3-dehydrogenase	88.05827476	82.81943114	88.29508306	171.4024209	190.7220618	152.3108955	131.2438282	182.0145562	202.0840146	200.9953191	231.1453322	178.3739956	83.46579133	196.8441148	307.8757886	180.5367267	231.2609631	223.2101616	202.9461104	347.059924	191.9607438
EC:5.1.1.7	Diaminopimelate epimerase	114.3838853	135.0747769	157.5254052	171.1704977	190.6698421	180.6073912	193.2670048	184.9469904	195.3137582	214.834032	270.6936222	181.5055855	133.3333734	150.2025379	238.1192538	168.0719188	269.7561612	226.0834823	193.1696668	175.1802068	164.5652201
EC:4.2.1.131	Carotenoid 1,2-hydratase	5.143459864	1.309460801	1.611039999	0	0	1.240917505	0	0	0	0	0	0	0	0.672781918	0	0	0	0	0.740364117	0	0
EC:1.5.1.6	Formyltetrahydrofolate dehydrogenase	2.088377968	2.582750345	0	0	0	0.549931691	0	0	0	0	0	0	3.286896912	0.591260488	0	0	0	0	0	0	0
EC:1.4.1.23	Valine dehydrogenase (NAD(+))	12.84804843	3.414550042	8.698666706	28.76921898	28.56816676	22.26089778	18.53797176	9.368247053	23.74450102	2.705127816	10.42153907	26.25179002	8.801937023	36.9939447	15.54167704	11.38788861	7.702155835	27.07446065	38.52842925	10.02907728	16.52878452
EC:1.2.1.19	Aminobutyraldehyde dehydrogenase	4.045949014	7.21138143	4.595826397	2.485001063	0	1.792487529	2.57343051	0	1.803459113	2.076832677	0	1.683658061	3.705100564	3.569404383	1.237120166	1.543837794	0	0	1.753533734	4.413729781	0.93162384
EC:2.6.1.82	Putrescine aminotransferase	1.742562199	4.989750739	7.202844477	0	0	1.061171008	0	0	1.071581177	0	0	0	4.888905069	0	0	1.384690858	0	0.650767129	0	0	0
EC:3.1.3.85	not_found	1.901755013	5.666943313	7.232578592	0	0	3.701287996	0	0	3.954606539	0	0	0	2.716034678	8.112471128	3.238745255	3.097183012	0	0	8.631498256	0	7.025773764
EC:1.1.1.14	L-iditol 2-dehydrogenase	2.870834812	0	2.098601623	0	0	0	3.23034717	0	3.397950001	0	7.955502549	2.34664274	0.573371312	1.134796216	1.411623326	7.997086192	0	8.122545368	4.486564772	0	2.249630888
EC:3.4.11.2	Membrane alanyl aminopeptidase	3.511447249	2.486138694	3.150191311	11.15117684	5.807429995	11.68883656	5.325380432	4.136126295	5.323754712	1.721733209	2.290245572	9.601607426	3.359434003	5.264998472	4.419104362	1.66572962	2.574348062	5.61324189	9.588356175	1.099486714	2.106115883
EC:1.14.12.7	Phthalate 4,5-dioxygenase	5.799611883	5.93309798	2.464980867	8.134913015	0	0	2.632728407	0	1.35091597	9.231023239	6.026022346	9.196866753	2.325924114	3.058519942	2.601647599	1.602882209	0	3.624816469	3.763463769	6.221319711	0
EC:1.21.4.2	Glycine reductase	14.5948031	0	4.036328164	0	0	0	8.691136491	2.696727833	2.707543348	0	0	0	11.43226382	0.512513151	0	0	0	0	0	0	0
EC:3.1.1.95	Aclacinomycin methylesterase	1.396998992	1.397383257	0	0	0	0	0	0	0	0	0	0	0	0	0	0	0	0	0	0	0
EC:1.8.5.6	not_found	0.895366841	4.402452837	0.579755067	2.457547639	1.663756154	1.753874342	1.203079219	0	0	0	0	0	0.214567023	1.308546498	1.145266815	0	0	0.551894316	0.414954886	0	0.77522714
EC:2.7.1.19	Phosphoribulokinase	14.7152105	12.80225387	16.01252804	12.47396683	11.22429679	8.474289433	17.33488037	3.943430129	0	10.08159231	0	5.527446167	5.560503073	2.74207526	8.083858828	9.40116688	9.654159045	11.69807665	6.604883585	3.206442422	1.921738307
EC:3.2.1.99	Arabinan endo-1,5-alpha-L-arabinosidase	4.934862925	8.089705072	0	0	0	0.682146124	1.402668918	7.333184391	4.092959258	0	0	0	1.766778526	1.212451825	1.012290914	3.913779537	0	0.41492679	7.332604694	5.061993519	2.437138108
EC:4.3.1.16	not_found	5.24770741	3.83547764	0	7.401028905	4.915258273	2.414521863	3.495360114	7.227380468	1.349241765	3.031816305	0	4.966046206	4.970847422	2.498034697	1.721127979	2.110013254	0	3.312427191	3.599890411	5.726354192	4.006008615
EC:1.3.1.34	2,4-dienoyl-CoA reductase (NADPH)	1.634621786	0	0	0	0	0	4.337524621	0	0	1.928860798	0	0	0	0.781175735	0.787406594	0	0	0	0	0	0
EC:2.3.1.37	5-aminolevulinate synthase	31.83602105	41.49592898	41.08953636	9.501804517	43.27705814	18.10974177	9.810886419	20.0084165	13.22761528	17.33041766	23.97611869	17.09054538	11.2132455	7.030440666	25.98975204	20.84918814	21.44629133	32.51160498	14.17418535	16.38925631	20.30480941
EC:1.14.15.28	not_found	15.95917005	14.97605892	12.62774637	15.63486004	6.241274109	13.00552231	13.559514	8.862029608	42.93200762	0	5.963780277	6.01051802	12.02067922	22.28523774	9.599359564	12.37871117	7.825719832	11.6160235	32.85656703	0	10.92740142
EC:1.18.1.6	Adrenodoxin-NADP(+) reductase	0.914520316	0	0	0	0	0	0	0	0	0	0	0	0	0	0	0	0	0	0	0	0.2835301
EC:3.5.4.40	Aminodeoxyfutalosine deaminase	6.256778872	3.554481834	8.059635936	9.562832456	4.506996086	10.32153503	1.566408875	0	6.138103718	0	8.54541151	13.43393379	1.595409349	8.900620312	3.946845868	3.844322709	7.279135877	10.13589018	7.630396207	4.850490366	4.74923711
EC:4.2.1.5	Arabinonate dehydratase	2.203796913	0	1.387162965	0	0	0	0	0	0	0	0	0	0	0	0	0	0	0	0	0	0
EC:2.7.1.130	Tetraacyldisaccharide 4'-kinase	47.98011292	45.60002329	41.31655001	110.2660441	68.11125642	61.65209947	75.43553639	121.750125	49.60800404	116.0364333	93.98781704	114.5394038	30.72926709	50.40325872	134.5820436	74.82683813	126.5701876	106.233482	61.59857063	147.9188387	59.08834181
EC:2.7.1.45	2-dehydro-3-deoxygluconokinase	10.90229174	6.589135468	5.121528164	0	0	0	3.523883663	0	0	0	1.220680913	0	12.7979373	0.628787546	0.554201571	2.199864584	0	1.687378058	0	0	0
EC:4.3.1.14	3-aminobutyryl-CoA ammonia-lyase	3.318144692	8.812086122	8.366654203	0	0	0	8.790300756	0	0	0	0	0	3.111521049	4.63700604	0	0	0	0	0	0	1.120353307
EC:2.3.1.61	Dihydrolipoyllysine-residue succinyltransferase	15.91879995	21.39008165	9.072459665	16.79492879	17.08544278	12.9292221	16.01238189	11.07277559	12.3995029	14.20761094	17.46306124	20.36001533	8.305652931	9.313667759	19.08867535	4.908400948	7.693251608	21.70207981	7.996244579	40.42623345	15.33610221
EC:4.1.3.36	1,4-dihydroxy-2-naphthoyl-CoA synthase	27.50119377	51.77875839	33.94348718	75.22236184	59.98439805	51.49774524	54.5169206	30.66688381	94.86229313	21.01888556	24.91573981	58.62646114	47.50338064	110.208138	27.89514943	35.07723696	10.32539486	62.74801759	93.98324761	6.64215135	52.94702074
EC:5.1.3.14	UDP-N-acetylglucosamine 2-epimerase (non-hydrolyzing)	6.871678622	4.377716817	7.723125276	0	11.33994388	2.272864393	4.742907591	12.21685578	3.531820143	5.427915665	1.014004092	8.559919833	4.354535482	2.643250733	6.76147761	1.818907287	0	6.9748142	4.058479157	9.644422999	6.052409907
EC:1.3.8.5	not_found	1.136627489	1.060103604	0	0	1.924132413	2.11048684	0	0	1.029303775	0	0	0	0	0.468451074	0	0	0	0	0.990418475	0	0.34185603
EC:3.5.1.11	Penicillin amidase	4.080601548	3.894470191	8.668538254	1.727195875	6.533156877	3.730205836	4.562586272	0	2.472806925	0.592020128	3.475774399	5.630909671	8.590497031	3.030894472	1.190208841	2.664626138	0	2.167655226	5.710307264	0	1.93615318
EC:2.4.1.83	Dolichyl-phosphate beta-D-mannosyltransferase	9.542802787	6.143091829	4.282432514	17.37953056	6.448443764	3.294650903	6.64360658	0	15.32345612	0	5.263026123	3.134234709	3.160614889	17.03710749	8.955235952	0	0	2.818669304	23.9156023	0	4.398873278
EC:1.8.1.7	Glutathione-disulfide reductase	5.816993777	3.725085234	4.825111787	4.871633009	11.03520045	1.847814013	4.934557748	10.88941594	6.548309213	18.19942088	14.21551785	6.72179685	5.764271884	4.965871948	11.55300581	16.10579734	6.21460331	10.95773544	11.23934439	30.53503237	7.621038831
EC:2.1.1.341	not_found	6.520143331	12.76138843	8.20459107	15.13830623	3.478023604	20.64168725	28.19948599	17.5936759	16.29221309	0	2.454093284	5.139698769	8.768244046	25.24077313	5.446116573	10.41815697	0	10.16337768	17.67658133	3.929159953	22.14822435
EC:1.1.1.262	4-hydroxythreonine-4-phosphate dehydrogenase	48.82823942	33.72333838	51.61874468	54.21047675	76.47053119	61.02536815	48.61115586	80.61370529	60.15999264	118.483247	100.3701803	92.43172542	41.25384913	53.14729501	108.2341113	80.8745066	59.98488558	85.88223606	43.00174216	125.5139379	89.63661678
EC:4.2.1.77	Trans-L-3-hydroxyproline dehydratase	8.765933963	11.1068149	6.49992203	21.20808816	53.88539227	6.141907544	6.862598685	20.59190037	11.68056716	21.14347447	11.52528287	9.524577588	14.40676646	11.40912018	17.39178404	16.53506955	24.57313138	20.25321138	9.156394396	16.50394995	13.47887627
EC:2.7.1.6	Galactokinase	18.15055924	15.75917488	24.5264886	21.42494115	12.81449087	11.97325896	15.67052377	13.65694162	19.02833441	7.902290902	18.7686458	12.86114692	29.03580364	29.31009589	8.103984057	7.135589133	15.07212986	27.13710543	13.34905675	9.376912392	15.00836495
EC:5.3.1.15	not_found	7.155330161	4.587395883	3.001185199	0	0	0	0	0	0	2.712007288	0	0	3.394737258	5.554383331	0.989477464	3.851249416	0	0	10.70393726	0	0.776046004
EC:1.13.11.1	Catechol 1,2-dioxygenase	2.983030205	0	1.846594423	0	14.69590988	2.641737189	3.806710724	7.977020935	2.960242486	28.35964203	21.68862521	2.672148869	1.492623521	0.648973626	19.24643102	2.195497445	0	8.67481974	2.623219254	17.64795063	7.081158678
EC:2.1.2.5	Glutamate formimidoyltransferase	1.223723754	0	0	0	0	1.663129853	2.417795634	0	0	0	0	0	3.414135099	3.735867873	0.69669804	0	6.158483361	0	0	0	0
EC:2.7.1.210	not_found	3.006296472	3.681669965	2.785441587	4.183315845	1.419298456	2.19613389	1.961097156	1.977712262	3.875767819	2.632259488	2.694345527	4.222178756	4.938215406	0.707198866	2.227346201	3.620739852	0	3.215102777	0.669927865	0	3.476332382
EC:3.5.1.87	N-carbamoyl-L-amino-acid hydrolase	12.5861074	11.17452235	13.02573755	0	5.858176356	2.012357796	5.424546718	2.771441014	2.187908321	14.13636075	4.670960655	11.62752881	14.93950935	4.357870529	9.936750258	5.003443874	0	9.506174049	4.637343583	13.1987819	3.063978901
EC:3.6.1.31	Phosphoribosyl-ATP diphosphatase	122.4440013	77.17153233	87.27896932	387.5556959	313.3322879	202.4891174	207.605395	162.65241	280.8461568	351.0615883	274.8314094	547.1341195	95.67966562	293.5838399	288.1832799	268.1724127	79.48113539	349.5798235	323.1288692	248.9050491	339.0297629
EC:2.1.1.61	tRNA (5-methylaminomethyl-2-thiouridylate)-methyltransferase	7.637674991	4.802858974	5.987492958	7.55128587	25.47121488	8.211823469	4.68062948	8.642543798	9.698798509	59.06522324	45.36944074	6.477441651	1.632761185	3.985662566	29.85127639	14.40927665	18.24392214	13.40618918	10.83105873	32.81757604	13.83297976
EC:4.1.1.47	Tartronate-semialdehyde synthase	2.750375595	3.488288975	1.161588291	2.430493742	1.985933768	0	4.844288778	0	3.503681012	8.547154303	4.584941615	3.486283329	2.978406942	1.206141739	4.080521725	0	5.483502046	4.220825466	3.203915173	0	3.779044897
EC:2.6.1.105	Lysine--8-amino-7-oxononanoate transaminase	1.918137956	0	1.239273097	0	3.529473658	2.711635896	0	0	0.956261028	0	0	0	1.30111881	0.891771044	0	0	0	0	0	0	0
EC:4.2.1.136	ADP-dependent NAD(P)H-hydrate dehydratase	3.485837481	7.851620254	3.748852841	10.61510118	8.144534231	11.06355005	5.087552059	14.93004422	9.870619904	2.583462599	4.390225499	8.899753087	7.225072803	14.23413761	2.639168087	12.68310663	21.04293682	10.85076006	8.723755292	1.885141117	5.499631878
EC:2.5.1.41	Phosphoglycerol geranylgeranyltransferase	10.04300936	0	4.262254636	9.356407556	3.246415181	1.636563765	9.211381273	0	1.774456796	1.915762446	9.548996476	6.956511926	0.797781537	1.602915668	2.884303524	0	0	1.132043669	3.108291427	0	1.172445457
EC:2.7.8.23	not_found	7.087466597	2.781613787	3.557466196	0	0	2.738405436	0	0	0	0	1.339587331	0	3.348477451	1.358343704	0	0	0	0	0	0	0
EC:1.13.11.8	Protocatechuate 4,5-dioxygenase	10.27245751	16.19224528	13.42913285	7.993111217	12.39488484	48.53668028	59.16396953	32.68142426	43.01463402	8.316175004	7.32822147	8.364542429	4.572349009	43.27276496	4.256201294	48.7422976	0	1.88521393	28.79055949	19.69889929	36.8891374
EC:1.1.1.27	L-lactate dehydrogenase	6.697314462	11.85820486	3.47262072	7.421527789	33.55908833	19.59189707	25.00815335	21.31464748	18.15639329	14.00212862	15.62813464	35.40340942	10.02656967	20.9195635	9.926612203	17.25795958	0	25.78059554	20.67145842	11.4613951	29.88334039
EC:5.3.1.6	Ribose-5-phosphate isomerase	82.20435642	136.5240453	99.3839077	92.05838997	170.4657588	109.6465142	106.0174088	158.3553832	162.4451011	185.5209832	223.2717089	170.0038034	79.65715742	145.2278543	291.8359554	222.7784989	229.2270027	208.3939107	165.4464334	233.0112843	159.598762
EC:4.2.1.17	Enoyl-CoA hydratase	21.54557801	24.48917951	32.82150291	80.00872354	21.67271714	22.05820979	33.45622793	39.60019201	102.1356519	9.438900535	13.46041229	40.81114589	30.72819154	127.9853114	32.84673903	34.06169968	48.28592734	20.93334751	140.7724135	11.49291277	28.48508822
EC:1.14.14.5	Alkanesulfonate monooxygenase	10.98007354	13.20453741	4.187475285	0	10.57059623	2.155750696	4.544143877	0	1.969968661	10.72990455	6.312389663	6.381552784	7.418710371	3.843650448	9.526807533	0	0	1.270547358	2.180410625	23.36889703	0.984540282
EC:2.1.1.307	methyltransferase	5.68552715	18.04487485	3.987768252	4.470589658	0	3.212722612	6.361390234	4.399444193	3.26790689	0	0	0	7.854883751	7.613864644	0.675777124	0	0	0	4.17336347	0	1.583458731
EC:1.14.19.9	Tryptophan 7-halogenase	4.964506191	3.197907168	1.001601724	0	3.142901187	2.372790796	4.265398399	0	0	0	0.728279513	1.506390969	4.204839376	3.818371822	0	13.05837278	0	0.982024043	1.484266035	0	4.359423689
EC:2.5.1.108	2-(3-amino-3-carboxypropyl)histidine synthase	0.935587937	1.747274947	0	6.07347983	1.714170876	0	0	2.205827724	6.634369627	4.914088265	1.323840634	11.38006258	1.100713028	0.434920804	2.070824594	0	0	8.210739001	3.408691209	0	0
EC:3.2.1.133	not_found	5.055399451	4.858113818	4.728939148	2.012467405	1.384419116	1.240542809	0	0	0	1.671828363	0.649408244	1.365029067	1.751650842	2.371516746	0	0	0	0	0	0	0.201866038
EC:2.4.1.19	Cyclomaltodextrin glucanotransferase	3.08103682	5.469700544	6.295407259	0	0	0	1.708186862	0	1.268953732	0	0	3.652126542	3.24504885	0.626674236	0	0	0	2.317540623	1.086254557	0	1.217328408
EC:2.1.1.190	23S rRNA (uracil(1939)-C(5))-methyltransferase	15.38753534	40.02251764	27.68000802	47.78206552	80.38628601	22.70442258	23.16470904	64.88049486	26.47287722	123.7916296	99.50785879	38.10549671	21.82718274	26.17766838	125.4687794	52.01177583	94.20280317	90.41730109	22.68619731	145.4259112	50.92107701
EC:2.4.1.352	not_found	1.506284668	0	0.936772677	0	0	6.724732528	0	0	3.059342283	0	0.664694308	2.859866287	2.529396562	2.486099039	1.274950069	1.170720759	0	2.863987826	2.055097309	0	3.818488875
EC:3.7.1.17	hydrolase	1.533178735	4.430789043	0	21.01351996	8.734003289	10.45347669	6.079014918	4.022720133	28.87483169	13.85141545	6.758738369	5.47464578	3.584287069	18.1982495	5.029136551	2.382548058	0	3.734609321	18.47386197	0	4.052935266
EC:1.1.99.36	not_found	6.88173664	5.622285384	2.940573646	0	11.07533665	7.789158596	3.123248972	9.255049342	13.04206932	1.312889086	8.274705419	8.8271304	4.87745745	9.740286337	6.841400671	0	0	5.70172364	22.14135704	0	4.241603546
EC:2.3.2.26	HECT-type E3 ubiquitin transferase	1.942609134	0	0	1.768228305	0.678488337	0.518767321	0.164764158	0	1.043715136	3.812284906	0.79375596	1.970287878	0.976941092	0.200478119	1.205191651	0.711756205	0	2.622583889	1.845326173	3.588086561	0.233976224
EC:5.1.3.30	D-psicose 3-epimerase	3.212528682	0	2.01063058	0	0	0	2.061029564	0	0	0	0	0	5.225365167	0	0.615499588	0	0	4.697096152	0	6.596723364	0
EC:3.6.1.55	8-oxo-dGTP diphosphatase	3.518558041	1.424971009	4.673730323	0	0	3.543582608	0	0	25.46355862	1.741669375	0	0	0.725998754	17.38975704	0.593005164	0	0	3.377196376	5.725976521	8.109603392	2.239837817
EC:3.2.1.204	not_found	1.78826507	2.229817517	2.865434205	6.449407317	5.647390392	14.35391356	7.591976512	10.70341971	2.314235537	1.36545435	2.612451245	8.646692696	4.56068352	5.654516347	5.676880173	14.81014915	0	8.121566493	4.21237107	2.378419882	36.0359846
EC:1.3.99.27	1-hydroxycarotenoid 3,4-desaturase	0.828901173	0	0	0	0	0.785462264	0	0	0.846976179	0	0	0	0.390300802	0	0.387086435	1.478613359	0	0.54643196	0	0	0.572300117
EC:1.4.1.21	Aspartate dehydrogenase	8.007752517	3.208449752	5.941708425	8.956940148	0	0	4.134711383	9.02485167	3.231292366	31.91084421	4.268732835	3.00736164	6.756502995	2.947273553	4.190178955	0	0	7.073119478	2.788709401	31.78657515	3.175185763
EC:2.3.1.39	[Acyl-carrier-protein] S-malonyltransferase	4.273415244	9.759753377	8.771099602	1.535055342	21.40371631	2.593385736	7.157737059	7.523888385	10.44645339	4.636996675	6.4589404	12.7957416	6.5209772	16.06143496	6.574169653	4.588871564	0	7.000481423	24.4504065	3.009738611	9.064162495
EC:1.7.1.4	Nitrite reductase (NAD(P)H)	2.573361444	2.414500608	3.389933527	3.144963467	5.364582115	1.677209574	1.519516488	0	0.55032259	2.764380797	4.443022503	1.443674369	1.164407324	1.925981237	1.614877755	0.78807021	0	2.734059166	0.870284788	4.643467056	0.740718191
EC:1.14.15.15	not_found	10.798688	3.133675683	9.334645439	5.969039421	0	4.079130536	2.806077681	0	0	13.44367439	0	0	5.004012939	0.9786521	1.761189628	0	0	0.662791456	0	0	0.699517821
EC:3.4.11.5	Prolyl aminopeptidase	8.099905914	18.38639144	15.58146758	59.86012421	30.64655177	30.20002634	35.7210827	53.46164888	32.93707538	56.73867548	56.15635259	82.76013105	13.78670808	40.01741281	107.773841	64.08547679	62.95501252	45.2628307	48.49914075	110.5203762	42.97558539
EC:1.17.2.2	not_found	0.70427451	0	0	0	1.183839568	0.703046789	0	0	0	0	0	0	0	0	0	0	0	0	0	0	0.417476951
EC:3.5.1.108	UDP-3-O-acyl-N-acetylglucosamine deacetylase	37.18437635	48.86493572	61.11533301	90.08923759	157.1269374	66.28807986	91.64996151	175.4563299	98.33208457	344.3893258	273.4095093	167.3460912	40.89551064	72.7082418	228.6544672	205.1288635	254.3517927	184.1201236	92.75236943	351.8406654	149.3316102
EC:3.4.13.9	Xaa-Pro dipeptidase	3.883637698	8.505333741	6.037885768	18.86805517	31.82620348	23.43407174	28.28692652	49.55669091	28.79050092	48.21986354	25.10340288	18.328523	0.918107111	19.45455654	59.96673648	42.05066785	6.506452502	37.67284322	18.38750613	77.62481313	32.68533847
EC:1.2.7.11	2-oxoacid oxidoreductase (ferredoxin)	3.796653732	0	2.244488027	0	0	2.775215939	0	0	0	0	1.223034109	0	0	0.633665693	0	0	0	0	1.213745671	0	0
EC:1.2.1.18	Malonate-semialdehyde dehydrogenase (acetylating)	0.897120761	0	0	2.089211626	0	0	0	5.033022203	1.754345857	0	3.053746503	0	0.798669935	0	2.813953687	0	0	1.165533694	0.767302661	13.18114408	0.293257457
EC:1.1.1.16	not_found	11.69801104	0	6.23897641	4.922241751	0	0	6.757581113	4.556392034	0	11.74777389	0	0	0.766128371	0.778849715	7.255836752	0	0	0	3.041926605	3.614470018	0.55220292
EC:2.4.2.47	Arabinofuranan 3-O-arabinosyltransferase	4.48116297	4.453998168	1.579669232	2.830587931	2.143810727	1.92270202	4.655519136	5.400391319	24.30387603	0.403759725	4.785463659	1.803029345	5.979606401	12.51077879	4.028813514	1.650057648	4.409533786	1.074259723	15.23354913	0	2.761927082
EC:1.14.14.12	3-hydroxy-9,10-secoandrosta-1,3,5(10)-triene-9,17-dione monooxygenase	9.125571811	11.33470304	7.282707627	31.35757154	21.52241416	7.599295505	10.40985966	6.023070649	38.92120015	5.073539788	6.98594723	17.06612965	6.486998035	32.02650027	16.74680362	3.520598602	14.90857023	4.780779462	22.57160314	0	6.397032775
EC:4.99.1.3	Sirohydrochlorin cobaltochelatase	18.22943644	12.88186498	16.3379767	0	2.777369986	6.822095559	1.927359295	0	0	0	0	0	6.122262859	1.947429478	0	0	0	0	2.349367578	0	1.28866759
EC:2.7.1.24	Dephospho-CoA kinase	16.41135808	37.73434679	30.89152832	34.23619219	54.74295328	45.45263064	49.99570545	38.62112771	36.00770731	77.62709521	57.24507306	112.8068488	24.24431054	39.74326768	70.11772108	51.07648069	50.19196943	79.79955655	40.34744132	115.4767363	50.78523061
EC:3.5.2.6	Beta-lactamase	5.535344111	8.354389877	5.301304392	51.31189433	26.22150849	12.84372486	15.56951843	3.795381478	10.13583718	20.06816231	11.71838021	28.27655047	8.581362423	14.74928917	42.03518308	20.96611274	38.56231187	17.90843019	23.06779191	0	11.63670923
EC:6.2.1.30	Phenylacetate--CoA ligase	17.7214749	15.2761202	24.53781789	2.696422799	11.31651551	5.660401781	5.4454245	7.895284151	13.02368712	6.731395776	21.06671003	7.647737191	12.458132	7.894948175	16.61161894	3.134512151	19.39658672	15.43130954	15.97322944	8.323077678	2.968767147
EC:7.2.2.10	not_found	6.744774263	9.519545148	4.798034409	32.93321305	12.07522256	1.997631914	1.475737188	4.171709767	18.56252764	25.30640911	13.64487874	6.413382923	6.530736731	14.34115207	18.19764858	5.163080038	11.06625387	8.935003927	19.10348541	30.70919431	5.524168406
EC:2.7.1.16	Ribulokinase	5.476605576	6.654259892	9.563260765	4.145658794	4.30885743	7.398736648	9.054724039	2.121900585	3.847551528	3.630729614	5.762457473	4.390901599	5.036679935	8.005489519	4.538165083	6.204660298	0	5.712240477	6.238964733	5.095963306	3.994013581
EC:1.14.99.15	not_found	9.412146359	13.3827313	13.00024156	0	0	4.032913373	2.748526255	0	0	1.204922082	0	4.000618695	7.898623604	1.470028602	0.882568853	1.746277309	0	1.302962946	0.942949348	0	2.456180588
EC:4.1.1.36	Phosphopantothenoylcysteine decarboxylase	2.249839167	1.025218641	4.887317574	9.194211095	6.239042923	3.210825554	1.384957256	3.093597057	18.39949871	1.221118884	2.058496301	4.430013723	4.871167758	13.90801845	3.92566636	5.167414099	0	6.637779216	22.63229015	5.122047676	7.627941946
EC:1.1.1.394	not_found	5.227579658	6.391784605	1.661196158	0	0	1.253946306	3.431381589	0	0	0	0	0	6.203702387	1.846608879	0.541717068	0	0	1.589489223	1.170935661	0	0.43156886
EC:1.4.1.4	Glutamate dehydrogenase (NADP(+))	5.78770593	2.944888735	3.838476562	31.04401683	21.44665798	9.406348566	14.94872636	18.39187645	20.75698799	22.04469735	32.18354978	13.38994765	7.573950156	15.71229539	14.513827	12.98232481	6.379987394	15.55724233	26.6794536	25.55479572	21.54002974
EC:1.14.13.210	not_found	3.133240539	1.526661847	0	0	0	0.749531077	2.099460364	0	5.617722627	0	0	0	1.46764283	5.863440891	0.709883323	0	0	0	4.290946229	0	0.260996102
EC:1.13.11.25	dioxygenase	17.72562567	17.18443212	16.67182214	12.69058884	3.072005398	18.38257636	25.4071259	0	41.99622019	8.080768137	5.157915451	22.60484713	32.84866149	64.71167003	16.53831542	21.37888185	9.695467386	8.320306338	60.05989962	0	18.34331252
EC:1.1.1.3	Homoserine dehydrogenase	8.007520557	3.623720551	15.47258694	19.56932445	7.693006936	4.355510296	2.672794325	5.456980704	48.62387406	16.73643557	18.76661414	15.34340486	13.67415643	26.23339639	13.82195813	6.811704285	6.509467261	16.44032352	13.0936955	10.9958876	8.654602384
EC:1.4.9.2	Aralkylamine dehydrogenase (azurin)	1.019428082	0	0	13.64810426	3.275656582	0	0	0	0	27.60347129	13.15400969	0	0	0.36984856	22.22976954	0	0	0	0	27.88347482	0
EC:2.7.7.80	not_found	1.091311501	3.16327799	4.182271542	0	3.201571653	1.806061929	2.024490433	0	0	1.504009928	0.912234318	0	1.423849106	0	0.356068847	0	0	3.948923358	1.731040348	4.990937241	1.56677297
EC:2.5.1.1	Dimethylallyltranstransferase	3.864166808	1.299099581	0.999191312	6.11791762	3.098129489	4.869827151	3.568323345	0	2.069781636	0	3.082632292	4.359963514	2.918175706	1.726638111	4.90228046	1.696215396	0	5.184431876	0	2.115384179	0.326058305
EC:1.2.1.36	not_found	3.730878177	0.838271405	1.112192104	0	2.000673413	0	0	0	0	0	0	0	0.798876453	1.648288505	0.357983613	0	0	0	2.512727283	0	0
EC:3.5.99.11	not_found	7.085728046	10.13840969	4.369397969	0	0	1.774273852	4.722111187	0	1.736282171	0	0	0	3.28129049	3.233533557	0	5.55270252	0	1.041319673	1.553893663	0	0.562932015
EC:1.14.14.1	Unspecific monooxygenase	2.897636285	1.872810742	1.903717882	0	0	3.166921506	2.332055392	0	0	0	1.117053664	0	3.682958427	1.773594362	0.550050836	0	0	0.509203326	0	0	0.14458688
EC:2.3.1.101	Formylmethanofuran--tetrahydromethanopterin N-formyltransferase	10.18542536	5.725872534	16.27994852	12.23237935	27.74346828	6.778334163	9.393304512	3.659450702	11.88685726	8.184247231	10.84280888	5.358739635	14.58010262	7.512657174	6.826095507	4.615470082	0	24.55301597	3.922835725	15.45081219	2.379889758
EC:6.5.1.7	DNA ligase (ATP, ADP or GTP)	1.404461692	0.687499559	0	0	0	0	0	0	0	1.779227607	0	0	0.34635662	0	0.312104537	0	0	0	0	0	0
EC:3.5.3.9	Allantoate deiminase	3.847836775	0	0	0	0	0	0	0	0	0	0	0	0.50737132	0.434882747	0	0	0	0	0	0	0
EC:1.5.99.14	6-hydroxypseudooxynicotine dehydrogenase	3.203785812	1.094658786	4.654805266	6.016753204	0	0	3.019899547	0	3.363179304	0	2.587973434	0	0.774158106	2.970204711	3.484522505	2.495191509	0	0	2.582717591	0	1.043367303
EC:2.3.1.129	Acyl-[acyl-carrier-protein]--UDP-N-acetylglucosamine O-acyltransferase	45.97956836	31.17204749	25.7382471	50.18823702	90.48015811	58.98216651	29.3996572	123.4837111	59.21824978	110.4422691	109.4917724	76.69933702	29.67418633	62.13040877	120.4506703	104.6584898	85.42385916	129.3781471	51.32112417	136.6838394	79.38822096
EC:2.8.2.20	Protein-tyrosine sulfotransferase	1.310880688	0	0	0	0	0	0	0	0	0	0	0	0	0	0	0	0	0	0	0	0
EC:6.2.1.16	Acetoacetate--CoA ligase	0.67455008	1.939474099	1.687356728	3.666156955	2.49243932	3.893599492	4.373603647	3.62398956	4.753009276	1.517502562	2.933656116	7.640754174	3.81795527	1.873408316	4.442349267	5.446233408	0	8.146155478	5.954192735	1.390231936	6.977606556
EC:2.8.3.6	3-oxoadipate CoA-transferase	11.96478523	16.74941035	17.05004411	10.02963764	36.10695544	4.97281552	16.2302098	35.35610829	12.29407629	20.63796334	20.98290083	13.44781841	13.26029123	4.072571152	31.28692775	17.73283357	0	21.57615718	7.726736927	48.33222558	14.40928507
EC:1.1.1.87	Homoisocitrate dehydrogenase	8.760193917	2.447280461	0	0	14.42490298	3.508546237	1.51297601	13.68420099	2.584570142	1.454250795	1.132638467	7.139522744	3.009783466	4.691778824	4.277488615	4.089899616	8.36234062	8.540517866	15.86582506	0	3.34290331
EC:2.7.1.21	Thymidine kinase	28.14706836	60.6743409	21.5412626	133.1710166	95.95242858	90.80988384	76.5556453	170.9934175	105.1716505	67.53644072	93.44231167	100.9952328	42.50462937	80.35140823	117.6227514	145.6359069	139.0016267	140.1302889	136.782132	159.0379082	152.1912705
EC:3.2.2.27	Uracil-DNA glycosylase	47.12146226	73.01485194	92.37974135	195.1794175	237.0739769	106.1077024	87.41854136	172.1413577	219.079305	202.0766695	246.6710024	275.3991636	64.58231974	223.7643821	207.7224204	167.9205459	120.583766	193.8282524	196.9724129	151.719138	228.7298736
EC:1.14.99.46	Pyrimidine monooxygenase	25.31375545	27.1070326	21.00761848	23.39015645	17.23622691	7.048830962	11.13143179	0	4.865542651	8.232297869	3.269131697	8.876199851	14.32841331	5.043689607	3.205389985	0	0	4.710803687	5.520177111	0	4.820025136
EC:1.7.7.1	Ferredoxin--nitrite reductase	0.749414169	3.684959854	2.863263861	2.012347181	0	0.748566008	1.027258425	0	0	0	0	2.909435367	2.840192255	0.370828237	0	0	0	0.426615424	0.648832418	0	0
EC:3.4.14.11	Xaa-Pro dipeptidyl-peptidase	6.939300835	6.889309321	9.15850753	4.220454285	5.328434737	9.383481855	6.893202195	1.774788188	6.602152999	0	0.567129225	0	10.19504421	5.793674478	1.782763847	0	0	5.945834404	3.686981209	0	4.878455402
EC:3.2.1.80	Fructan beta-fructosidase	0.725533273	1.989971736	1.573733713	0	2.805028442	1.388076788	0.966727589	0	0	1.340075065	0	0	0.83889501	2.881437883	0.311466906	1.274848834	0	0	0	1.597121017	0.243447574
EC:1.2.99.6	not_found	6.838329201	5.100914737	7.423707216	0	0	2.751794827	2.288425465	0	0	0	0.64505039	2.666002073	2.408141177	0	0.623495315	1.088172802	0	0.445357517	0	5.242543431	0
EC:5.4.4.3	not_found	9.584147551	5.570301448	14.28022121	2.895106584	14.49798104	4.646455024	4.003605555	10.32278029	3.86390375	17.52687913	5.174222776	10.85679758	6.464779894	4.484705307	15.30521146	8.012761617	0	7.011736222	4.170645937	22.30869978	2.284699197
EC:1.1.1.271	GDP-L-fucose synthase	4.026188423	5.382998109	24.87067627	0	2.606394504	6.616595927	1.792463802	7.202362788	9.415021944	1.537767643	10.00133697	0	2.57524453	3.251661887	6.238224547	2.09219961	0	8.719457775	1.286772539	0	2.718177687
EC:4.2.1.55	3-hydroxybutyryl-CoA dehydratase	14.06967008	11.09167176	24.66381637	0	0	0	0	0	0	0	2.504982469	0	5.32460741	0	0	9.011619188	0	0	0	0	1.848108246
EC:4.2.3.3	Methylglyoxal synthase	7.523854663	18.66097918	18.33192626	61.3063623	52.27182227	5.396597499	47.96305972	54.18272692	24.16174979	16.07015398	42.69101866	63.83376795	10.39155645	30.10018412	22.79250248	18.88670154	20.99332373	80.75442268	19.21673725	51.59258304	54.19906062
EC:2.8.3.23	not_found	3.972158259	6.994989732	0.997091698	0	0	0	0	0	0	0	0	0	1.436180783	0	0	1.350675151	0	0	0.731223149	0	1.360775734
EC:2.7.1.20	Adenosine kinase	1.313747849	2.604742097	3.380294333	11.16086244	0	0	0	7.242474675	15.18082014	0	2.411817373	7.539090009	4.401792701	15.8232852	5.684515501	0	0	3.309232803	17.11159579	0	2.252286124
EC:7.5.2.12	not_found	5.116820751	5.166728105	8.63736507	9.422637052	31.35239883	4.222351593	12.60837537	6.970203033	8.936808683	92.2794509	74.75901879	26.44386537	5.760060479	10.11119971	16.72557232	71.07470062	29.06455861	31.34585379	5.324035607	35.8078736	12.91508599
EC:1.3.99.38	not_found	2.191156768	7.146879582	6.676908595	0	1.988465108	0.964601258	1.45383994	0	20.13274757	0	0.933990421	6.015124088	2.002368815	19.11308349	2.688010605	4.953200086	0	3.8467319	13.31811562	0	3.441182096
EC:1.2.1.71	Succinylglutamate-semialdehyde dehydrogenase	8.883758628	14.79746905	15.21148316	10.0015601	22.21436887	57.29505131	66.03518269	46.15812219	36.87550465	110.5964777	83.6082184	11.59950912	15.34059487	36.57157379	27.36869952	50.05455134	59.88670477	38.6302434	28.98714654	48.44380401	27.03556479
EC:2.4.1.33	not_found	0.943128992	0	0	0	0	0	0	0	0	1.165988166	0.866515696	0	0	0	0	0	0	0.544495066	0	0	0.591229823
EC:2.8.1.12	Molybdopterin synthase	10.55949058	25.0594266	22.69016091	0	43.25455505	22.42109118	14.51832055	22.93251427	26.51149015	34.59394642	11.13142633	48.07347397	28.34746348	15.00470619	21.41164477	22.29290182	0	26.87822328	17.2636186	34.84895551	16.85372106
EC:1.14.12.15	Terephthalate 1,2-dioxygenase	10.45959549	9.09525736	6.572664474	10.97432478	11.70066223	10.29898444	5.525405928	0	2.145227942	24.60082615	25.77418908	7.983307011	4.670719118	5.937064002	10.22253437	0	74.6027408	10.36929725	10.03290365	8.932279469	2.327539221
EC:1.13.11.24	Quercetin 2,3-dioxygenase	7.557193255	13.50898957	13.24345091	5.247391421	2.825742739	23.64873664	4.716962529	8.134656123	7.151053362	6.494778946	20.60571941	5.626676617	10.52356622	16.90891219	6.620226083	18.88175376	0	10.91917889	12.20217113	13.99963583	8.816322271
EC:2.4.1.327	Aclacinomycin-T 2-deoxy-L-fucose transferase	2.925254483	0.956249387	0	0	3.726978891	0.974138631	3.986038384	0	0	2.261944382	2.644268466	1.880674396	1.872062497	0.9548777	0	9.284779501	0	1.230746694	0	0	0.648716347
EC:3.2.1.135	Neopullulanase	1.425234415	3.297990697	4.153841157	11.07594424	0	1.735565088	1.752199403	0	2.910101784	0	1.782973407	1.414106601	3.11501935	9.455730472	3.930191087	0	0	0.932475749	3.5677299	0	0
EC:2.7.1.86	not_found	1.380854998	0.919252654	0	0	0	0	0	0	0	0	0	0	0	0	0	0	0	0	0	0	0
EC:4.2.2.23	Rhamnogalacturonan endolyase	3.111499981	3.789192885	1.577096193	2.155206026	13.67869207	4.679087349	6.989701235	5.202726622	5.760560059	4.653325518	4.167772653	1.699535833	2.3709626	1.983337906	2.602223734	1.423924006	4.167773894	6.075281447	2.134842891	2.089593351	1.599851931
EC:1.14.13.24	not_found	2.27434748	7.41790139	2.655257931	0	4.010154854	3.149026323	5.700131175	0	0	1.252547948	1.703926303	0	3.038138339	1.548236769	2.763749158	0	0	2.523664927	0	0	0.97822452
EC:4.1.1.7	Benzoylformate decarboxylase	3.255126697	7.130213401	1.04099717	0	0	2.425474069	7.851149043	4.29865824	2.743997884	12.81702855	25.82268383	0	3.818905932	1.917747835	1.056497379	1.32729546	5.390504275	7.234526576	0.717862315	5.799985026	7.847599565
EC:6.5.1.3	RNA ligase (ATP)	1.501770222	3.965735322	2.315988473	0	3.076160272	2.626425381	1.231504428	0	3.392259179	0	0	0	3.328479479	1.605882415	0	0	0	0.972696516	0	0	0
EC:2.6.1.30	Pyridoxamine--pyruvate transaminase	5.56791194	6.426877883	11.03556615	0	4.209908189	2.102358856	0	6.025290493	1.13276785	0	1.002996248	6.198733665	3.115155704	0	2.78659949	1.739349752	0	8.716076257	2.980466042	0	0.722113684
EC:3.2.1.78	Mannan endo-1,4-beta-mannosidase	0.870141891	0.887467256	0	0	23.92256637	7.754748165	1.221553958	4.614959005	2.919558006	5.717447857	9.666125708	3.097034008	0.726769224	1.982306262	0.744441674	2.749233877	5.960429462	8.475666302	5.311500113	8.739906851	4.299394928
EC:1.1.1.169	2-dehydropantoate 2-reductase	11.57738862	9.260348111	3.519302529	0	2.55516639	1.408719458	3.798226801	0	7.911249981	3.365449219	2.43355796	0	4.484496161	6.612796658	1.714319894	6.599876777	9.611885771	3.439218143	2.410998572	5.82532549	0.897136791
EC:3.5.1.25	N-acetylglucosamine-6-phosphate deacetylase	2.138502735	0	0	0	2.100067892	0	0	0	1.145400505	0	1.943318032	4.198441136	1.485005341	1.588992199	0.4774387	0	0	0	2.167716815	6.973186119	0
EC:2.1.1.80	Protein-glutamate O-methyltransferase	5.116610178	1.37599685	6.692296019	7.946241858	15.53570387	14.45157905	10.26407943	8.415134004	4.203994421	3.366373032	14.27266029	20.33213365	5.446567821	4.440803437	10.64322887	2.643714813	18.91957746	15.05424447	7.252746963	24.39971732	5.459399459
EC:1.1.9.1	Alcohol dehydrogenase (azurin)	4.872147596	7.833755261	4.798981493	0	13.65064839	2.947934133	7.381770735	3.267053281	3.19197806	3.522512281	5.703842738	7.047593764	3.573277891	5.524394865	4.791192555	6.015789488	3.986813168	4.681850603	3.398129153	3.998296257	5.158215648
EC:1.14.15.29	not_found	8.288652031	14.00640177	14.8337561	25.78984584	11.87882891	15.08156868	16.42973272	11.2736669	55.72371128	7.047743327	9.119458378	18.12540708	17.82074511	40.3894257	12.92118691	10.01897012	13.37210379	18.40592813	46.86535996	0	19.05073293
EC:2.3.2.23	E2 ubiquitin-conjugating enzyme	4.108788854	0	2.48899342	0	3.966071806	0	0	0	0	2.251045697	7.692902736	9.293074885	0	1.654100383	7.523023313	2.933530178	0	0.886301363	1.739210079	5.510902378	0
EC:4.4.1.5	Lactoylglutathione lyase	6.268094962	2.97567056	7.244409419	13.40211327	24.64198741	0	12.60994265	0	3.281887848	44.18537874	19.69064749	27.12726059	7.543633868	8.635843874	50.15924772	7.892705935	32.16284854	23.83905627	4.207402931	51.32575717	10.91851764
EC:4.2.1.113	o-succinylbenzoate synthase	1.325523007	1.320662777	0	0	4.423655865	0	0	7.600341525	4.172342285	5.970069403	4.821239581	0	3.068062378	7.608261242	1.696639797	2.083356292	0	2.418160448	6.069189655	2.953269248	1.327464603
EC:6.2.1.25	Benzoate--CoA ligase	9.164360289	7.160258765	8.282268488	0	4.709111529	2.394810044	1.08178983	0	1.698246196	2.925345152	1.527823143	0	5.024320177	1.886373654	3.06251161	2.668468697	5.587309991	0.521487007	2.210334374	3.391387967	0
EC:1.3.8.14	not_found	2.259626785	0	1.406100844	5.955667329	0	1.070907537	4.528208071	0	2.218264011	0	4.849903837	0	4.776715799	3.125160227	0	0	0	0.692605118	4.883136325	2.417485226	0
EC:2.7.8.26	Adenosylcobinamide-GDP ribazoletransferase	11.43988546	16.34023959	4.330236087	4.714427001	6.365460024	12.74763408	9.135116419	4.273276413	9.051406554	5.422149371	5.995694986	6.267490123	10.43517578	15.04787171	12.09424378	7.808012516	0	8.136551096	18.53818428	0	6.814328801
EC:1.2.1.81	Sulfoacetaldehyde dehydrogenase (acylating)	1.801984484	1.795578659	1.124618831	0	0	1.824833293	1.195992349	0	0.958196779	2.118631244	0	1.726999754	0.84409049	1.287263944	2.665699406	0	0	0.568288287	0	0	1.226068122
EC:3.5.1.14	N-acyl-aliphatic-L-amino acid amidohydrolase	13.20074787	9.272432236	7.032733492	0	2.101591258	0	1.456550923	0	1.106180838	0	0	0	5.690752312	1.016015543	0.45581425	0	0	0	1.976240566	0	0
EC:1.21.98.3	not_found	2.63889128	0	0	0	0	2.575208037	2.008440263	0	0	0	0	0	1.241556148	1.17564809	0.695895112	0	0	0	0	0	0
EC:4.1.1.74	Indolepyruvate decarboxylase	0.805379799	0.817985834	0	0	0	0	0	0	0	0	0	0	3.476594195	0	0	0	0	0	0	0	0
EC:2.4.1.173	Sterol 3-beta-glucosyltransferase	0.308420992	0.352320692	0	3.319258167	1.786797983	1.102941544	0.800961949	0	0.693795042	2.050413992	1.040153393	1.270233381	0.615664874	0.908249442	1.04259385	0	2.001586061	2.304040863	0.276836415	0	0.458434643
EC:1.1.99.37	not_found	13.37153555	23.00450274	8.810920911	11.38015352	11.69864766	28.97496612	31.1407737	0	27.55175776	14.32445257	11.07504587	1.893618629	10.16780304	30.56903671	18.36705896	6.624040834	27.38973918	3.83673164	21.73387217	4.275256562	7.21072631
EC:3.2.1.31	Beta-glucuronidase	1.674252875	2.474277326	4.226723109	2.255709001	0	3.792471307	3.19813922	0	0	0	0	0	1.653091608	1.962798899	1.322053913	1.309306846	0	0	0	2.156807252	0.523928951
EC:2.4.1.12	Cellulose synthase (UDP-forming)	0.464346357	0.884999432	1.176008221	0	5.67216566	0.372427736	2.262305302	0.850064825	0.861805857	3.22841012	5.284743468	0.585171742	1.318796693	1.007794324	2.687091317	2.161095415	3.634295386	0.897661944	0.393450572	3.618942479	0.467491127
EC:1.3.1.32	Maleylacetate reductase	3.589868376	3.521367748	4.499914269	0	0	0	1.093933646	0	0	1.369939338	0	0	1.73273383	1.118839858	1.013694367	1.965917154	5.269987337	2.287777538	0	2.526060568	0.395588668
EC:3.5.4.28	S-adenosylhomocysteine deaminase	11.87046005	18.5904106	11.04862438	2.800170778	1.828947056	7.646841356	6.55535467	5.239610931	4.902566693	2.217666719	6.431377166	1.959773871	14.31853524	6.945343805	3.967447157	7.747219834	6.43364091	11.16770124	3.550768093	6.133660361	6.838107853
EC:1.2.1.9	Glyceraldehyde-3-phosphate dehydrogenase (NADP(+))	0.564814303	0	0	0	0	0	0	0	0	0	0	0	0	0	0	0	0	0	0	0	0
EC:3.4.24.65	not_found	1.014215315	0	0	0	0	0	0	0	0	0	0	0	0	0	0	0	0	0	0	0	0
EC:3.4.13.22	D-Ala-D-Ala dipeptidase	8.315850103	6.052329354	17.75461156	5.6999802	0	18.92195591	2.74022336	0	2.132203643	0	0	3.885164079	9.820890478	5.878182509	0.874170408	6.861564846	0	7.607491753	1.86080954	0	1.375638878
EC:3.5.1.10	Formyltetrahydrofolate deformylase	11.86336515	10.02092082	12.79004532	37.2627851	16.40805472	25.93852108	15.72461816	12.51872482	35.43363127	25.58190861	14.81673934	37.22490411	11.1503706	27.78774636	44.34548484	17.61214581	9.849083176	26.75467302	24.23544865	18.82934035	8.165040372
EC:6.2.1.42	not_found	3.850410905	3.089897197	3.906258568	8.907739825	2.962365708	6.87247007	5.319342486	8.555018397	4.87928124	5.348319649	1.389462462	3.06012237	3.645951785	10.35279716	5.709138923	2.583617379	0	1.453144941	4.298853393	0	5.339177883
EC:2.5.1.29	Geranylgeranyl diphosphate synthase	1.326513805	0	1.617512403	0	0	3.71918503	1.667072096	0	0	0	0	0	1.181696884	1.18817525	0.641677612	0	0	2.680373275	0	0	0.473202962
EC:1.3.1.2	Dihydropyrimidine dehydrogenase (NADP(+))	1.451637194	3.133601459	0	0	0	1.010845984	1.559286465	1.174786909	0	0	0.427008958	0	2.168012399	0	0.559558507	0.903877123	0	1.478447551	2.064937139	0	0
EC:3.5.1.16	Acetylornithine deacetylase	10.4206028	11.34225487	17.45708581	0	0	9.914905245	10.52156345	6.024391788	0	1.267434576	2.204918536	6.43781602	13.15304036	1.110968096	0.886075845	1.884663001	0	3.49667793	0.9941179	4.777099412	1.501569805
EC:4.3.3.5	not_found	0.970198298	0.965453926	2.444571642	0	0	0.965326522	1.334290492	0	2.056679287	0	0	0	0.946493701	0	0	0	0	0	0	0	0
EC:4.2.1.141	2-dehydro-3-deoxy-D-arabinonate dehydratase	1.530094312	2.815621943	3.680145938	0	5.651485478	2.940473573	0	0	1.440798254	0	0	0	1.363786543	2.084275874	0	0	0	0	2.65870505	0	0.487063089
EC:4.2.1.51	Prephenate dehydratase	13.35405353	6.559876587	9.641299889	15.27527489	12.57324	5.332679594	8.909427328	7.320285554	45.76363793	35.53190408	20.39690596	27.29282111	9.499316634	19.55123123	13.98891556	14.08292697	0	11.81428375	8.636156905	38.23326019	15.309266
EC:4.2.2.24	Rhamnogalacturonan exolyase	1.661776667	1.690993402	0.511658908	1.451807586	0	1.259773607	0	0	0.510146282	0.74284917	0	0	0.588148924	0.936866022	0.495642189	0	0	0.282827009	0	1.219079303	0.652071441
EC:2.7.1.5	Rhamnulokinase	3.472716089	0	3.747186908	0	1.689607235	1.766409182	0	2.326360838	0	1.010938666	0.796353841	0	2.930578147	4.178118003	1.689965585	1.409923104	0	0.553966554	0.798570336	1.839501824	1.773070828
EC:3.5.1.115	Mycothiol S-conjugate amidase	8.891384009	10.40861954	5.653722074	12.19839132	16.74471929	14.22613454	13.47365425	0	43.12335874	10.09209723	11.88709713	44.64717846	17.64353535	41.74504374	15.14993224	11.29338983	0	16.99714126	28.36700506	0	14.57256015
EC:7.6.2.2	not_found	0.537416921	0.930351662	1.404465843	0	2.194131303	0	0	0	0.326957529	0	0.771853582	0	0.566002166	0.270070646	0.131926442	0	0	1.300950698	0	0	0.920533469
EC:1.14.13.172	Salicylate 5-hydroxylase	2.166414306	1.024710805	0	0	0	1.037482241	0	0	2.231863838	3.631297009	6.275175006	0	1.422534172	1.483583544	1.786704569	3.342693267	0	2.621820071	0.924568978	6.815407496	1.362794227
EC:2.7.1.87	Streptomycin 3''-kinase	6.270863555	0	5.673842082	0	0	1.504258083	0	0	1.588420164	5.242970751	0	5.975750991	0	0	0.667293724	0	0	0	2.791959882	6.397499712	1.55000973
EC:6.2.1.12	4-coumarate--CoA ligase	2.377181972	0.840246212	0	0	0	1.585654063	0	0	0.815762608	0	1.426127266	0	2.770514199	1.14291128	0	0	0	0	0.73453759	0	1.044224856
EC:1.1.1.88	Hydroxymethylglutaryl-CoA reductase	2.008095486	0	0	0	0	0	0	0	0	3.552863986	0	0	0.473805135	0	5.603232144	0	0	1.867300024	0.929502166	8.400385984	0
EC:5.1.99.4	Alpha-methylacyl-CoA racemase	1.136263613	0	0	6.221133121	2.214979864	1.089422379	0	0	3.51698802	0	0.819251756	0	0	0.53687372	0	0	0	0.790374799	0	0	0
EC:3.5.4.3	Guanine deaminase	4.981899698	6.672895873	4.836198698	7.769194544	11.25524442	1.884082214	3.899099586	10.0967089	4.952160772	6.690314195	6.09262297	9.155015987	5.403930652	3.113366445	4.927416507	6.479979529	0	4.598604103	1.766872587	4.086786834	8.958605056
EC:3.4.17.19	Carboxypeptidase Taq	4.364578847	6.737499877	5.432520757	0	8.046610657	1.65622417	4.547246462	4.662769113	0.89901171	0	4.633051338	4.924224517	6.96247704	3.639872711	1.452215358	0	0	1.044559334	1.577559615	0	1.692300697
EC:3.7.1.22	3D-(3,5/4)-trihydroxycyclohexane-1,2-dione acylhydrolase (decyclizing)	2.716264426	3.273755465	3.39005135	0	2.597880694	0	0	0	1.37740787	0	0	0	1.926792653	3.836968267	0	2.128795196	0	0	2.980152136	0	0.673109178
EC:1.3.99.16	Isoquinoline 1-oxidoreductase	2.810962597	0.556846884	0	0	0	0	1.636415975	0	0	0.670249112	0	10.57969522	0.959931016	0.565470311	0	0	0	0	0	0	0
EC:3.1.1.31	6-phosphogluconolactonase	7.570405196	0	6.575646949	4.901436124	6.886368637	37.92965338	9.225021608	4.421883398	21.63590328	1.860673184	11.33183455	13.22899196	3.473595176	11.49535761	15.67246889	19.94329905	11.90974249	21.25861652	9.387559526	17.57353193	12.3857431
EC:1.17.8.1	not_found	4.122908404	10.96374314	3.844276543	0	0	2.98616319	0	0	0	0	0	0	3.887575433	0.475719348	2.573573311	1.65388794	0	0	0	0	0
EC:2.4.2.10	Orotate phosphoribosyltransferase	62.73940774	81.77810316	94.0322069	193.1676829	263.3702544	195.7523536	212.7499974	158.6129556	236.5300104	287.877302	257.6599479	197.6267756	86.76284144	246.8552721	261.2187023	135.8211859	340.8396976	273.6529627	152.3177638	253.0305846	213.2202
EC:3.6.1.22	NAD(+) diphosphatase	7.941235581	4.606634887	3.801501252	0	2.972351698	3.15039466	16.18863916	4.533288795	13.89152618	11.89330544	4.22264239	0	3.525985513	10.02235054	15.18466716	0	10.09443245	4.884989853	7.641273807	41.19535598	4.730728678
EC:2.4.1.266	Glucosyl-3-phosphoglycerate synthase	13.1345615	1.799405187	7.978851582	0	4.474183583	9.14710084	6.873667103	11.36102498	31.47784463	3.250383503	7.44909705	10.51057406	14.03939728	15.88765147	6.409483526	4.505512788	0	3.069549532	30.85489336	0	3.564317053
EC:1.13.11.66	Hydroquinone 1,2-dioxygenase	2.727032671	0	0	0	0	0	0	0	0	0	0	0	0	0	0.576812854	0	0	0	0	0	0.911145508
EC:3.7.1.5	Acylpyruvate hydrolase	1.634370885	0	0	0	0	0	2.136141911	0	0	1.941687295	0	0	0	1.518667694	0.652919522	0	10.73241577	0	0	0	0
EC:1.97.1.12	not_found	18.4557898	7.713186988	15.16010298	2.742734241	2.142838116	13.14984487	12.4571057	0	10.41648448	0	0	0	14.95880003	1.868360913	0	1.623374754	0	0.431151489	5.452929489	0	1.204258611
EC:2.5.1.129	not_found	13.09305419	22.95462713	13.4444302	16.93509822	0	12.7314031	6.022094896	11.92935915	21.54919146	26.53449451	9.113606972	23.84230139	13.10394401	13.31657415	16.00086258	14.11229745	25.29309282	22.93747045	7.841279414	26.61435678	15.50258495
EC:3.5.4.9	Methenyltetrahydrofolate cyclohydrolase	4.412592991	1.942428332	0	0	0	0	0	0	2.082048538	0	1.320808938	0	2.542161393	1.984848469	0	0	0	0	1.250007609	0	0
EC:3.1.1.1	Carboxylesterase	1.847163661	0.770058879	2.521827251	0	9.022875184	0	4.495383986	13.89242572	14.90240095	4.380854595	8.142469722	18.63250444	5.211013703	12.60806295	6.788209942	10.99404474	5.575778791	11.34332692	8.650570966	13.79897002	18.57653123
EC:3.2.1.131	not_found	2.138298831	1.649962386	0.691739828	3.35014749	7.214640924	0	0	11.23032063	3.75335796	2.745684293	2.285611312	3.580916776	0.825594345	3.493729133	2.137452131	12.56756462	0	8.501629145	4.058103138	5.040815396	14.6680006
EC:3.8.1.3	Haloacetate dehalogenase	4.385070781	8.424704432	17.83258753	4.098817635	0	9.841271711	9.492617988	0	11.95412417	1.704001244	7.857601432	0	6.495448194	6.173146284	4.276423103	0	0	3.532257995	3.976104895	12.22646698	0.485255432
EC:1.1.1.83	D-malate dehydrogenase (decarboxylating)	12.77597616	24.46228553	20.35803971	0	9.706347633	7.263916784	8.544160238	16.68703373	11.60610624	4.675964324	8.957103503	13.89963384	11.47347714	6.536588147	8.02938726	12.04848362	16.27800503	10.2003772	7.918675128	8.522932739	6.102649
EC:1.14.14.155	not_found	1.150963448	0	1.425945465	0	2.176087211	2.199635163	0	0	1.180421967	2.636661155	1.020672535	0	1.081170376	1.067418276	0.961156981	0	0	0	0	0	0
EC:1.10.3.9	not_found	6.371255421	5.223954983	12.22605262	0	0	3.57835589	23.61391178	0	8.362759948	0	0	0	15.84542842	4.162763451	0	0	0	0	5.763539656	0	0.817234559
EC:3.6.4.6	Vesicle-fusing ATPase	2.909846255	3.164822418	2.015893013	0	0	0	1.390470103	0	0.540299345	1.211873738	3.348501511	0	2.578286366	0	1.161454286	2.590709673	3.474313048	4.086736123	0.929209196	1.292980586	0
EC:5.3.1.17	5-dehydro-4-deoxy-D-glucuronate isomerase	23.21210903	55.43440165	25.10089791	50.88053859	44.65806483	53.81852351	88.06380944	50.16108807	39.59985913	66.24426266	47.55564682	23.1267721	20.99668856	30.29123925	26.10392159	55.33617876	51.91818573	42.43384164	34.69503518	26.23798753	22.46182811
EC:1.7.1.13	PreQ(1) synthase	144.9557707	146.9731257	195.3423971	109.1707766	152.4319289	208.8121417	115.0909291	112.9540698	126.9254148	199.3099505	148.3622054	140.7202059	124.4872193	103.1668064	205.0515843	169.0753197	143.7835056	173.7747888	149.2306092	253.0621301	110.3218599
EC:2.1.1.222	2-polyprenyl-6-hydroxyphenol methylase	64.26248619	96.97384143	74.66930842	149.2977601	150.2600435	84.22219231	83.91228064	216.7341009	99.08407439	259.2317938	235.8761432	170.0623461	42.43750241	75.57984582	263.3410809	143.3782226	105.9718865	191.4496888	68.54121174	273.690493	115.0214873
EC:4.1.2.43	3-hexulose-6-phosphate synthase	2.020479377	0	1.306232137	0	0	0	0	0	0	0	3.802388733	0	2.64498528	2.944531122	0	0	0	1.281604994	5.07182337	0	0
EC:5.4.99.9	UDP-galactopyranose mutase	7.686979171	2.080126871	8.181046566	14.62120643	4.035088666	2.863948561	7.049358271	5.642081661	17.89712123	0	6.127245128	0	8.774918927	12.71272519	5.923822823	5.354039115	7.89875871	4.677948583	14.96439455	0	5.390803059
EC:4.1.3.4	Hydroxymethylglutaryl-CoA lyase	8.38474413	5.634428174	3.478530403	0	0	3.528977588	5.665728887	3.89034343	0	1.318677092	1.953891469	0	3.197813455	4.267601798	2.371706608	6.629730181	0	2.263607603	6.859306758	0	6.457019479
EC:5.1.3.32	L-rhamnose mutarotase	28.55296829	27.65019708	20.39527487	33.86461143	23.10420262	15.62289068	15.763108	10.51436442	29.22899594	14.19957193	35.92596323	23.02115777	17.10577446	34.22885805	11.86829354	0	0	74.75186707	17.71429582	43.67924373	30.85282805
EC:4.99.1.2	Alkylmercury lyase	5.436005267	5.611264484	4.799366722	0	18.9777664	14.57412922	2.616545846	0	20.4941748	0	3.515488881	0	3.617147473	14.87082648	5.999080759	6.440844433	0	15.63279534	5.342405979	0	4.00177586
EC:2.4.1.342	not_found	10.17487668	5.442453785	9.960730965	3.05372955	10.72830341	8.35779263	7.097898943	8.802247237	17.478092	5.1448392	2.929368275	2.088184691	9.119330515	15.11160535	3.725333716	5.172276893	0	0.661381404	21.36477362	2.369662973	7.638710307
EC:2.3.1.29	Glycine C-acetyltransferase	2.296667849	0	1.438528245	0	2.264949256	2.074021746	3.172044232	0	7.034354774	6.714535903	8.233873888	0	2.52816961	1.562187771	5.953509679	4.063580658	15.21248754	7.175787776	7.261353145	2.368726249	1.879823463
EC:3.5.1.110	Peroxyureidoacrylate/ureidoacrylate amidohydrolase	10.68413366	20.95225699	17.92713358	0	0	3.410051192	11.76904525	0	0	0	0	0	12.71698402	0.830105233	1.587802997	0	0	0	0	0	0.616634632
EC:1.14.13.16	not_found	0.789222457	0	0	0	1.588498131	2.280715198	2.075902268	0	2.378284582	0	1.463390497	3.064212662	0.369053027	2.251644202	2.351138479	0	0	1.516882988	1.488878959	1.710409107	0.798748855
EC:2.3.2.31	not_found	1.827264373	0	0	0	0	0	0	0	0	0	0	0	0.451032181	0	0	0	4.300720089	0	0	0	0
EC:3.6.1.29	Bis(5'-adenosyl)-triphosphatase	2.522308733	0	0	0	1.468845921	0	0	0	0	1.448924498	1.116820608	0	0.693718283	0	0	0	0	0	0	0	0
EC:1.1.3.45	Aclacinomycin-N oxidase	0.823123556	0	0	0	0	3.846095214	2.132577895	0	0.833935795	0	0.704764008	0	0.376264181	0	0.670942732	0	0	0.497485014	0	0	0.265930943
EC:3.4.14.13	not_found	1.293794206	0	0	0	0	0	0	3.534665874	0	0	0	2.588271244	0	0	4.184297354	0	0	0.77379351	0.846181076	0	0
EC:2.3.3.18	not_found	5.824274877	0	1.21147505	2.694050624	7.48330093	1.875342341	1.282386543	5.270832669	1.99004226	0	0	9.197028395	4.59390648	2.294634952	0.409334476	7.814703186	6.527787965	5.995326461	1.751510233	0	1.613359964
EC:1.11.1.10	Chloride peroxidase	18.45867022	13.69001854	18.98154133	33.97525751	3.036772003	0	8.069959971	0	0	0	0	8.318676585	15.02099738	6.349903045	3.058804313	9.649176784	9.200217579	2.71903171	2.662214038	0	6.115998846
EC:4.2.1.12	Phosphogluconate dehydratase	2.131005934	6.570480962	1.792120456	6.190223412	6.965824707	11.30840715	14.34430015	3.831213336	14.54416768	18.20172742	4.102483677	8.159847541	4.118171799	4.179338975	8.907299897	3.764404969	15.21329427	14.51670991	7.413868807	9.583646583	5.168297765
EC:2.6.1.112	not_found	2.094811394	0	0	0	0	0	0	0	0	0	0	0	0	0	0	0	0	0	0	0	0
EC:1.2.1.32	Aminomuconate-semialdehyde dehydrogenase	0.881086166	0	0	0	4.908648901	0	0	9.452831582	0.971494204	5.066638417	3.887972342	1.573386316	0	0.402872895	8.771881822	0	5.692816372	5.937890867	0.781000026	11.16936118	3.408706159
EC:6.3.2.12	Dihydrofolate synthase	3.657316281	0.970212069	2.269213813	0	0	0	1.302221548	0	9.459976201	0	0	1.775613184	1.705633944	11.83456316	3.008894431	1.610632409	0	0	1.64726353	0	1.860320247
EC:3.2.1.68	Isoamylase	1.627183361	1.712394051	4.108691114	1.47868347	2.081530908	6.922892847	7.390493837	0	1.141317937	0	3.464118503	2.098891089	1.830096127	0.254341864	0	2.698986989	0	3.049520279	0	0	0.734391886
EC:5.4.99.5	Chorismate mutase	10.40484501	0	8.655535423	12.5157527	0	3.362053745	0	0	18.40774689	4.012989841	0	0	4.613700111	18.61542078	0	5.620958491	0	2.136287906	4.082163317	0	1.454655449
EC:2.4.2.46	Galactan 5-O-arabinofuranosyltransferase	3.450039632	0	3.421610938	7.49018943	0	0	0	0	10.81766193	1.506735505	1.915140611	2.762021592	1.317981646	8.949686149	3.2232304	0	0	1.717375556	5.184274233	0	1.612645258
EC:3.5.1.53	N-carbamoylputrescine amidase	1.418399669	2.704518464	3.646061162	0	0	0	1.8627565	0	0	0	0	0	0	2.007205181	1.842858689	6.707166123	0	0.870118065	1.261860704	3.072152545	1.145435844
EC:1.5.8.1	Dimethylamine dehydrogenase	1.891879156	0.583385836	3.027428152	4.870269032	3.510464463	0	0	0	0.637639591	3.489247958	2.096171687	2.309559557	4.165727242	1.496810063	4.988517346	0	0	1.814519456	0.717700998	6.392540538	0.998816787
EC:1.2.1.28	Benzaldehyde dehydrogenase (NAD(+))	1.847235341	2.541678404	3.307138918	0	0	3.568203644	5.755536931	2.457445936	0	0	4.63518857	4.972783144	1.688997401	2.86675411	0.373322358	5.669023819	0	1.642251176	0.789668268	0	5.895309155
EC:3.1.3.18	Phosphoglycolate phosphatase	11.44323086	20.45027316	2.34697878	20.23398815	57.97470004	16.66914465	18.98550658	75.31113156	21.40748258	25.0529124	38.43082691	52.78155494	11.49982085	19.56468514	65.91060678	15.14689612	0	44.76502713	16.59131044	103.7141767	25.30696449
EC:2.3.1.161	not_found	0.150741486	0.14818032	0	0	0.6593683	0	0	0	0	0.562374327	0.153654348	0	0.048803251	0	0.059000514	0	0	0.119659375	0	0	0
EC:1.1.1.203	Uronate dehydrogenase	1.565180996	0	0	0	6.050364275	0	0	0	0	9.035986847	2.740117593	3.01368722	2.258858817	0	4.035007048	0	0	4.79825314	1.45524124	0	3.754918266
EC:1.4.3.2	L-amino-acid oxidase	0.819901115	1.927826329	0	0	0	0	0	0	1.296576866	0	0	0	1.208676482	0	0	0	0	0	0	0	0
EC:4.2.1.47	GDP-mannose 4,6-dehydratase	10.8269044	20.64435864	1.646375077	3.634524723	4.531923047	13.13311681	20.01898506	19.49022279	14.10085209	15.24597369	16.09458925	13.43264177	8.853263786	13.11702991	18.54130954	19.22031721	16.19170431	27.31566607	20.74773857	22.97350576	16.9440545
EC:1.4.3.16	L-aspartate oxidase	8.993055465	12.90534312	12.66003091	13.02943991	21.03828036	14.3003754	22.3772557	26.68890406	19.55484763	17.77169567	13.74289534	17.16354266	13.05282788	18.774146	14.58488017	10.66016765	15.23382863	30.93354505	17.10622214	11.12023154	10.05249699
EC:3.1.13.5	Ribonuclease D	25.26660397	27.87028804	20.72915423	12.87925612	26.44281754	41.9528519	54.03020904	15.63194492	26.14938554	21.25438471	25.21655522	10.4862668	17.10367554	24.75398159	20.25069468	12.66112983	22.65843342	14.68844585	26.04734323	32.66428185	20.51378263
EC:1.1.1.179	D-xylose 1-dehydrogenase (NADP(+))	3.715400956	2.150848589	1.395907425	51.43319603	54.56988047	26.26990202	18.32547177	59.58532744	40.5519576	24.06284588	15.9456047	31.31426754	7.265960284	20.64120929	26.07798412	81.60024838	0	46.59956253	23.58621791	7.134011134	107.5461318
EC:3.2.1.169	Protein O-GlcNAcase	1.419508432	1.590135035	0	0	0	0	0	1.4841306	1.199937375	0	1.18536772	3.493602695	1.249765032	0.531107671	0	0	0	0	0	0	0.369725685
EC:1.5.1.3	Dihydrofolate reductase	2.143949726	0	14.76347295	7.064860406	34.85086015	0	0	0	25.2096323	48.25979567	13.40881618	49.12713903	1.206836349	18.47833173	20.612235	4.433380194	0	33.90962585	22.28459565	29.25046784	10.52848937
EC:3.2.1.14	Chitinase	5.039343233	12.89025325	7.694131232	4.866806623	10.07071047	16.92721698	7.926894274	0	5.695316857	7.994587324	7.767308255	11.618993	5.214945075	7.167941735	14.69261553	0	5.196017473	13.50369516	2.366777823	2.469638427	2.000415065
EC:2.3.1.239	10-deoxymethynolide syntase	1.189769067	0.37959981	0.914219256	0	0.200769759	0.969594881	0.539469355	0	1.252171681	0.135056792	0.225072075	0.61633711	1.972898833	0.95760452	0.262564776	1.090849597	0	1.111711515	0.5658536	0.981151394	0.338393084
EC:4.1.1.21	Phosphoribosylaminoimidazole carboxylase	4.992385551	5.545644274	1.649086615	0	2.992268194	0	4.487022837	2.206837987	1.293918684	2.164340958	2.208244205	0	0.296033918	1.730571227	2.308779568	0	0	1.377610433	0.695709289	0	0.722076758
EC:2.5.1.9	Riboflavin synthase	4.01694853	7.928674566	2.485733746	11.01442362	39.26116666	9.938723283	0	17.5806548	4.134588461	4.80176075	5.673228351	3.923924518	10.71012144	16.50420623	6.094211706	10.02840653	13.5527033	21.56909822	17.00367065	0	11.06561347
EC:2.6.1.38	not_found	1.121326159	0	0	0	0	0	0	0	0	0	0	0	1.147051025	0	0	0	0	0	1.101437418	0	0.39463118
EC:2.6.1.45	Serine--glyoxylate transaminase	5.382915049	5.204084841	3.988695695	3.040499032	0	3.264227823	1.500062526	0	0	0	0	0	3.108356137	7.349129898	1.402365089	0	0	0	4.986217446	7.426176677	0
EC:1.6.99.3	NADH dehydrogenase	20.83521061	12.21919989	16.99345498	73.13435943	77.79229921	11.56794794	29.64822523	74.30680145	20.44643662	46.32473343	77.31996818	33.99040285	17.22363371	15.571528	56.89309333	19.05971359	30.25534276	41.34390722	23.70360408	44.94696882	19.37795221
EC:6.2.1.50	not_found	0.411116846	0.782585372	0.511994099	0	0	1.007975484	0	0	0	0	0	0	0	0.352210721	0	0	0	0	0	0	0
EC:2.1.1.295	2-methyl-6-phytyl-1,4-hydroquinone methyltransferase	5.472050526	10.4597961	10.16589697	0	0	1.229038434	5.311929079	0	0	0	0	0	10.90515715	1.936217491	0	0	0	0	3.736373973	0	0
EC:6.6.1.2	Cobaltochelatase	3.793671013	9.635646106	4.294308474	23.16430854	24.16453532	21.51106207	6.997586675	15.17602504	24.04886672	15.32029568	13.33190184	18.37344956	6.662984184	10.45138197	28.26335481	18.65921514	0	36.8754001	16.44921583	17.37343816	13.60873497
EC:2.6.1.36	L-lysine 6-transaminase	4.752880769	1.959354208	4.915988423	13.44871287	5.697262563	20.10599874	12.8142816	20.40101812	20.204439	2.197196306	0	9.168785488	2.235479211	17.38744827	5.625486278	17.42790498	12.9918456	7.092118123	29.02936457	0	28.42940262
EC:4.1.1.50	Adenosylmethionine decarboxylase	16.57228972	26.92097591	11.19237699	203.5460955	169.3266105	69.68560095	65.74930561	177.3798229	145.4754691	390.3059257	227.6939715	128.6746019	10.52685367	113.751466	282.3053114	320.9188701	211.613754	200.896331	120.5060943	339.9128043	159.2337139
EC:4.2.1.109	Methylthioribulose 1-phosphate dehydratase	2.181281638	9.898075924	6.965064182	26.73772417	31.47194662	7.735698882	41.49110879	27.72354121	24.98267093	41.46849294	66.53482572	9.822082317	15.74790352	37.38838028	69.40637836	48.65012919	26.72131668	31.0778179	27.69357058	58.38978781	49.69902671
EC:2.3.1.81	Aminoglycoside N(3')-acetyltransferase	24.27497574	22.10102038	26.41779356	4.477380771	0	7.657298595	0	0	4.850137505	0	5.459635138	5.709963603	22.94161091	9.892908261	7.75108412	2.676823326	19.97828817	4.982405568	1.376426997	0	4.321756158
EC:2.7.8.24	Phosphatidylcholine synthase	5.210631914	8.435969733	8.512050532	13.61882572	59.56020921	19.30476647	14.76861541	9.432768079	30.42087196	16.67273271	11.61861405	39.73471096	6.588638005	22.72500171	21.09313037	25.67104153	0	52.56389165	31.23178773	31.13614049	16.35921571
EC:2.7.7.77	Molybdenum cofactor guanylyltransferase	30.24711732	19.603197	17.51056842	11.64313554	15.54720378	35.98453916	32.24430878	15.88326587	19.01911026	21.6900182	25.6867817	19.58437684	17.67158771	27.2765031	29.51168743	6.486929973	0	20.81845794	33.27765306	26.83554094	12.62646458
EC:5.4.99.15	(1->4)-alpha-D-glucan 1-alpha-D-glucosylmutase	1.723299602	1.094919508	0.71859168	6.093491166	3.147223049	5.67746423	10.77860177	2.943593823	14.876633	0	4.981892553	5.268340776	4.048507515	8.890832695	2.118783075	1.730154292	3.614658633	1.036451977	17.69977282	0	1.240193046
EC:7.6.2.5	not_found	28.53962667	29.12302565	30.90249065	39.51775202	109.8513846	58.1883234	60.25350041	59.66019478	57.72386388	183.5283293	96.16706149	110.5496873	17.93722928	39.38477954	182.5225649	73.21449545	179.2570209	102.3186546	58.43710644	302.9991913	47.48806469
EC:5.1.1.23	not_found	2.866626887	3.715690637	3.595952903	36.27847811	25.3470523	22.69396907	6.239137418	27.82798712	13.28627177	30.48099963	25.26215872	24.89844657	7.191164845	11.37191586	37.75917274	24.10683499	24.65284563	16.7700874	12.61199993	50.09515104	33.83300617
EC:3.4.19.3	Pyroglutamyl-peptidase I	3.931300098	1.965138491	10.03540339	21.53395259	15.29366499	7.57384031	12.80098152	0	10.19575932	2.031085948	17.8190482	27.06913287	3.753643262	13.97542324	7.463783819	9.521495185	12.93145457	1.200974216	17.65131137	12.75562545	11.22223346
EC:3.1.4.17	3',5'-cyclic-nucleotide phosphodiesterase	3.88894314	0	0	0	0	1.252570023	0	0	0	0	0	0	0.604071617	0	1.081863752	0	0	0	0	0	0
EC:3.1.1.85	Pimeloyl-[acyl-carrier protein] methyl ester esterase	1.619456474	0	0	4.630730183	19.09238501	3.365909943	10.6476451	9.314808176	11.88270397	5.737252968	5.9814132	6.284179868	0.776356579	3.085415696	20.91147912	5.333192174	10.92946339	12.28309954	5.949044712	13.98741874	16.56431212
EC:4.3.2.3	Ureidoglycolate lyase	3.012569336	6.550880492	4.772965984	34.5940984	57.71337892	16.98369765	9.963579003	20.52173988	41.75244585	36.5322036	34.929683	28.83285308	1.892719778	20.41451907	50.75994082	24.58401385	0	52.91684749	36.47997682	37.63161268	29.46096257
EC:1.1.3.15	(S)-2-hydroxy-acid oxidase	7.124741597	15.56761253	11.74375399	3.418930242	0	2.311743009	12.15905042	3.126388983	4.269513932	1.083461168	1.038797992	0	20.98905336	1.653123416	0.487097564	2.01005612	0	0.665561815	0	0	1.879128485
EC:2.2.1.10	2-amino-3,7-dideoxy-D-threo-hept-6-ulosonate synthase	5.082362695	0	0	0	0	0	0	0	0	0	1.436875797	0	0.790274646	0	0	0	0	1.973398576	0	0	0.547068537
EC:4.1.3.46	(R)-citramalyl-CoA lyase	2.782801546	1.364928855	5.337809764	0	0	0	0	0	1.469631723	0	0	0	6.634824593	0.653353203	0	0	0	0	0	0	0
EC:6.3.2.26	N-(5-amino-5-carboxypentanoyl)-L-cysteinyl-D-valine synthase	0.244583358	0.157332945	0.161928664	0	0.211176713	0.107895102	0	0.338174771	0.255718663	0	0	0	0.229759184	0.062302119	0.190689522	0	0	0.607187279	0.950809335	0	0.11921407
EC:3.7.1.14	2-hydroxy-6-oxonona-2,4-dienedioate hydrolase	4.51596401	3.191401152	1.821530967	8.205996375	8.636880742	4.312959815	1.988696755	0	4.755085229	14.16207945	12.23812753	19.90957715	3.96527071	3.558833659	8.906491942	0	0	4.322626114	2.698200035	29.43530926	2.477695734
EC:5.4.2.2	Phosphoglucomutase (alpha-D-glucose-1,6-bisphosphate-dependent)	6.828329501	3.868658872	11.13022482	2.602613476	23.27183814	8.923779494	12.74419171	18.34925436	12.42319274	14.39554526	18.88125802	33.67339885	3.756071005	8.681628008	19.7158353	17.31076276	5.589088257	20.2306085	10.48426501	33.17534062	15.43152008
EC:1.8.1.5	not_found	8.968169665	3.946995592	3.04102698	0	0	0.78480032	0	0	0	0	0	0	3.088847644	2.679913265	1.023576581	0	0	0.497674633	0.732403939	0	1.363277083
EC:1.3.8.6	Glutaryl-CoA dehydrogenase (ETF)	1.100674624	0.935549102	1.478302851	6.102085319	0	4.246658407	1.421215613	0	0	6.26691003	2.832763958	0	0.986236954	2.518312843	1.842241934	0	0	1.373408192	1.95956812	0	2.141525777
EC:2.1.1.44	L-histidine N(alpha)-methyltransferase	6.401148413	3.646190036	11.4532581	3.238255066	4.967935731	7.410587439	10.34562084	0	10.70150194	0	1.181431211	9.746595227	5.620904477	14.8477057	1.555351355	3.592719279	0	0	9.46796899	0	4.240584118
EC:4.3.1.24	Phenylalanine ammonia-lyase	0.776917099	5.13442876	0.78223414	2.199186541	1.391830048	1.45676696	0	7.646483165	0	0	0.681497307	0	0	0.639089166	0.317053097	3.291641846	0	1.388472451	1.407498823	0	0.969916045
EC:1.3.1.104	Enoyl-[acyl-carrier-protein] reductase	1.714089877	1.668833634	6.480761502	37.84024889	13.02736832	0	3.739881915	4.595179182	8.850957532	0	7.651092138	9.678438817	7.301934962	7.172508549	0.718724924	0	0	0	0	3.640009873	1.133847204
EC:3.4.24.70	Oligopeptidase A	1.027692917	0	1.516089105	0	0	0	1.693170286	0	0	1.514815887	0	0	0	0	1.344575456	0	0	1.166057325	0.597115064	3.080921772	0.237966516
EC:1.14.19.49	not_found	0.755976309	0	2.809921792	1.936951936	0	1.371067348	1.956709421	0	0.715029016	0.831493454	3.963654018	0	0.714153944	0	0.927114483	1.121134763	0	3.545055054	1.897539277	0	0.704715525
EC:5.1.3.4	L-ribulose-5-phosphate 4-epimerase	1.824837415	1.82391657	2.287576941	0	0	1.950821309	2.306822979	0	0	0	0	0	0.866215249	0.859387866	0	2.937120328	0	0	1.657092412	0	0.622067537
EC:1.3.8.8	Long-chain-acyl-CoA dehydrogenase	1.105818498	0	0	0	0	1.070015021	2.874391508	0	0	0	0	2.095401312	0.524492187	0.519608629	0	3.610927549	0	0	0	0	0
EC:3.2.1.97	Endo-alpha-N-acetylgalactosaminidase	0.841334254	0.334738863	0.577286416	0	0.652227299	0	0	0	0	0.359102133	0	0	0.406531584	0.648814769	1.023669185	0	0	0.38111476	0	1.252716628	0.11738099
EC:5.1.3.6	UDP-glucuronate 4-epimerase	1.296156581	0	0	0	0	0	0	0	1.207657438	0	0	0	0	0	0	0	0	0	0	0	0
EC:6.3.4.12	not_found	0.979938837	0.930331972	0	0	0	0	0	0	0.993657665	0	0	0	0	1.063636175	0	0	0	0	0	0	0.343943226
EC:1.1.1.308	Sulfopropanediol 3-dehydrogenase	2.943855769	5.747769684	3.648842631	0	0	2.887476345	3.944868606	0	4.115788315	4.491682529	2.613525849	0	4.621042508	1.36479908	6.196327439	1.650854162	0	3.015248684	5.365174983	0	0.323192646
EC:2.7.7.87	L-threonylcarbamoyladenylate synthase	5.451090373	8.196062493	11.07914098	35.89113496	26.30694199	7.194319379	2.995969755	18.34601142	22.67186964	86.92404374	95.88611358	43.26102134	2.371114237	19.20064521	49.9365232	29.70031717	44.92240112	58.81663611	21.39585393	112.5821688	32.90520038
EC:1.6.5.6	not_found	2.079673109	6.032327488	5.357357611	0	0	2.042369097	0	0	2.157556838	0	0	11.93599466	0	0.981018561	0.879837918	0	0	3.966279368	0	0	3.514348416
EC:1.1.1.n12	not_found	4.455328751	1.455207199	2.539759062	0	2.609972413	4.209111626	6.092496645	0	5.241701199	5.084801804	1.681979259	1.765727175	1.270604114	4.80428818	3.71460868	3.053047644	0	3.27995933	6.945781022	0	3.50524477
EC:2.4.1.11	Glycogen(starch) synthase	2.457087761	3.163975335	0.784868081	11.52345229	1.967247612	1.732280189	2.236199883	0	30.24234537	2.104512691	3.278120176	4.079748236	2.39734463	21.91060263	3.596809629	0	21.46732431	3.854433525	17.0619894	1.508273987	1.045936936
EC:3.4.21.86	not_found	0.60287206	0	0	0	0	0	0	0	0	0	0	0	0.877222041	0.276516999	0	0	0	0	0	0	0
EC:2.3.1.20	Diacylglycerol O-acyltransferase	8.648864159	7.223525247	9.69235276	26.7067138	3.661044433	19.61127611	15.09533984	20.84131213	42.94085285	2.271054992	12.090413	12.54638063	8.519061458	50.98341594	15.36022075	25.82803389	18.92170096	16.75602596	54.44916862	6.114470321	22.97076535
EC:6.3.2.43	[Lysine-biosynthesis-protein LysW]--L-2-aminoadipate ligase	6.01921812	2.904350912	3.742652675	0	8.618528696	0	0	0	3.003319118	3.477213384	4.06241311	3.021404148	1.422724538	0.698992972	2.576277282	4.995120838	0	5.494724481	6.941166307	12.95070082	2.014111123
EC:2.1.1.237	not_found	3.046616972	3.202014616	0	0	6.076511052	0	0	0	0	0	0	0	0.780177034	0	0.669313257	2.663895842	0	0	0	0	0
EC:2.7.7.13	Mannose-1-phosphate guanylyltransferase	5.003031213	2.68235846	7.681163092	18.99586062	20.80750783	12.30718716	2.485431511	29.08599791	14.78163943	27.40858904	21.64575066	12.8362466	5.627657068	14.97812664	20.95611451	17.97335936	44.76586252	25.88603345	15.60355933	43.14517989	20.78613607
EC:1.1.1.346	2,5-didehydrogluconate reductase (2-dehydro-L-gulonate-forming)	4.702455314	2.888419678	0	4.238509867	8.373776241	0	1.962876736	0	12.1902452	18.87842445	10.80317482	8.681923596	0	4.173218908	24.2994087	2.317011844	9.851845892	5.462668516	5.14578109	12.62704863	2.518572906
EC:1.13.12.19	not_found	9.868483189	2.50582784	9.146633153	0	0	2.410767325	3.266179467	0	0	0	0	0	5.171302716	0.618224744	0	0	0	0	0	0	0
EC:4.2.1.162	not_found	2.243295415	1.473213341	0.935848903	0	0	0	0	0	0	0	2.679881979	2.844758325	1.440587127	0.343078837	0.637552188	0	0	1.425407596	1.346729682	1.56362731	0.992178544
EC:1.14.15.14	not_found	3.119611213	4.01901243	0	0	0	4.107402825	2.751484552	5.511116896	5.381307981	0	0	0	5.012099849	8.85295278	1.776912586	5.058040054	0	2.619978766	5.542689329	0	4.484402724
EC:2.4.1.311	dTDP-epi-vancosaminyltransferase	1.082228536	1.020199413	1.385487399	0	0	0	0	0	0	0	0	0	0	0	0	0	0	0	0	0	0
EC:6.6.1.1	Magnesium chelatase	13.27102505	15.16285425	13.60178608	0	0	5.581080295	4.779119317	0	0	0	0.729955389	0	7.897717583	3.764061264	0	3.0365456	0	0	0.952561098	2.51596642	1.058358529
EC:6.3.2.53	not_found	7.698863189	5.522284634	5.926597767	15.60167494	8.817034796	5.457111943	4.968557478	0	8.719936259	19.5471992	16.78998051	14.01295148	4.024005085	8.739653513	22.37235288	3.067120874	18.87763	6.27130567	15.0596165	17.98827864	9.596431915
EC:1.1.1.34	Hydroxymethylglutaryl-CoA reductase (NADPH)	1.879921898	1.032381562	1.215693189	0.992711516	6.989833825	0.56242877	2.194171128	0	0.745917016	2.199218602	1.692387162	0	1.510560644	0.475264419	0.823230699	1.67741293	0	3.917066137	0	1.54334535	1.123435698
EC:3.2.1.205	not_found	2.239900356	0	2.817867842	3.158105391	2.11982394	16.2613055	7.387137244	11.9786824	12.81534389	0	2.01373928	0	3.170390373	10.05494956	4.759266937	25.28530392	0	5.476629095	4.098736249	4.780667858	31.01662121
EC:4.1.2.44	Benzoyl-CoA-dihydrodiol lyase	0.769080991	4.699119879	2.993376448	2.165339231	4.543655889	0	1.016342783	2.14657755	1.607772547	0	2.229819781	0	1.105093377	3.725130079	2.016417527	2.52205714	0	1.482551033	5.053541451	0	1.579758325
EC:3.2.1.24	Alpha-mannosidase	0.422452939	1.183130621	0.558832676	0	0	0	0	0	0	0.992650205	0	0	0.804130694	0.197317665	0	0	0	0	0	0	0
EC:1.14.13.232	not_found	0.748694017	0	0	0	1.435879045	0.960003196	0	0	0	0	0	0	0.970540886	0	0.657327903	0	0	0.476428216	1.405502175	0	0
EC:2.8.3.22	Succinyl-CoA--L-malate CoA-transferase	2.151096226	5.245785931	2.611932349	0	2.006565315	1.028238481	2.868088339	2.864109078	1.083933871	0	0.959510829	0	2.991126235	1.995769406	3.090044593	3.441072075	0	0.640928317	1.933859789	0	2.081710037
EC:1.7.1.17	not_found	12.15632345	30.42145782	39.05624028	29.43525249	72.24183272	64.77215084	39.36526694	104.523242	44.09794192	125.6984007	113.7998517	51.14403243	19.38657604	43.42588294	95.39108056	103.1366156	138.6835122	51.56698255	50.11765474	58.49780417	47.75665908
EC:3.1.1.73	Feruloyl esterase	2.849239961	0	1.953572544	0	1.555327192	0	0	0	1.483853319	2.472630328	4.032384916	0	0.385538888	0.687581631	1.437699809	0	0	0.505418893	0	0	0.525390969
EC:3.2.1.67	Galacturan 1,4-alpha-galacturonidase	2.906357834	0	2.419750831	0	0	0	0	0	0	1.13890202	1.481790401	0	0.971306256	1.231852389	0.766320158	0	0	2.800343085	1.470456128	0	0
EC:1.1.1.411	not_found	1.55172345	3.213493085	0	0	0	0	0	0	1.550859231	3.288074792	0	0	0	0	0.567673343	0	9.263307558	0	3.959400106	0	0.474940572
EC:4.2.3.156	not_found	8.31174794	5.629460979	1.682912917	0	0	1.42872085	1.926039186	0	0	0	0	0	3.428325056	0	0.615499588	0	0	0	0	0	0.497285994
EC:1.14.12.18	Biphenyl 2,3-dioxygenase	2.070372607	3.548752585	0	2.707196107	12.22096722	1.808208123	0	0	4.012858644	0	0.970568934	0	0.471845791	0	1.944635928	3.141999616	0	2.664631757	5.610789913	0	0
EC:2.10.1.1	Molybdopterin molybdotransferase	7.390390992	12.88749951	8.663670123	2.815147814	10.75607041	1.190711128	1.339438512	8.830025834	24.27762815	0	5.810208213	2.41443213	4.202471302	18.50902237	6.164946319	7.070311106	15.52260344	1.945964846	33.83742348	0	6.278019919
EC:5.1.1.11	not_found	0.416859166	1.383518169	1.166799342	0.911715906	0.287330419	0.12938143	0	0	0	0.63922981	0.397262718	0	0.229212932	0.130328353	0.396533057	0	0	0.361979906	0.395530124	0.559800975	0.042201926
EC:2.4.1.54	not_found	3.432047161	3.476199249	0	4.889614733	17.48182677	11.82302752	0	18.13243689	10.92627721	16.15437791	12.34246783	15.80801165	5.729868564	11.35946125	9.327533249	5.384412315	46.36354026	5.019140045	12.15106971	17.61191423	12.89527275
EC:1.3.8.12	(2S)-methylsuccinyl-CoA dehydrogenase	0.763675415	3.008390081	3.815146267	0	1.460804987	1.504919295	2.028579723	0	1.579834109	1.775032126	3.580685359	2.917687584	1.114250029	1.185459178	0.969998436	2.517045324	0	0.943696999	4.291795279	0	1.021110209
EC:2.7.7.49	RNA-directed DNA polymerase	11.39581414	3.472770829	0	3.899061927	1.535607562	7.622353077	3.904263867	0	1.808965344	0.651423401	1.222562744	0	5.397772557	1.804992501	2.34146609	1.468907088	0	0	0	1.758216534	0.125296656
EC:1.16.1.1	Mercury(II) reductase	8.519499705	1.779897761	7.396426872	70.14903355	45.29371164	31.38004284	39.38767044	35.37746687	28.93722301	94.83551822	92.75271758	39.11930312	10.85030794	33.81424753	64.14933752	21.88049887	70.99089147	56.19183661	24.16639567	106.3011935	27.13392705
EC:3.1.1.45	Carboxymethylenebutenolidase	12.48245749	12.93821269	13.00777432	0	3.547997837	10.82096674	11.44697142	0	6.372508098	4.198458389	3.979364197	0	8.023978215	3.724847126	2.013072944	5.226821767	0	4.193333337	2.672237714	3.471108956	2.72810571
EC:1.14.99.29	Deoxyhypusine monooxygenase	2.088238148	0	0	13.56679454	0	2.17953829	1.435288491	0	0	5.734048839	6.27478235	3.786522348	0	0	2.345239218	0	0	1.406397208	1.077762466	0	0
EC:5.1.3.12	not_found	2.553765755	1.250112505	0	0	7.439905463	0	0	0	0	4.383892942	3.415337188	0	0	0	0.538589898	2.052274053	8.393315953	0	0	0	2.552847312
EC:1.2.1.30	not_found	0.364268288	0	1.382495946	0	0	0.317371569	0	0	0	0	0	0.756804457	0	0.34436253	0	0	0	0	0	0	0
EC:3.2.1.10	Oligo-1,6-glucosidase	6.89291032	3.007248398	4.712036598	6.29918737	11.50852325	2.941366253	4.100271155	0	6.341017586	1.737682884	4.775513253	8.458402757	5.436670723	6.765557041	2.906566643	0	4.939779269	6.959005129	4.767739821	0	3.038974587
EC:4.1.1.8	Oxalyl-CoA decarboxylase	1.576769779	4.046629527	1.158403699	0	0	1.443292976	1.375328207	2.17431111	1.873249756	1.729595509	0	1.439476293	0.384442853	0	0.314465023	0	0	0	0	1.567628569	0.503025544
EC:1.12.1.2	Hydrogen dehydrogenase	0.883889844	0	0	0	0	0	0	0	0	0	0	0	0	0.405271143	0	0	0	0	0	0	0
EC:7.6.2.7	not_found	9.173974425	18.59077998	11.70701882	22.10948573	12.19320946	11.18189781	4.27260839	0	11.2592074	29.07138815	23.85255943	15.02537801	7.560902428	11.19479018	30.05747199	2.31074965	0	9.451930766	25.2548178	33.74334829	5.836732495
EC:1.13.11.3	Protocatechuate 3,4-dioxygenase	7.264799841	18.14513197	6.966687361	20.003583	22.87240831	9.129843724	10.59765191	5.203635064	13.94022573	55.48331326	21.36697143	13.91483348	16.99971792	7.938802127	11.0518685	31.38204898	48.03395929	26.69563533	15.21349409	11.36347334	13.34870591
EC:2.3.1.109	Arginine N-succinyltransferase	2.474104285	0	0	0	0	0	0	0	4.006431265	4.440110366	1.145177906	0	0.622034347	0.592352804	1.628044416	0	0	2.323631894	2.226528397	8.803982276	2.710882869
EC:2.3.1.178	Diaminobutyrate acetyltransferase	4.904053571	0	0	26.40501466	40.15559495	0	16.08694981	32.11673281	7.130205664	86.2295892	52.22339073	8.954956312	1.112562706	14.72842151	21.75926818	72.30731563	108.3310286	32.37266783	8.425641339	34.58664117	31.29027549
EC:2.5.1.46	Deoxyhypusine synthase	2.351573833	3.50875138	1.744746799	3.208643328	7.673555904	1.311256759	0	0	1.158318098	0.670257253	3.059835504	2.207207542	2.485212159	0.622202195	0.474102795	1.854189272	0	2.881384018	2.07972831	0	1.274145791
EC:1.2.7.5	Aldehyde ferredoxin oxidoreductase	1.402149897	0.725651106	2.648831975	0	0	0	0	0	0	0	0	0	1.0487977	0	0.312212423	0	0	0	0	1.525069233	0
EC:6.3.2.31	Coenzyme F420-0:L-glutamate ligase	8.317677093	3.876326016	7.927059328	0	6.558505236	13.17760332	6.97158907	9.837106791	16.67586269	8.63779632	7.197783067	19.28630009	13.51229811	22.22266498	7.418079057	6.8156235	0	10.63905516	30.800148	14.36582591	11.93641978
EC:4.7.1.1	Alpha-D-ribose 1-methylphosphonate 5-phosphate C-P-lyase	4.26732586	7.117489139	11.0291971	16.23575555	17.12694344	8.332546433	7.545175945	23.52478809	19.38941293	27.8133342	19.97357958	13.78285601	5.493744911	12.23366819	24.46257403	28.58566183	38.20949788	42.28466669	19.7853546	9.265887813	23.8018693
EC:1.1.1.107	Pyridoxal 4-dehydrogenase	8.673900289	10.51190434	6.65643631	0	6.878397069	0	0	6.736422318	4.255332504	0	0	2.361561354	11.03945585	0.580588788	7.553796888	5.800389216	0	2.29759366	1.604481698	0	1.194515461
EC:1.1.1.311	(S)-1-phenylethanol dehydrogenase	6.970819192	3.355805294	0	0	0	3.285166861	6.853481276	0	0	0	0	0	4.814101474	0	0.733158254	0	0	1.00907358	0	0	0.565380088
EC:4.99.1.12	not_found	8.579984154	14.47370738	6.914878148	5.990904227	9.737063394	12.40721128	27.10371879	0	24.88787594	2.346690322	6.677046926	7.88409242	18.51673021	37.28975734	8.542688648	3.433127021	13.91884412	3.879965113	15.17768416	2.288604754	4.354119515
EC:1.14.19.2	Stearoyl-[acyl-carrier-protein] 9-desaturase	3.457181293	4.599881595	1.490826624	0	0	1.155233293	0	0	0	0	0	0	0.549703188	0	0	1.907367251	0	1.458718767	1.05705764	0	0
EC:3.4.11.4	Tripeptide aminopeptidase	7.309819328	1.089699838	10.30979132	17.40083494	27.89974677	4.012885383	1.473958073	0	5.389192838	4.78233369	8.457469668	19.55044835	8.809849579	6.792318979	5.248284853	10.09154405	20.85206646	12.1502515	4.671862441	8.951288749	9.333067584
EC:2.4.1.346	not_found	2.224807003	3.25902807	2.935214155	0	2.144254138	3.242928178	4.452682168	5.911987516	12.81475173	0	2.207234622	2.111484436	2.63711771	9.23175644	0	1.802988972	0	2.096573151	9.454184114	0	3.782244202
EC:2.4.2.22	Xanthine phosphoribosyltransferase	38.39950347	26.8869631	38.10820181	43.22316649	129.0172298	47.08540313	60.75363531	163.356939	86.23181196	191.0454376	122.500639	158.8462856	16.62551469	47.16229331	65.42882686	103.982305	85.74665675	130.2952821	79.8371756	131.4877453	105.2131712
EC:1.14.13.127	3-(3-hydroxy-phenyl)propanoic acid hydroxylase	2.414464381	10.03853714	5.899031899	18.93722848	11.59043043	1.523841725	0.98041183	15.14828397	31.54672187	3.539041318	8.799936527	14.37551426	5.025336351	22.19347837	10.32722524	2.521499286	15.61570029	6.82680178	30.35224259	6.674546125	5.17265454
EC:1.1.1.67	Mannitol 2-dehydrogenase	0.876372536	1.67654281	1.063921114	4.829130435	1.721153835	0	1.081753111	2.297220619	5.332169827	2.03961531	5.428147275	4.941882764	0.814147282	0.832190226	6.941130351	0	5.848277513	1.616231022	0.791189787	1.905054755	1.42861958
EC:1.4.1.17	not_found	5.245958154	2.419940543	3.149332592	0	4.838070848	0	1.717157555	0	1.286731096	5.829965573	8.194446738	4.738463861	0.587185873	2.411958277	5.397008044	0	0	0.777016882	1.114624049	8.085385435	0.860764245
EC:2.8.3.25	not_found	1.049956293	0	0	0	0	0	0	0	0	0	0	0	0.494917115	0	0	0	0	0	0	0	0
EC:1.7.1.15	Nitrite reductase (NADH)	0.539873565	0	5.011786826	0	0	0	1.744968794	0	0	0	0	0	0	0	0.835633207	1.095843848	0	0.366275574	0	0	0
EC:1.2.1.67	not_found	1.797562208	1.735262006	1.251648316	0	2.059120361	0	1.177956272	0	0	6.015626572	3.673853406	0	1.304198381	0	3.317351383	6.675837291	0	1.155896983	0	0	1.610845921
EC:2.3.1.233	1,3,6,8-tetrahydroxynaphthalene synthase	3.590869765	1.130429603	1.415689598	6.561575604	2.199127699	18.24334445	0	9.406406571	2.352554006	2.576948299	3.052072165	4.361622557	1.640530251	1.594260061	2.43175125	9.493261499	0	4.238059908	2.012034507	0	7.829555585
EC:1.1.1.69	Gluconate 5-dehydrogenase	5.208224829	0	2.086735806	4.584631764	0	0	0	0	0	0	0	0	1.522844987	0	0	0	0	0	0	7.166089624	0
EC:4.1.1.105	not_found	0.879122054	0	2.269767617	2.492355624	2.021163607	0	1.165071765	0	0	0	1.75638595	1.688760914	0.833683031	0.479899578	0.892640024	0	0	1.11189574	1.851728912	0	0
EC:4.2.1.43	2-dehydro-3-deoxy-L-arabinonate dehydratase	2.754447993	2.724982483	0	0	0	0	1.848065991	0	0	1.612886401	0	0	3.247001774	0	0.579574868	0	0	0	0	0	0
EC:1.8.1.8	Protein-disulfide reductase	2.202449639	2.802196005	5.408903234	10.25160606	9.182517739	2.161535053	0.944598485	8.014310439	1.860633506	19.106924	16.68729116	10.30267714	1.840390925	3.628370852	14.1614629	3.796618396	0	5.488629283	1.327510679	16.71263715	3.121191029
EC:2.6.1.37	2-aminoethylphosphonate--pyruvate transaminase	11.43119156	10.11534137	10.2446355	13.10054897	19.00254351	12.19654991	12.14710657	0	5.962099299	0	1.020856941	10.17897847	6.964754146	14.572904	5.272678797	13.00890919	22.32477403	6.715566654	5.02565373	5.283996679	1.891260416
EC:1.1.2.4	D-lactate dehydrogenase (cytochrome)	0.892159725	0	0	0	0	0.881712953	1.191532717	0	0	0	0	0	0.433282059	0	0	0	0	0	0	0	0
EC:1.13.11.74	2-aminophenol 1,6-dioxygenase	1.370565879	2.75472865	1.689287587	0	0	0	0	0	1.413533083	1.619434649	2.545860995	10.19392816	5.232349361	0	3.493045175	0	0	0	2.558868909	0	0.899995735
EC:1.3.7.15	not_found	3.395023802	4.14151386	0	0	0	3.363636471	0	0	0	0	0.786351711	0	0.832680551	0.417879427	0	0	0	0	0	0	0.295689193
EC:2.1.1.223	tRNA(1)(Val) (adenine(37)-N(6))-methyltransferase	1.793485989	0	0	9.961841187	0	0	0	28.94649057	14.7037449	51.98033963	35.35261921	0	0	6.745651007	22.71243223	8.625002897	36.11086713	1.108779864	6.509870193	11.47948867	20.29051272
EC:1.1.2.8	Alcohol dehydrogenase (cytochrome c)	1.382608161	1.311727915	0	0	0	1.37281708	0	1.984127034	0	7.953541556	7.523898734	2.760870159	0	0.674499229	7.939486235	2.467645199	0	4.864303956	0	18.09694194	1.429914071
EC:1.3.98.1	Dihydroorotate oxidase (fumarate)	11.12503406	0	6.849925008	0	0	13.99704024	2.047585348	3.625596957	1.451258703	0	0	0	4.033158393	7.45312229	1.819269403	0	0	0	2.653588563	0	0.493393888
EC:2.1.1.133	Precorrin-4 C(11)-methyltransferase	5.070977714	8.267337159	0	4.643862866	32.27045854	8.326087371	2.183921413	9.474941409	17.18769821	17.5582758	1.590312233	3.160904844	4.752110001	8.054846076	7.794864283	8.124158089	11.10571719	5.239563274	6.122486249	17.88977228	2.784622697
EC:1.2.1.59	Glyceraldehyde-3-phosphate dehydrogenase (NAD(P)(+)) (phosphorylating)	1.260557158	0	0	0	0	2.41771887	3.272260676	6.837038018	0	0	1.122617483	2.373858241	1.240686819	3.474670157	1.071301488	2.033723526	0	8.361468522	6.701539083	0	4.230103973
EC:1.5.1.36	Flavin reductase (NADH)	9.435952484	6.662167137	11.86571236	12.70662181	4.225074091	12.08955389	2.940210385	0	28.13337963	4.988284301	6.132079543	4.273349412	8.645762091	24.33526238	7.702209019	0	30.69380634	2.83360767	23.13842412	9.576095359	4.066977225
EC:2.3.1.273	not_found	5.069904605	5.197123593	6.497295255	0	6.605979035	0	0	4.65650807	12.5713454	0	0	0	7.479411002	21.06411042	0.742943053	0	0	0	17.24064135	0	2.884648857
EC:3.1.3.15	Histidinol-phosphatase	3.325993702	4.692317042	15.28647089	43.11734466	31.73470711	39.11782254	21.13151685	104.6885593	23.04281971	35.07426855	42.76746139	59.67310759	8.17832587	38.40943424	54.52042941	55.39619413	38.6191839	45.1374268	28.18924289	62.74205749	43.00489702
EC:5.2.1.4	Maleylpyruvate isomerase	2.055584231	0	0	0	0	0	0	0	0	0	5.385302792	7.491728156	1.864947701	0	1.677765291	0	0	0	0	0	0
EC:3.4.24.16	Neurolysin	1.348009408	0	0	0	0	0	0	0	0	0	0	0	0	0	0	0	0	0	0	0	0
EC:3.4.16.4	Serine-type D-Ala-D-Ala carboxypeptidase	0.727267695	4.22744511	0.984895988	9.407292546	14.40866029	7.686894124	1.858483823	12.69203111	8.093814362	12.86987806	7.970012662	20.96306818	2.147322161	5.956596582	12.81698952	7.62472338	6.983165445	10.64981553	5.548539342	11.90263756	7.456549627
EC:1.13.11.43	not_found	1.737302385	0	2.168740563	0	3.297752858	3.353542108	0	0	0	0	0	0	2.908071179	2.843788743	0	0	0	0.534903387	0.776506064	0	3.446071219
EC:5.3.3.18	2-(1,2-epoxy-1,2-dihydrophenyl)acetyl-CoA isomerase	5.18091241	0	0	0	6.662950517	1.442769236	0	0	0	16.6861428	1.468811298	0	0	2.229192426	1.381255302	0	0	0.998240954	0	3.562769802	1.145435844
EC:1.1.99.2	L-2-hydroxyglutarate dehydrogenase	4.993493742	0.864618479	2.620949228	0	3.677308366	0.987508335	0	0	0.963795308	0	0	0	1.895533601	2.942958862	0.86172311	0	0	2.420146276	0	0	2.733899583
EC:6.3.4.23	Formate--phosphoribosylaminoimidazolecarboxamide ligase	1.201458541	8.499192763	4.614882555	0	0	1.227716255	0	0	0	0	0	0	2.44811944	0	0.492867684	0	0	0	0	0	0.458889025
EC:1.1.1.370	Scyllo-inositol 2-dehydrogenase (NAD(+))	1.252697214	0	0	0	0	0	0	0	0	0	0	0	0.602621439	0	0	0	0	0	0	0	0
EC:2.6.1.48	5-aminovalerate transaminase	1.044528773	1.030222198	0	0	2.021163607	0	4.294149375	0	1.258876277	6.52134604	6.026909693	6.612468146	0.495258875	0	2.455729184	0	0	5.468621735	0	4.915567804	4.19076418
EC:1.1.5.5	not_found	1.823483214	1.761441038	0.789625988	0	0	0.580450647	0.788607665	0	1.202588292	0	3.036774128	0	0	2.048774048	2.248502727	0	0	1.294223718	1.796670161	1.273962538	1.041256799
EC:1.14.13.92	Phenylacetone monooxygenase	1.640477035	2.278985931	1.040019325	4.362567639	14.81055755	0.718927265	0	6.220258562	0	0.887644539	2.763240738	3.116726535	0.746284026	1.485630167	0.331016323	5.067710861	5.180847785	4.30610783	6.989766093	1.690382689	7.830280344
EC:4.1.2.49	not_found	1.003123344	1.178604246	0	0	2.474421137	0	0	0	1.26804031	1.476842119	2.270625597	0	0	0	0	2.044911195	0	0.792996458	0	0	0.428806658
EC:6.5.1.6	DNA ligase (ATP or NAD(+))	1.573740218	0.758649763	0	0	0	0.736066661	0	0	0	0	0.706556169	0	0.727819638	0	0	0	0	0.509123905	0	0	0
EC:3.4.17.14	Zinc D-Ala-D-Ala carboxypeptidase	5.140614572	0	0	19.06275766	0	16.55049903	6.624131002	0	12.18762556	1.989245248	1.546380956	8.29116925	4.850015071	10.97688354	4.293515315	5.463114188	0	3.929694855	9.22412953	0	0
EC:3.2.2.28	not_found	5.070969329	0	0	0	0	0	0	0	0	0	0	0	6.904110766	0	0	0	0	0	2.135423556	0	0
EC:3.2.1.85	6-phospho-beta-galactosidase	0.939301898	0.913569234	0	0	0	0	0	0	0	0	0	0	0	0	0.380293982	0	0	0	0	0	0
EC:2.4.1.288	decaprenol beta-1,5/1,6-galactofuranosyltransferase	5.545990534	8.158005036	5.250824647	6.205809598	10.86006526	2.738884645	1.865475131	3.602541785	22.21434044	0	1.927356218	5.249785462	6.239671936	22.84483279	3.268157407	8.788716947	0	2.984936389	17.37973769	0	3.508949682
EC:3.1.1.81	Quorum-quenching N-acyl-homoserine lactonase	19.57280158	9.488177123	6.200478189	13.16156678	6.055193144	7.91129355	4.281047341	0	1.661191196	0	1.517045816	5.87360794	17.70695022	0.788362949	4.012581201	0	0	1.029911701	7.368660873	0	1.076126588
EC:1.14.14.11	Styrene monooxygenase	1.034985062	0	0	0	0	0	1.380063414	0	1.076443683	0	0	0	0	1.925716604	0	0	0	0	0	0	0
EC:4.2.2.26	not_found	1.794619528	0	0.771514249	0	0	4.836078073	1.556567608	0	2.415080467	6.462140069	1.648469005	1.201575544	0.587856235	1.438031135	5.140756131	1.973176484	0	0.750035424	2.670762854	11.90687785	1.600302181
EC:1.3.1.53	(3S,4R)-3,4-dihydroxycyclohexa-1,5-diene-1,4-dicarboxylate dehydrogenase	1.353770583	0	0	0	10.20941038	0	0	0	0	3.102965894	4.795378383	0	0	1.88489508	3.383949375	0	0	0	0	14.1985962	0.444557772
EC:2.5.1.18	Glutathione transferase	6.15843049	10.1278098	7.547533015	0	23.29830456	1.885984978	2.118759201	0	8.373834672	13.21558627	5.989177297	0	2.929837434	3.837714308	13.69942764	0	0	6.159357019	7.081365138	13.34972013	0
EC:3.4.24.33	not_found	2.148817177	0.888651081	2.58789382	0	0	0	1.13827649	0	0	0	0	0	0.493118477	0	0	0	0	0	0	4.890445474	0
EC:1.2.1.97	not_found	2.745771616	5.97529398	1.081061585	0	1.692144817	3.478624678	0	0	0	3.06754322	0.797755755	1.659560035	2.198540343	1.640515782	1.116085608	0	0	0.562946955	1.5863068	0	2.673019134
EC:1.5.1.25	Thiomorpholine-carboxylate dehydrogenase	1.541781186	1.327953635	1.880306662	0	0	0	0	0	0	0	1.186291249	0	0.672260205	0.646946112	0	0	0	0.818107248	0	0	0
EC:3.2.1.73	Licheninase	2.956935939	4.535722144	5.209838875	0	0	1.856330054	0	3.935835133	5.291169308	0	0.862229628	0	3.958277092	0.537047766	0.631023672	0	0	2.298946027	4.836907086	2.762840258	1.082383315
EC:2.3.1.40	Acyl-[acyl-carrier-protein]--phospholipid O-acyltransferase	1.372995882	1.796566269	3.921421577	0	0	0	0	0	0	0	0.550215085	0	0	0	0	0	0	1.191968133	1.311385228	0	0.201451339
EC:2.7.2.15	Propionate kinase	1.043402873	0	1.373397444	0	6.214970408	0	1.427130132	0	1.321141516	1.389339182	0.872026794	0	0	0	0	1.678158062	0	0.672902066	0	2.258503535	0.35551191
EC:3.4.21.69	Protein C (activated)	1.42039989	0	0	0	0	0	0	0	0	0	0	0	0	0	0	0	0	0	0	0	0
EC:1.12.1.3	Hydrogen dehydrogenase (NADP(+))	1.358847156	1.403688667	0.853487947	0	0	0	0	0	2.649844126	0	0	0	0	0.310955109	0	0	0	0	0	0	0
EC:1.6.2.4	NADPH--hemoprotein reductase	1.606776045	0	1.691330517	0	0.998737104	0.606392383	0	0	1.212229351	2.01488294	0	1.120745454	0.489118953	0	2.23155613	0	0	0.73705852	2.764652665	0	0.564345715
EC:4.2.1.84	Nitrile hydratase	14.55827029	25.16808372	42.74452424	10.82729272	7.935963857	29.61732687	16.11368579	0	16.86604462	2.434239173	5.680696134	7.013672076	20.5260038	15.42272597	4.264408315	9.846818522	13.13948021	2.592473281	29.13220261	0	3.6580256
EC:2.1.1.170	16S rRNA (guanine(527)-N(7))-methyltransferase	25.35594537	37.87615848	28.84158787	60.06410413	154.5500553	53.67534289	57.73461884	138.8015841	52.07483732	175.7049994	175.651421	111.6526287	39.21850853	41.79249682	161.9092356	82.32902187	170.5668718	100.0874337	54.8820763	227.8084261	73.59881687
EC:2.1.4.2	Scyllo-inosamine-4-phosphate amidinotransferase	1.231258825	1.213732794	1.613975568	0	0	0	0	0	0	0	0	0	0.572064632	0	0	1.888200906	0	1.388758499	0	0	0
EC:6.2.1.34	Trans-feruloyl-CoA synthase	2.472249408	0	0.766566892	3.33407335	0	26.44720824	37.72883466	27.84989968	14.25278661	0	0	2.270217085	2.271399319	24.94694708	3.854795705	16.52143156	0	0.369512601	21.22643868	0	18.94459813
EC:1.1.5.2	Quinoprotein glucose dehydrogenase (PQQ, quinone)	0.842066138	0	0	0	0	0.940660701	1.858958674	2.295561709	0	0.66723052	3.909593763	0	0.993703639	0.448906154	0.593457015	1.790528525	0	1.390586764	0.899822344	0	0.174401407
EC:5.2.1.1	Maleate isomerase	1.696069818	3.297319471	2.111273935	0	6.776728173	1.6360424	0	4.602571683	0	19.71851797	7.635621992	0	2.408783074	1.562597085	9.387846571	0	22.21143438	0	3.071178243	17.9983019	1.87368635
EC:4.2.1.104	Cyanase	14.43043085	8.446681589	43.39392487	0	19.16291798	22.29283237	26.61969077	7.774343909	25.21312971	0	13.66866511	0	16.7245713	18.74185875	7.762030883	4.641570958	0	22.6428668	31.99458662	0	12.40152414
EC:3.5.1.93	not_found	0.629788629	0.66731812	0	0	0	0	0.849039013	0	0	2.919159295	0.645363893	0	0.591579475	0	13.15424713	0	0	0	0	39.30007779	0
EC:1.1.3.6	Cholesterol oxidase	5.548728019	8.421493748	7.270555025	9.091661271	4.52148238	9.112237981	3.086510916	12.75140999	21.19552165	8.469210489	8.015910903	10.50289874	5.323729151	18.91538866	7.846263327	7.407924459	0	6.347510415	15.34960731	1.821321131	6.756103953
EC:1.14.19.69	not_found	2.10724843	0	0	11.377408	0	4.163316059	4.206248322	0	2.097087894	0	4.673897097	0	1.991052632	1.445281125	0	3.41751722	13.8867205	0	1.893071538	0	0.320871957
EC:1.5.1.15	Methylenetetrahydrofolate dehydrogenase (NAD(+))	2.805344104	2.340424031	1.820033818	0	2.567783697	1.273852684	0	0	2.811370382	0	2.452336596	2.589942174	1.951718359	0.516595499	1.704949424	0	8.866910024	0.780173977	0	0	1.792735974
EC:3.5.3.15	Protein-arginine deiminase	0.690616573	0	0	0	0	0	0	0	0	0	0	0	0.315069729	0	0	0	0	0	0	0	0
EC:3.5.3.8	Formimidoylglutamase	2.691418974	2.583919777	0	11.48180201	5.128424741	1.317810038	0	0	2.743664396	20.05535607	7.250142615	27.9894314	3.279827047	1.884101106	5.74022774	15.42134806	8.677695468	8.155819102	4.903276289	17.96500062	3.572757458
EC:3.6.1.61	Diadenosine hexaphosphate hydrolase (ATP-forming)	2.51402097	0	0	0	0	0	0	0	0	0	0	0	1.447706467	1.467761379	0	0	0	0	0	0	0
EC:2.7.8.11	CDP-diacylglycerol--inositol 3-phosphatidyltransferase	11.34659756	0	0	15.29429887	0	3.536262417	0	0	11.23297379	0	0	0	2.653509097	13.82521873	3.135020425	0	0	0	15.00989366	0	0.62849088
EC:1.1.1.268	not_found	4.933938375	0	2.184160262	0	0	0	0	0	0	0	0	0	2.312452056	3.23965942	0	0	0	0	1.416934091	0	0
EC:2.6.1.2	Alanine transaminase	3.514414937	0	0	3.135261952	11.16061109	1.616458783	1.604666293	2.787371939	0	5.478533373	6.375925392	14.20169283	0.528968413	3.564056013	8.876705639	8.904159242	0	6.252978787	4.852474689	13.26323699	3.241534137
EC:1.1.1.211	Long-chain-3-hydroxyacyl-CoA dehydrogenase	0.609149103	0	0	0	1.145953181	0.605248921	1.544809763	0	0	0	0	1.133602833	0.302181245	0	0	0	0	0	0.521772495	0	0
EC:3.5.1.124	not_found	2.422736363	4.91900172	3.103538163	0	4.891547428	0	0	13.27590978	5.107086574	3.481038023	4.407284196	5.546551124	5.498597227	3.543557953	2.019788027	0	0	12.13335849	8.841110874	0	4.107405956
EC:1.3.1.83	Geranylgeranyl diphosphate reductase	2.112055205	0	0	0	0	0	1.392225573	0	1.087506923	0	0	0	0	0	0	0	0	0	0	0	0
EC:3.4.19.5	Beta-aspartyl-peptidase	3.366874077	0	0	3.717784764	2.719153828	3.383961186	1.785407754	0	0	3.015230673	1.24073382	2.816103066	1.966581277	0	2.245849017	0	0	0	1.183608193	0	2.257413336
EC:3.2.1.58	Glucan 1,3-beta-glucosidase	0.999523732	0	2.834820599	7.362322407	2.125489246	1.775705323	1.636606455	0	0.74814677	1.251653088	1.023794777	5.047267318	0.883603585	0	2.329321317	0	0	1.527155857	0.759336529	0	0
EC:1.14.15.7	Choline monooxygenase	1.087077725	1.127718149	0	0	0	0	0	0	0	0	0	0	1.079577284	0	0	0	0	0	1.049846598	0	0
EC:5.3.1.34	not_found	2.677376494	13.29985582	3.434913877	81.10008876	46.75286904	5.16718611	0	21.16615456	41.40605402	22.2316371	17.26735759	15.73811518	7.649705287	16.47611599	9.141639915	13.38380624	0	25.74652543	28.36202246	0	23.43349355
EC:2.5.1.15	Dihydropteroate synthase	2.810220722	0	2.261873829	74.45486811	66.92737889	0	9.717534091	19.85358285	30.43164819	92.73578258	106.2003719	79.24385412	3.719946067	23.65646658	144.8817588	29.11854807	12.10870682	98.12998276	33.33211203	138.6719125	50.67236293
EC:1.1.1.327	5-exo-hydroxycamphor dehydrogenase	2.273467327	0	0	0	0	0	0	0	0	0	0	0	0	3.308641264	0	0	0	0	2.123343242	0	0.408879138
EC:5.5.1.25	not_found	1.218995571	0	0	0	0	0	1.557386582	0	0	0	0	0	0	0	0	0	0	0.740780193	0	0	0
EC:4.2.1.30	Glycerol dehydratase	1.516258642	2.898727277	0.937367495	0	1.368906894	0.78513027	0	0	0	0	0	3.011764144	0.997834745	1.494829222	0	0	0	0.925338697	0	0	0
EC:2.4.2.45	Decaprenyl-phosphate phosphoribosyltransferase	2.624257872	12.17924706	5.273017677	7.872326936	10.22517458	1.352346832	1.792235317	0	14.08039498	1.595381417	0	0	8.418875043	17.6626616	4.078665758	4.290439696	0	5.060128672	11.25920838	0	4.1469866
EC:3.5.1.62	not_found	1.234685334	3.695255549	3.167806129	0	13.89435548	8.039273442	8.381271644	37.43252439	6.519553095	1.414171697	9.204900064	9.546337906	1.779386166	19.14663665	6.95259306	10.09108621	15.77622936	14.61691174	3.382832173	0	22.30235212
EC:2.4.1.64	Alpha,alpha-trehalose phosphorylase	1.040201327	0.521552585	0.701861959	4.585820602	2.164334531	1.039345715	0	1.471232417	1.695828696	3.822677064	4.008341237	6.378149224	0.480011398	0.783088926	0.922591611	0.963548657	0	1.988660385	1.428701966	2.376674162	1.094297233
EC:2.1.1.234	N,N-dimethyltransferase	1.65603742	0	0	0	3.408463132	5.068797922	4.740305956	0	0	0	0	0	3.375085185	1.668736221	0	5.588701556	0	8.62760327	0	0	1.713481421
EC:2.1.1.186	23S rRNA (cytidine(2498)-2'-O)-methyltransferase	1.193981421	2.322018378	3.002372041	10.21295829	40.97322566	15.40752297	12.85309967	119.3772685	34.59333287	86.02884788	59.88477251	36.60811523	0	22.82855224	65.56262219	92.11198173	24.16824493	68.20309854	17.68581643	56.08047144	84.2509399
EC:1.1.2.7	Methanol dehydrogenase (cytochrome c)	1.467869633	0	3.622204709	1.892551535	5.699731076	0.675239905	0	1.850196313	0	19.54931651	0.681790257	10.66200963	1.362361153	2.577340813	5.279259962	0	0	8.515470473	3.130696346	10.32350242	1.790216197
EC:1.14.11.1	Gamma-butyrobetaine dioxygenase	2.19239745	9.642837086	6.984967759	6.33181474	0	2.146290709	0	0	1.155613184	1.283216172	0	4.201739032	2.070551035	0	0.468498274	0	0	0	0	7.120813785	0
EC:1.14.99.53	not_found	2.181952114	0	0	0	0	2.356832077	0	0	9.072999055	19.4315651	0	9.273741164	0	2.114150815	0	0	15.78154599	12.89147155	2.046413568	20.84620703	0
EC:2.4.1.41	Polypeptide N-acetylgalactosaminyltransferase	0.718089867	0	0	2.349135061	0	0	0	0	0	0	0	0	0	0	0	0	0	0	0	0	0
EC:3.5.2.20	not_found	5.930134048	6.195196077	0	4.558906613	5.983288283	0	0	0	1.656074202	0	0	0	2.284498466	1.519712569	0	0	0	1.98434524	1.451273603	0	1.626918912
EC:4.1.3.32	not_found	4.230450468	2.824144946	3.651070864	0	0	0	0	0	0	0	0	0	0.682960034	1.347387835	1.809688174	0	0	0	5.328136317	0	0
EC:5.4.3.2	Lysine 2,3-aminomutase	2.969538465	2.142717047	2.646267365	5.737684889	0	1.94187724	2.582675617	0	0	0	0.915393267	0	3.06269592	0	0.428552632	0	0	1.277154759	1.937868903	0	0
EC:1.3.1.84	Acrylyl-CoA reductase (NADPH)	4.078623461	2.512370869	3.233898369	0	2.32920129	1.312597341	1.733886553	3.502213929	2.6886539	7.548441214	2.318959099	0	0	0.602331842	2.755109261	6.27736689	0	2.461062571	1.156604095	5.691842923	0.823714232
EC:3.1.4.3	Phospholipase C	0.887253255	1.794461998	0	0	0	0	1.704459457	0	0	1.432747001	0.695594503	0	0.628989784	0	1.365324932	0	0	3.893411505	0	0	0
EC:4.2.1.149	Crotonobetainyl-CoA hydratase	7.022540027	1.608870877	8.675146956	17.94564336	3.145704302	3.270112881	0	0	8.657541672	0	2.909333048	0	5.149755289	9.420858485	1.399273552	0	0	4.032012038	7.487502988	13.94315508	3.059976138
EC:1.1.5.4	Malate dehydrogenase (quinone)	7.677273504	6.730124936	4.246503196	124.3861204	97.98286584	18.98165482	12.58557898	34.69118086	79.49475329	117.6439684	84.35147076	89.75575849	16.30414746	50.12236686	92.85216505	37.48310504	93.93537193	60.39210834	46.31015482	83.10796658	45.10568204
EC:2.1.1.220	tRNA (adenine(58)-N(1))-methyltransferase	1.389887262	0	1.724553407	0	0	0	0	0	2.299996156	0	0	6.074374181	0.704623047	3.517986532	1.353187793	0	0	1.346272454	2.800103595	2.905568707	1.03518313
EC:7.1.1.6	not_found	2.200894237	0	0	0	4.11116068	0	0	0	4.851618451	0	0	0	3.337811399	0	0	0	0	2.934814943	0	0	0
EC:2.7.10.2	Non-specific protein-tyrosine kinase	3.410769307	8.630278107	4.344528022	0	0	7.193740412	9.771464666	0	2.293452368	5.807285731	5.491743302	0	0.664123184	2.528185761	3.521906133	5.396738387	0	3.862322453	4.367239262	0	2.371553645
EC:2.7.1.29	Glycerone kinase	0.811023407	0	0	0	0	0	0	0	0	0	0	0	0	0.369944918	0	0	0	0	0.72121252	0	0
EC:7.5.2.4	not_found	2.883634891	3.751093113	1.289050827	0	0	0	3.226270321	6.140054852	2.118643431	0	1.510424316	4.997285037	2.620973908	2.294213516	0	0	0	0	1.135360626	1.984445936	1.688248568
EC:1.5.1.37	FAD reductase (NADH)	3.087697931	0	0	0	3.812096924	1.910186757	1.920558141	0	0	0	1.557771878	3.60073636	4.764826681	6.005395398	2.252200213	0	0	0	3.277575219	3.351026239	0
EC:5.1.1.15	not_found	0.997931239	0	1.248590064	0	1.864003275	0	0	0	0	0	0	0	0.881668211	0	0.824792889	0	0	0.619578233	1.764107401	0	0.335159335
EC:3.2.1.26	Beta-fructofuranosidase	1.735320456	1.618040726	2.236734053	0	0	0	2.373010305	0	0	0.855746072	0.77831262	0	0.407271778	1.658652103	1.046947244	0	0	1.197834198	0	0	2.147983786
EC:3.2.1.17	Lysozyme	5.691225023	2.87557155	0	5.214896959	25.0968188	5.732825893	6.12966356	0	17.3382466	2.362492189	3.247188945	22.47673247	4.421121409	5.911305986	5.936134482	5.024106775	15.58805242	20.44189904	16.16207979	5.639796337	3.839324628
EC:2.4.1.10	Levansucrase	4.679008611	1.811855637	2.24976135	0	3.996522936	0.859288395	0	0	0.905215914	0	0	0	4.098951139	2.582480384	0	0	0	0.487565037	0	0	0.344783013
EC:1.1.1.306	S-(hydroxymethyl)mycothiol dehydrogenase	3.723115445	10.82682334	6.140025128	6.583651796	8.990266539	5.769663003	6.372121486	0	16.4339667	2.712607157	5.353646797	2.218596855	9.196449568	12.96293559	2.542335598	7.654014787	7.760872966	5.164513074	10.99386947	7.488054668	5.623812095
EC:2.5.1.89	diphosphate specific)	1.696610312	4.367797954	2.024725217	0	8.847464892	0	0	0	1.620144246	1.914644508	0	0	0.81184334	2.266144059	2.617968529	0	0	0.967901533	1.469525817	3.275009606	1.501510536
EC:3.2.1.37	Xylan 1,4-beta-xylosidase	1.394894389	0.869268919	5.65901988	5.319844348	12.42570735	1.803876821	1.10007715	2.140474756	1.784466776	0	5.170957125	10.66449407	3.756419554	4.04771563	2.933684456	3.827539128	0	4.897853481	1.283024783	0	5.694849973
EC:2.7.7.46	Gentamicin 2''-nucleotidyltransferase	2.225271957	0	0	0	0	0	0	0	0	0	0	0	0	0	0	0	0	0	0	0	0
EC:5.3.1.35	not_found	1.626879498	8.068422577	4.098275289	0	3.205366783	1.472133322	4.399964343	5.478664417	3.511096284	0	0	0	4.620981071	1.569505773	3.475703932	0	0	7.108806581	2.948321663	0	2.297300701
EC:3.13.1.6	not_found	2.892672186	2.413544559	0	0	0	2.883513248	3.989808757	0	6.094909337	0	0	5.45529022	6.969077532	24.14976022	0	3.986080553	0	1.279864859	14.00530364	0	5.982601221
EC:1.21.4.3	not_found	1.174489997	2.833816676	1.429177535	0	0	3.830703661	1.48456694	0	0	0	0	0	2.903503139	0	0	0	0	0	0	0	0
EC:5.1.1.22	not_found	4.687103033	0	2.948240735	0	2.226164175	0	1.58459214	3.116512591	13.19455171	14.83881894	8.446260767	13.5234967	0	3.279941355	1.948881019	5.604163238	7.653482372	10.05868302	9.452005764	0	2.732162909
EC:1.3.7.9	4-hydroxybenzoyl-CoA reductase	5.479794823	1.640136682	7.304037375	0	0	0.563292431	2.993557782	0	0.616794052	0	0	0	1.127062931	2.537493712	0.765305251	0	0	0	7.130718177	0	1.211053398
EC:3.6.3.3	Cadmium-exporting ATPase	0.605305345	0.749956263	0	38.90802517	29.47338689	1.133016099	3.38562708	19.48430212	7.697639219	5.470848203	27.98365482	39.58829746	0.4318077	3.186470133	7.916736264	8.093768537	16.30384119	22.59149481	9.688074085	9.183333602	13.86376456
EC:2.4.1.7	Sucrose phosphorylase	2.737099761	0.842504754	2.165868059	2.430581429	3.311754339	0	0	0	0	1.001608703	0	0	1.24012496	0	0.755079245	0	5.881083491	1.095936854	0	0	0.87622999
EC:1.13.11.6	3-hydroxyanthranilate 3,4-dioxygenase	30.63864518	23.04170476	32.00676658	16.49902839	31.25353586	4.598645261	18.84168769	50.18400146	9.654298556	49.23104713	12.63836447	52.60290789	13.00327799	12.15456096	33.98549201	18.85619008	0	29.83179635	2.164778202	70.80183802	33.26098262
EC:2.3.1.265	not_found	2.830766002	5.513188549	3.42340811	15.75444517	0	1.349326615	9.167429131	0	12.78706451	0	0	2.676331173	3.289244203	12.29214455	1.148669446	0	0	0	17.26901616	0	3.758253561
EC:3.6.4.10	not_found	0.577279822	1.883934952	1.531070482	1.778900212	12.53092089	0	3.498120008	10.8137529	4.666130031	7.74480973	10.58049774	7.200467419	3.104708439	0.633438355	4.346312182	1.884507222	13.23007339	5.792446043	1.765019136	2.646189291	0.23252755
EC:4.2.1.103	Cyclohexyl-isocyanide hydratase	1.869697334	1.815911318	0	0	0	0	0	0	3.744464937	0	0	0	1.75065442	0.874971836	0	0	0	0	0	0	0.631639519
EC:2.6.1.96	4-aminobutyrate--pyruvate transaminase	0.779268612	1.277873906	1.986060297	0	1.832175954	0	0	0	0	0.918496675	0	1.389808227	0	0	1.091103817	0	0	2.068290979	0	1.450924432	1.402988989
EC:1.1.1.n4	not_found	3.101638892	0	5.793983035	0	0	1.481903649	2.03239174	4.124796076	1.604810112	0	5.457543532	5.879848201	2.883135113	1.446297571	2.553235463	2.474608887	10.30570147	4.7281528	4.129083265	3.269812677	2.020234355
EC:2.1.1.197	Malonyl-[acyl-carrier protein] O-methyltransferase	4.365470844	8.570128454	4.02864127	0	5.489708503	4.196581195	3.828478164	3.846925586	7.816921231	14.88106436	10.77314258	5.355520528	1.37810574	3.426436136	35.93842248	8.726877993	9.956578485	3.61295448	6.466322642	11.04944791	6.241794564
EC:1.13.11.71	Carotenoid-9',10'-cleaving dioxygenase	0.845584136	0	0	0	0	0	0	0	0	0	0	0	0	0	0	0	0	0	0	0	0
EC:4.1.1.55	4,5-dihydroxyphthalate decarboxylase	2.634973105	3.773784515	0	0	5.195428625	2.509577714	5.186309871	0	5.393791883	4.537814932	3.559637957	0	2.44068437	0.605045049	0	0	0	5.633762392	5.903455529	0	1.72154015
EC:1.3.1.91	tRNA-dihydrouridine(20) synthase (NAD(P)(+))	1.262350482	1.247850267	1.605588746	28.74956941	35.01490265	9.894179675	10.42045329	24.21245865	17.20167514	23.95203937	29.98990998	41.37654917	5.625869301	18.08164299	41.18907508	21.00095273	42.2479558	28.63152149	10.38464386	80.3584616	27.63235237
EC:2.4.1.277	10-deoxymethynolide desosaminyltransferase	1.987109511	0.938435027	0	0	0	2.888468822	2.610124112	0	2.007196129	1.19065019	0.880498557	0	0.468926021	0.458049772	0.866312424	0	0	3.734891843	0	0	0.91265043
EC:2.8.1.2	3-mercaptopyruvate sulfurtransferase	1.50139965	1.495363722	0	0	5.723255436	2.96124382	1.965071427	0	0	0	0	0	1.528291998	0	0	0	0	1.930365417	0	3.251985865	1.024666794
EC:5.4.99.61	Precorrin-8X methylmutase	1.49591547	11.03671804	0	0	7.18779218	5.913867808	8.142674103	5.442188622	14.48293854	6.472366891	8.610905571	11.38428044	4.656109397	11.70725298	6.930499389	9.85943537	0	4.83749055	5.54344666	12.8219405	8.238100582
EC:5.5.1.19	Lycopene beta-cyclase	1.075330874	2.14194054	0	0	8.392015988	0	1.498410592	2.957980313	2.410235068	0	0.997947609	6.215807714	0	0	0.860584661	0	0	7.617774659	0.915907497	0	6.670624369
EC:1.14.13.208	not_found	2.974558055	5.647775875	1.131803976	2.861055874	5.377661257	0	2.544927111	2.512698541	6.610055862	7.596961945	1.777375702	1.72819007	0.871150306	3.47902392	4.288001893	13.00137257	6.073289055	7.490689772	8.163279835	5.946396354	4.041361278
EC:3.2.2.21	DNA-3-methyladenine glycosylase II	1.602321383	0	0	0	0	0	0	0	0	0	3.128945963	2.634156551	0	0	1.230322803	0	0	0.93696457	0	0	0
EC:5.3.1.33	not_found	5.07999783	1.592767303	2.075976074	13.62707105	18.9518199	11.60519831	2.270685733	0	8.643245319	9.435089839	4.560546457	12.64262327	3.864611273	5.543413645	23.25753892	2.625448704	33.77099097	11.18047388	13.41340637	14.31238264	10.97462418
EC:1.1.1.403	not_found	1.67067243	3.277645842	0	0	0	0	0	0	3.419450525	0	0	0	4.838848	0.710339565	0	0	0	0	3.033958951	0	1.688657956
EC:3.5.1.44	Protein-glutamine glutaminase	4.269524123	6.503484546	0	21.34903263	42.03155006	4.130735649	8.359699711	99.15894408	24.65493613	40.05574275	28.47870183	35.91254817	3.995773138	11.41779449	31.05282699	24.31238787	43.33650609	28.44395001	19.37496628	73.45661186	33.73396411
EC:7.2.2.15	not_found	0.760403222	0	0.834855704	0	0	0	0.718956142	0	1.295496868	0	1.766372208	0	0.320835839	0.799121656	1.07120909	0	0	1.191532065	0	0	0.890691845
EC:2.1.1.43	Histone-lysine N-methyltransferase	1.515263691	0	0.586589266	7.504040224	5.160690626	0.364287079	0	0	1.946633017	5.883615036	8.420267972	2.74197673	1.041272765	0.424264985	3.221072928	2.370246028	0	2.93936483	1.458761608	3.371995274	0.646600401
EC:3.2.1.49	Alpha-N-acetylgalactosaminidase	0.935752379	0	0	0	0	0	1.344433549	4.992511227	1.957395146	0	0	0	0.46016858	2.731069307	0.396141088	0	0	1.146255086	0	0	0.953063345
EC:3.2.1.165	Exo-1,4-beta-D-glucosaminidase	1.522839207	3.419982836	6.532463505	1.308644391	0	0	0	0	0.474029338	0	1.650527955	0	2.042768106	0.220783653	0.599800218	0	0	1.178748008	0	0	0
EC:2.3.3.3	not_found	1.999704459	0	1.177232578	0	0	0	0	0	0	0	0	0	0	0	0	0	0	0	0	0	0
EC:2.3.1.111	Mycocerosate synthase	0.220796813	0	0.603746253	0	0	0.235440096	0	0.606572225	0.463914598	0	0	0	0.540662869	0.84029177	0.104664169	2.003490079	0	0.108000064	0.228420072	0	0
EC:1.14.14.46	not_found	3.142423165	3.223293938	1.367179139	0	0	0	0	0	0	0	0	0	0.500243046	1.000018115	0	0	0	0	0	0	0.708704295
EC:2.4.2.52	Triphosphoribosyl-dephospho-CoA synthase	10.17450058	0	1.800548431	0	0	0	0	0	0	0	1.306663243	2.604401732	3.987464405	0	5.093655298	0	0	0	0	9.617513239	0.517477759
EC:2.8.3.8	Acetate CoA-transferase	1.950169655	0	2.483874906	2.687326551	0	0	0	0	0	1.273753319	0	3.576235004	0.921350562	1.385085321	0	1.423775804	0	1.644181289	2.743526293	4.773871415	0.604647302
EC:2.3.1.89	Tetrahydrodipicolinate N-acetyltransferase	5.38499308	0	2.238626264	10.0015601	6.868875745	3.482900709	7.18002579	9.797438577	1.843697172	0	16.04658697	30.46193276	0	14.24078063	4.553379277	0	12.6628533	6.606303413	8.078674809	7.630480216	10.14674042
EC:2.1.1.285	Demethyldecarbamoylnovobiocin O-methyltransferase	6.306145287	0	0	0	0	0	0	0	1.458996489	1.846247189	0	2.668853398	0	2.181987427	0.654159363	2.55369585	0	0	0	0	0
EC:3.2.2.9	Adenosylhomocysteine nucleosidase	1.717684516	0	4.283107775	30.57530873	3.367710999	1.664615535	0	4.66485987	9.146566788	38.54203077	41.46959434	10.09065559	0	9.235918346	5.951287715	28.25126238	35.36001963	13.3817671	19.52187334	7.618938313	4.771593016
EC:4.1.2.27	Sphinganine-1-phosphate aldolase	0.74953726	0.829664784	0	0	1.664234009	0.748347846	1.076823624	0	0	0	1.498018244	0	0	0	0	1.306505762	0	0	0	0	0.283348043
EC:2.7.11.13	Protein kinase C	0.753648747	0	1.728954496	2.221647517	2.328874381	2.007763228	0.970899842	0	2.413307133	2.320419774	2.354377221	2.160144534	1.218931904	0.357182696	2.363054985	1.803940016	7.13624661	5.710369383	1.128751081	1.613947551	0.281489746
EC:1.5.1.21	1-piperideine-2-carboxylate/1-pyrroline-2-carboxylate reductase (NADPH)	1.254763884	0	0	0	2.408307284	2.353052506	1.675016209	0	1.338624346	20.53290568	6.874928207	2.383448448	1.169924663	0.602185875	3.732106111	26.53356391	0	2.3422947	0	2.771385577	1.70265064
EC:1.1.1.391	not_found	5.052920271	6.25051531	6.085613612	0	0	0	0	0	0	0	0	0	1.527129798	0	0	0	0	0	0	0	0.554457872
EC:1.2.1.85	2-hydroxymuconate-6-semialdehyde dehydrogenase	2.655435194	4.264520671	1.10179801	5.26614215	5.478601788	0.954738259	1.20079307	2.553793903	2.653666409	10.11835571	0	0	0.432125944	0.416443777	8.327153484	1.454166801	6.540987169	2.913918684	0.8117689	19.99346172	0.586344437
EC:3.8.1.2	(S)-2-haloacid dehalogenase	7.487193999	9.137306419	4.701334156	0	7.076188289	3.657138754	0	0	1.946198034	13.19442473	8.572123298	3.487326519	1.683440091	1.761729893	12.87095306	0	0	3.485789188	1.671255595	3.95435127	0.613740137
EC:3.7.1.9	2-hydroxymuconate-6-semialdehyde hydrolase	1.517879731	5.793422035	0	0	0	0	6.009154456	0	0	1.645692023	1.362836021	0	3.428936084	0	0.649510515	0	0	0	1.303756746	0	0
EC:1.5.5.1	Electron-transferring-flavoprotein dehydrogenase	0.742274403	3.857038388	6.905291445	2.195010248	14.64245483	2.632753877	1.053742491	0	3.33574318	14.34674507	10.58889785	3.121674846	3.303431601	1.209727571	15.3285606	15.06092274	5.491647347	10.83340011	2.152416275	40.35362978	5.403624176
EC:6.4.1.8	Acetophenone carboxylase	1.832858972	12.49342891	11.55154655	4.900979282	4.942811513	4.210867914	4.025684469	0	6.721173251	1.432053669	4.462740284	4.648451715	4.381900304	2.551263313	2.073790455	0	4.100489385	2.689390665	7.030660303	3.882681817	7.306477102
EC:2.1.1.201	2-methoxy-6-polyprenyl-1,4-benzoquinol methylase	1.47621327	0	3.790114641	0	2.927725658	1.482759375	0	11.72203725	1.598917874	3.510432791	1.440355441	0	0.717000744	2.257080298	0.698436526	0	0	0.903098055	0	0	0
EC:2.1.1.63	Methylated-DNA--[protein]-cysteine S-methyltransferase	7.164424106	5.087141702	8.565631939	0	14.40934718	7.481358669	6.761282067	13.5462053	7.275266278	0	15.63151193	13.61958982	12.8455244	12.82206512	4.200363446	13.55627582	33.91365659	0.923538809	16.3588612	0	6.17529916
EC:1.6.5.5	NADPH:quinone reductase	4.103666132	3.942684603	8.652829652	0	5.029226444	1.239968715	0	10.80921331	0	1.54709423	8.350030397	14.85614872	3.793485493	5.175016056	11.77926083	0	0	2.413293735	2.482043475	0	1.341783835
EC:3.2.1.199	not_found	0.709152602	1.451958664	0	0	0	0	0	0	0	0	0	0	0	0.598848057	0	0	0	0	0	0	0
EC:1.13.12.4	Lactate 2-monooxygenase	0.958792765	0.969302864	0	0	0	4.290424103	2.92796461	7.320774203	2.235085537	0	3.85192781	0	1.547713671	3.62023223	0.933189206	3.644016496	0	0	0.999719149	0	0
EC:3.5.1.28	N-acetylmuramoyl-L-alanine amidase	7.970633892	4.07462315	3.871195586	15.19762502	21.39565941	7.462941448	0	40.38386872	44.56648099	7.633893329	9.6647181	22.97824653	11.23557189	27.43747119	14.82173552	16.93230481	0	24.07030237	28.2783281	15.22849212	18.04524201
EC:1.1.1.363	Glucose-6-phosphate dehydrogenase (NAD(P)(+))	0.730300012	0	0	0	11.97201887	1.003328533	1.230211397	0	0	5.21264981	4.018829879	0	0	0.842952979	1.921354237	0	0	1.65889671	0	7.758128261	2.078166095
EC:3.1.6.1	Arylsulfatase	3.529528705	0.75726121	1.125849417	6.916754759	3.074500838	0.693710265	1.058263289	0	2.039247353	5.544793469	2.254484222	1.505034674	1.10671744	1.742657034	3.49990622	2.884539037	0	5.539646117	0.68350038	0	1.918115723
EC:2.4.1.20	Cellobiose phosphorylase	1.107975996	0	3.525699733	0	0	1.05447094	0	0	0	0	0.496552486	0	0.805518566	0	0	1.78762714	0	1.000706166	0.501790747	0	1.154740207
EC:3.1.12.1	5' to 3' exodeoxyribonuclease (nucleoside 3'-phosphate-forming)	1.547888693	2.167929152	2.843599959	2.403734922	0	2.188905489	0	0	4.705701172	0	1.339728772	1.417203768	4.326418993	1.856486842	1.265045639	0	5.333206379	3.802814029	2.739522386	6.951782601	3.006212802
EC:2.7.7.12	UDP-glucose--hexose-1-phosphate uridylyltransferase	3.619144864	4.653798555	2.994927444	9.878281765	6.238616424	1.157434549	1.627136449	24.16518444	2.267186964	14.75673076	5.340787276	27.84899272	4.067081992	5.960670747	8.162103709	1.872486576	0	17.73020982	7.239867776	16.13450227	12.76880794
EC:2.4.1.256	glucosyltransferase	0.959469093	0	0	3.568785278	0	0	0	0	3.734439357	0	0	0	0	0	0.201801325	0	0	0	0.884343428	0	0
EC:1.1.1.400	not_found	0.80316246	0	0	0	0	3.111518572	6.321849929	2.069409446	1.630527453	2.751542832	0.713268506	0	1.555982777	1.857285471	0	0	0	1.49781948	2.13891477	0	0.529468807
EC:4.1.1.2	Oxalate decarboxylase	4.443347271	0	0	0	0	1.140438494	0	0	1.122605878	0	0.987693659	0	1.572436155	0	0.463216281	0	0	0	0	0	0
EC:2.3.1.82	Aminoglycoside 6'-N-acetyltransferase	7.703483669	4.738172637	9.770895724	0	0	4.45454806	3.901244744	0	2.958432555	6.449862533	0	0	2.1556201	1.086303831	0	0	0	0	0	0	0.861452726
EC:3.5.1.3	Omega-amidase	2.539301572	0	0	0	0	0	2.022451965	0	1.761085701	0	2.843483499	0	0	0.713340036	1.432163416	0	0	1.018168409	1.461052496	0	0.551512775
EC:2.6.1.102	GDP-perosamine synthase	1.11438266	3.337069035	2.791642696	3.17785419	6.51240592	3.379405404	1.521654335	0	1.169391171	1.324230316	0	0	3.75282637	2.146393513	1.978954928	6.077798139	0	0.699132131	5.205648457	0	0.767233528
EC:4.3.99.3	7-carboxy-7-deazaguanine synthase	6.0335791	31.2094987	32.47278559	11.24555422	3.782237157	15.29144757	34.74214908	16.39935483	20.19745061	11.28422613	16.61329632	26.62427602	22.6301921	13.25362803	19.52444718	6.471330613	0	15.13153394	17.79589213	21.35594094	17.41776627
EC:7.2.1.1	not_found	1.099765164	0	1.20020297	92.84862266	149.6383297	18.01978095	10.06748336	147.056601	77.45174903	542.4995869	369.1843344	225.8226326	0	29.56084143	209.3072216	318.5423216	146.916306	290.8858903	40.29818459	295.9309213	137.7468431
EC:4.1.2.25	Dihydroneopterin aldolase	15.27090407	8.817743516	8.652716948	0	0	13.31875212	4.486306975	0	9.216751597	0	6.127771024	0	1.427071976	3.192958579	3.913903187	0	0	12.5467569	1.93405497	5.555475853	6.396359724
EC:1.14.13.59	L-lysine N(6)-monooxygenase (NADPH)	1.010527315	6.066383919	6.488946078	0	0	1.942887391	1.452338194	5.426189774	21.33757777	0	0.937856352	9.881136401	5.268853738	18.37479325	6.629099016	3.174224505	0	3.731182241	18.59823917	0	2.770662218
EC:3.1.31.1	Micrococcal nuclease	4.413648214	2.027328668	4.478384385	13.57068273	9.017666239	0	2.911593717	0	2.064283618	5.843333868	8.945675657	0	0.994737312	0	2.068637995	0	0	5.395272388	0	0	4.185220238
EC:1.18.1.3	Ferredoxin--NAD(+) reductase	1.041056542	3.072542807	1.306801109	5.940662625	8.497059029	10.23331326	10.7168161	2.800742593	8.562352971	16.03551051	12.31206957	18.35498495	5.176946311	4.359960725	13.81505673	8.091779012	14.06138749	6.156645833	7.52609611	22.10440248	5.310374895
EC:2.8.4.2	Arsenate-mycothiol transferase	5.984502637	0	0	0	0	2.934592626	4.069489453	0	0	0	0	5.866950026	0	0	2.231655663	0	0	5.484082748	0	0	0
EC:4.1.1.45	Aminocarboxymuconate-semialdehyde decarboxylase	5.114846784	4.957014733	1.551587863	3.598851967	0	1.248004154	1.664703535	0	0	0	5.703924958	2.397120236	2.542396816	0.597767624	2.166671707	6.250849987	0	1.539558033	1.087672644	0	0
EC:5.1.1.17	Isopenicillin-N epimerase	5.336613473	3.083926051	7.993929286	0	0	0	0	0	0	2.285918163	0	0	5.944620603	0	1.032015747	0	0	2.324178316	2.532585543	0	0.744107766
EC:1.1.1.237	Hydroxyphenylpyruvate reductase	1.182971483	1.232975428	3.329677808	0	0	1.313996698	0	0	0	0	0	0	1.264435011	0.654701624	0	0	0	0	0	0	0
EC:1.1.1.383	not_found	1.245517174	3.90383619	3.234434149	3.722010053	0	5.009211054	0	0	0	2.993701197	0	0	4.276056343	3.057008605	0	0	0	0.789992236	4.655499201	0	2.595088371
EC:4.2.1.36	Homoaconitate hydratase	2.941314545	0.463270071	1.280725552	0	3.791163573	0.895437417	1.436764343	0	1.125033734	2.599342297	3.093655612	2.16072625	2.062819348	0.452874069	1.378043986	3.267429441	0	0.688296873	1.311330387	0	0.173980251
EC:3.5.5.8	not_found	6.315496036	1.759984833	0	0	0	0	0	0	1.663920496	0	0	0	1.824411806	0.742764912	0	0	0	0	4.635369291	0	1.21126549
EC:1.1.1.81	Hydroxypyruvate reductase	2.423521547	0	1.561067662	0	0	0.961440999	0	0	0	0	0	0	3.728971933	0	1.161564337	0	0	0	0	0	0
EC:1.1.1.404	not_found	4.069444004	0	0	0	0	0	0	0	0	0	0	0	0.638813998	0	0	2.09524747	0	0	0	0	0
EC:4.2.1.171	not_found	5.861371499	2.254485438	0	3.283061615	26.79708195	9.04044378	9.210836499	12.48236718	5.989943795	2.691177739	6.2299544	4.369698756	3.290892419	10.36286382	3.443984731	0	0	14.33597576	5.245548092	14.97938725	4.639462473
EC:3.1.6.8	Cerebroside-sulfatase	2.922310763	0	1.169563985	0	0	0	0	0	0	0	0	0	0.948415833	0	0	3.091862835	0	0	0	0	0.27610146
EC:2.7.7.41	Phosphatidate cytidylyltransferase	1.576302934	3.077944016	0	4.344082183	0	0	1.956049813	4.132541613	14.37031622	0	5.590499868	3.144552773	5.866391148	8.965775532	1.98435855	0	0	4.822509124	12.0030024	3.244537859	3.108968094
EC:1.2.99.10	not_found	0.81120877	0	0	0	1.66787813	0	1.167393396	0	2.791692821	0	2.383518264	0	0.44283666	1.698247461	0	1.393038485	0	0.534421729	0	1.969380742	0
EC:1.21.98.1	Cyclic dehypoxanthinyl futalosine synthase	3.365573395	8.624466823	6.844390641	12.54675027	6.159041698	31.42091281	17.63419437	0	2.21529645	5.101953031	2.088202541	6.242284834	10.95791421	11.89183232	3.760641631	8.795701519	22.09074537	12.89150899	6.962334023	0	3.698786994
EC:5.5.1.27	not_found	1.124503782	0	0	0	2.150849044	0	0	6.144670443	0	5.243417008	3.028459234	0	0	0	0.947202835	5.442826762	0	0.701008895	5.168044456	0	1.514503646
EC:1.14.13.240	not_found	2.071379499	0.988950269	0	0	0	0	0	2.72797002	0	0	0	0	0.993752813	0.481340439	0	1.70433045	0	0	0.930130043	0	0
EC:3.6.1.25	Triphosphatase	2.523803346	0	3.402367958	0	0	0	7.076729789	0	2.778721747	0	0	0	1.259834181	0	0.52335807	0	0	0	0	11.65578625	0.882117259
EC:1.14.11.39	L-asparagine oxygenase	1.289727196	0	1.608504464	0	0	1.220132358	0	0	0	1.538925456	0	0	0	0	0	0	0	0	0	0	0
EC:1.1.1.298	3-hydroxypropionate dehydrogenase (NADP(+))	5.684283578	4.229144788	0	0	0	2.114695118	2.445232358	0	3.530738383	11.14030827	0	4.023892104	0	2.998093723	4.785606509	8.442831176	0	3.42503425	1.962461274	15.36766235	6.918326381
EC:2.6.1.93	Neamine transaminase	0.962524413	0	0	0	0	0	0	0	0	0	0	0	0	0	0	0	0	0	0	0	0
EC:5.3.4.1	Protein disulfide-isomerase	0.8472252	0	2.505538989	2.961973431	6.011220641	1.82548195	0	0	2.089440899	0	5.885862729	0	0.954234397	0.368272696	4.450651154	0	0	3.11090617	0	1.786157721	0.529409256
EC:1.14.99.39	Ammonia monooxygenase	3.653744983	0	0	19.42672908	46.84281265	3.603745184	5.043298591	5.752929	5.58422766	23.95555974	51.96571522	9.079638396	0	0	175.9717801	0	14.70868784	25.78226144	4.117450934	56.41460161	10.48249581
EC:1.14.13.166	not_found	1.61261098	2.514527432	4.189686914	0	3.350455372	0	2.159967902	0	5.04701326	0	0	3.225176775	2.387659036	1.538453231	1.415024956	0	9.048520058	0	6.02143601	0	1.123558164
EC:3.1.3.3	Phosphoserine phosphatase	5.785344372	9.44130458	9.825072628	11.95955457	36.73386818	9.010825735	23.75627617	12.76003148	37.74306739	69.79015808	38.04585499	28.07724808	8.414288359	36.20497033	37.32587338	24.04532434	42.46588865	46.27674335	33.10744196	50.60190226	39.79222019
EC:4.1.3.40	Chorismate lyase	2.347426437	0	2.898395915	12.01234035	13.03178643	0	2.993957719	0	0	60.41897109	14.40387811	4.254692455	0	1.038412041	42.45096173	0	74.48592089	9.56356455	1.899922333	19.88469903	4.571206912
EC:3.3.2.14	not_found	1.511684304	0	0	0	0	0	3.515021515	0	0	0	0	0	0	0	0	0	0	0.822056139	0	0	0
EC:2.7.1.31	Glycerate 3-kinase	3.445578084	3.281690872	3.407603712	0	4.433591438	0	1.476899796	0	0	0	0	0	3.21729751	2.685529033	0	3.716283056	0	0.685118673	1.109975478	0	0.376606039
EC:1.14.12.25	not_found	0.99002511	2.918117858	1.234781308	0	0	0	7.850045722	0	1.024372582	0	0.892555656	0	0.93104719	0	0	0	0	1.218002955	0.874127208	0	0.673387367
EC:1.1.1.77	Lactaldehyde reductase	2.702623753	1.412639685	1.482509136	0	0	0	0	0	0	0	0	0	3.105417965	0	0	0	0	0	0	0	0
EC:1.14.13.29	not_found	0.890145989	5.762357029	3.252181839	0	4.726743512	1.607366853	7.823666143	0	0	0	0.790269756	0	2.830922707	2.387019079	0.724304545	0	0	0	7.775331968	0	0.286870898
EC:3.2.1.107	not_found	0.524993902	0	0	1.682460085	0	0	0.811883707	0	0	0	0.578631911	0	0	0	0.237907724	0	0	0	0	0	0
EC:3.5.1.98	Histone deacetylase	1.030876785	0.986027728	3.839955744	0	3.757186909	1.960689928	0	0	0	0	0.695950592	2.362673986	2.040569729	0.515880946	0	0	9.327268784	0.768962996	1.065536958	0	0.280223577
EC:2.7.6.3	2-amino-4-hydroxy-6-hydroxymethyldihydropteridine diphosphokinase	2.529574181	2.297519073	6.520857362	0	9.142199218	0	3.470733509	0	10.94526059	1.800043587	2.18667932	0	3.481864662	2.108253099	2.15410053	0	15.16260018	1.541240999	0	0	5.183473275
EC:1.20.9.1	Arsenate reductase (azurin)	0.53324466	1.092404379	0.694125013	23.53073416	6.611482621	4.053660222	1.416788519	0	2.259189003	41.48737919	27.20958285	2.988864834	1.229853875	1.425018198	24.46873897	0	12.94045423	5.944752701	3.80690158	31.53976668	1.149104627
EC:5.4.2.9	Phosphoenolpyruvate mutase	1.151874331	0	0	0	0	0	0	0	2.433717361	0	0	1.96100324	0.485441811	1.520655479	0.372112588	4.022003389	5.836614974	2.677059299	0	0	2.040204163
EC:2.4.1.109	Dolichyl-phosphate-mannose--protein mannosyltransferase	4.418006704	2.512235266	5.587809698	2.24534148	0	1.598735184	1.072552144	0	20.14671199	2.067989875	2.35860038	4.868845418	3.690726267	13.41586741	2.547544349	2.955331388	0	4.738117409	14.92477299	0	2.536276447
EC:2.5.1.76	Cysteate synthase	2.023647326	2.883846883	0	0	0	0	0	0	0	0	0	0	1.878371665	0	0	0	0	0.612027359	0	0	0
EC:3.4.24.27	Thermolysin	0.772148391	3.201441058	0	0	1.505259084	1.315034145	0	0	0	0	1.415713835	0	1.469697055	1.496571948	0.894141412	0	0	0.483699773	0.689203591	0	0
EC:1.1.1.79	Glyoxylate reductase (NADP(+))	1.353148598	1.314286006	3.480253723	7.351190326	2.564919943	2.539359464	3.408505711	0	5.159195843	5.066247709	2.404808491	0	1.257625053	2.422023102	1.856022058	1.997144056	9.647529352	5.883664249	4.79320055	0	1.765656579
EC:3.4.11.9	Xaa-Pro aminopeptidase	1.415194885	6.047490842	3.188954366	9.083955732	5.750947135	19.17274022	14.5232843	2.320699674	11.48815459	5.831987139	6.724215568	28.69220686	1.697456308	4.091144099	5.659292492	8.064990053	4.719724599	13.1493262	9.578083051	4.925190315	1.611641416
EC:2.3.1.245	not_found	1.47723728	2.894481843	1.990747209	0	0	1.538968263	2.01722899	8.414583995	0	0	0	0	0	1.491212971	0	0	0	0	0	6.807102264	0.985135558
EC:1.1.1.239	3-alpha-(17-beta)-hydroxysteroid dehydrogenase (NAD(+))	1.5861651	0	0	0	0	0	2.086685375	0	0	0	0	0	3.706352082	0	0	0	0	0	0	0	0.529304858
EC:1.14.13.81	Magnesium-protoporphyrin IX monomethyl ester (oxidative) cyclase	3.584221747	1.180622174	2.947750152	0	0	3.429534307	6.292801951	0	2.442544574	1.371931643	0	0	5.116516013	1.710722874	0	0	0	0	0	0	0
EC:4.2.1.148	2-methylfumaryl-CoA hydratase	1.206427183	4.779773968	0	20.09479422	9.398571765	4.723418804	4.835891563	3.364484206	9.945717552	1.42567972	10.88549741	4.716182246	2.313866353	2.871107458	3.631194981	1.977054851	0	3.024814914	3.271311643	2.644538733	4.94165919
EC:2.7.4.16	Thiamine-phosphate kinase	1.38252695	1.238289341	0	3.730961723	0	0	0	3.705104975	4.41784058	0	0	5.112925443	0.571926147	3.248006711	0.568983589	2.085564997	0	0.832244512	2.465437973	0	1.77814712
EC:3.6.1.8	ATP diphosphatase	2.480155201	3.468229366	3.005088352	0	3.762589172	1.547081517	2.194488225	0	11.36614222	0	0	2.310808566	1.711124476	10.97266028	0	4.387030315	0	0	16.77843791	0	6.514096682
EC:4.2.1.142	not_found	0.69946307	0	0	0	0	0	0	0	0	0	0	0	0	0	0	0	0	0	0	0	0
EC:4.3.1.17	L-serine ammonia-lyase	7.33974165	2.180509994	13.12986548	2.457240318	15.95823996	18.74387401	6.548862438	0	9.346042242	9.594419178	3.795768437	11.4744186	7.151110505	7.326212564	6.114708737	1.551823887	34.94779061	16.73813156	7.753326075	7.984972119	3.547878196
EC:2.3.1.252	not_found	0.21951319	0.226764976	0.309883309	0.768187798	1.163197914	0	0.298540981	1.28635885	0.699302443	0	0	0.46891164	1.029897189	0.706060194	0	0.34210042	0	0	0.794812922	0	0.247292329
EC:1.1.1.384	not_found	1.246282524	2.438481963	1.585628667	0	0	0	0	3.529324359	0	0	0	0	0.600459181	0.548789756	1.601835109	0	0	1.593482021	0	0	0
EC:1.6.99.1	NADPH dehydrogenase	1.149139469	1.117976315	1.467931375	19.82040747	4.594032311	0	0	3.090923248	0	4.102809659	6.768708706	9.307986565	0.561821756	3.996228321	2.898885194	0	0	8.796453743	6.700215611	5.130453029	4.005987709
EC:4.2.1.114	Methanogen homoaconitase	2.595788961	4.8299934	12.20489333	0	1.996491006	1.90169861	0	0	0	2.92899378	0	0	1.403729683	3.480144739	0	0	0	0	0.941189423	0	0.336661575
EC:2.5.1.68	(2Z,6E)-farnesyl diphosphate synthase	5.15880426	4.91515086	12.43351497	23.83195955	25.57747538	5.028835521	6.505617939	35.55849295	56.97367067	1.973559214	10.3405032	18.8512903	6.218946881	40.89375521	16.19449811	39.81092438	21.56532695	82.01494128	33.66675405	7.068788275	50.58479701
EC:1.2.1.69	not_found	0.837430304	1.643249006	0	16.42465811	4.855373503	3.306716307	0	7.011618255	4.414873042	8.981807376	4.803518651	6.463055352	1.636410853	1.978407999	6.935820573	6.719947506	0	3.133457798	1.890307444	4.361249481	9.505156734
EC:4.2.1.1	Carbonate dehydratase	2.002174179	5.932000115	9.803611814	32.33242471	22.03041816	6.010671005	0	12.17947449	8.035964368	9.809976567	13.4168324	3.951451037	12.36363379	10.61043068	8.010741037	11.076032	0	6.75122391	12.80208463	18.1383088	7.545133678
EC:2.7.7.90	not_found	1.642691502	0	0	0	0	0	0	0	0	0	0	0	0.791243375	0	0	0	0	0	0	0	0
EC:3.5.4.11	not_found	2.96086439	3.790277669	0	2.706326105	0	0.859432197	7.361713386	0	0.979666319	0	1.730259709	3.751117744	2.134583097	0.440823135	0.420820805	0	0	3.554051176	0.803801034	0	0.635562746
EC:3.1.6.6	Choline-sulfatase	0.838683547	0	0	16.6318982	3.383442715	0.836944069	2.23619659	0	6.068728295	3.915533919	7.699428438	11.19191097	1.611892029	3.959081996	5.383954269	2.717664877	11.16573855	12.95950753	3.029842346	3.601261754	6.472865514
EC:4.1.99.3	Deoxyribodipyrimidine photo-lyase	1.888599914	3.574558164	0	0	1.851918148	3.613950851	2.591720933	2.501056525	0.939019069	0	0	0	3.481145091	3.120278832	0.694079585	1.541610837	0	0.595014203	1.740631905	0	2.496242728
EC:1.2.1.72	Erythrose-4-phosphate dehydrogenase	2.591209178	1.261240198	4.795073444	0	0	2.382264118	0	0	1.340924738	14.70663237	10.26009025	0	0.613071097	0.587173916	3.789572705	2.027694463	0	4.699749719	4.552636628	5.316993075	0.853486436
EC:3.4.17.11	Glutamate carboxypeptidase	1.052062673	0	0	0	0	0	0	0	0	0	0	0	0	0	0	0	0	0	0	0	0
EC:3.5.1.23	Ceramidase	0.622503731	0	2.451610691	1.934282558	1.294711162	0.620983929	3.331053238	0	3.377874903	0.720165421	2.266580807	1.339665736	0.266364559	0.664832954	0.597126619	0	0	0	3.046133504	0	0.841370598
EC:1.18.6.1	Nitrogenase	3.967278044	0	3.395797628	0	0	7.181385049	17.64273253	0	4.745226208	0	7.487548548	0	2.73954211	0.855394153	0.785507564	0	0	0	2.217895445	3.633008732	0
EC:3.5.1.126	not_found	0.930844157	0.865197061	0	0	0	1.72492639	2.532664336	0	0	0	0	0	0	0	0.751846722	3.003873063	0	0	0	0	0.307511609
EC:2.3.2.27	RING-type E3 ubiquitin transferase	1.044119074	0	3.333750745	4.245785623	2.317159089	0.553846006	0.845872101	0	3.700564531	1.259866393	1.318293112	2.477690125	2.031981857	0	4.986165739	5.421680768	22.46359489	4.305288112	1.839611198	7.315557826	0
EC:1.13.11.79	5,6-dimethylbenzimidazole synthase	1.872162869	0	0	0	0	1.756940505	0	0	3.726840155	2.264345819	3.2928818	0	0	0	1.704911012	0	0	0	3.244052251	12.5313025	1.356347429
EC:4.2.1.164	not_found	1.939866336	0	1.208499807	0	0	0	0	0	0	0	0	0	0.456652648	0	0	1.527427192	0	0	0	0	0.952858069
EC:2.6.1.110	not_found	3.319811437	0	0	0	2.16416131	0	0	0	0	0	0	0	1.041206867	0	0	0	0	0	0	0	0.393823435
EC:1.2.1.68	Coniferyl-aldehyde dehydrogenase	0.878458144	0	1.087343226	0	5.480409174	2.674991108	0	0	1.844946925	11.56989008	5.882935401	1.744540643	1.278405186	1.295766397	5.393248761	2.919386135	0	1.636898246	0	25.17356941	0
EC:2.3.1.97	Glycylpeptide N-tetradecanoyltransferase	0.819197285	0	0	2.540694562	1.384702693	0	0	0	0	1.062988381	4.098866053	5.683840534	0.443414651	0.341311725	0.653491172	0	0	2.395356355	0.650241488	0	0
EC:3.5.1.79	not_found	1.817334204	3.586669182	0	0	5.31322407	0	0	0	0	0	0	0	0.423665756	0	0	0	0	0.553995934	0	1.934288257	0
EC:5.4.2.8	Phosphomannomutase	2.74974425	7.262995912	2.254900044	5.181435811	1.746951127	0.892593568	1.246682573	2.595209142	7.224533542	0	8.299280511	12.65460732	3.98607687	2.504990638	7.211944674	0	0	15.62790056	5.748081148	0	3.525412363
EC:3.4.13.21	Dipeptidase E	5.465769512	10.27831292	13.56491569	19.59502895	10.03819557	1.718145565	9.550066944	4.71638404	3.697098838	10.37604139	9.464917408	0	11.02174885	9.426102644	2.281010908	14.81411149	59.31926556	15.77806366	3.166943566	0	2.363632771
EC:2.7.1.221	not_found	2.328306197	2.35937418	1.567513789	0	4.909021778	2.25096308	0	6.592070411	2.583538634	4.498957589	5.643043406	0	1.089505037	3.468816872	9.111260777	0	0	8.750559371	4.549394106	30.80304517	2.36637243
EC:2.7.7.53	ATP adenylyltransferase	4.496992231	0	0	6.342715217	0	4.407240588	0	0	4.622943441	0	0	0	2.120307322	8.458376393	3.789212059	0	0	0	14.19624771	0	2.220117353
EC:1.2.1.92	not_found	0.92126028	0.868247366	3.389156563	0	0	0	0	0	0	0	0	0	0.845761323	1.236914433	0	0	0	0	0	0	0
EC:3.4.21.50	Lysyl endopeptidase	0.581853897	0.613692783	0.850674864	0	2.274347385	0.592099395	0	1.637547111	0.656636418	0	0	0	0.805427029	0.34267669	0.774969236	0	8.519029921	0	0	0	1.030674043
EC:1.5.1.30	Flavin reductase (NADPH)	2.505394427	0	0	0	0	2.291554401	0	0	0	0	0	0	1.194552622	0	0	0	0	0	0	0	0
EC:4.2.3.152	not_found	0.478558486	0	3.907719669	6.062889109	0	5.805309326	2.762567258	0	0	1.326091799	0	0	0.994447551	1.989179249	0.89088819	3.325951356	0	0.697265389	0	0	1.019316633
EC:1.5.3.21	not_found	0.902175498	0	0	0	0	0	0	0	0	0	0	1.873223546	2.867542254	0	0.873909199	0	0	0	0	0	0
EC:6.3.2.10	UDP-N-acetylmuramoyl-tripeptide--D-alanyl-D-alanine ligase	1.844755079	0.921627984	1.115449831	0	0	0	0	0	7.159737532	0	1.603509567	1.753724614	1.695020624	5.020832863	0.733920514	4.350015241	11.86118151	1.184898741	7.973167042	4.879031422	2.49072178
EC:3.5.2.15	Cyanuric acid amidohydrolase	1.177347005	14.78607887	2.949386065	0	0	4.39204605	3.071228934	6.392489238	3.584666943	2.73605822	2.157253218	4.408351659	3.941213864	2.784403493	2.003307883	0	8.023262274	2.744723269	3.150019175	0	0.381894555
EC:2.1.1.156	Glycine/sarcosine N-methyltransferase	1.541111744	2.992999129	0	15.44558941	37.65783295	5.540949932	7.200248914	24.38074531	58.95254815	11.2639087	12.72416115	49.09827962	1.777264584	55.36615226	14.34318535	45.10545971	26.36588499	71.69827395	45.00560193	3.406167478	51.72737354
EC:2.8.1.9	Molybdenum cofactor sulfurtransferase	1.486083321	0	1.389484091	1.459466909	1.017515491	0	0.683756556	0	0.540406622	0.623155333	1.611982527	2.877805272	0.510960176	0.246068229	0	0	0	1.309578795	0.456557149	0	0
EC:3.5.1.99	Fatty acid amide hydrolase	1.821975129	4.170536452	2.143142468	0	0	0	7.061230129	0	0.814044549	0	0	0	1.670729994	0	0	0	0	0.469878785	0	0	0
EC:2.7.14.1	Protein arginine kinase	2.451603365	0	1.533677349	6.92379554	25.72432122	1.14504729	0	6.876064552	6.063307159	2.78025322	6.45923608	15.75827284	2.333103754	10.1071671	3.082039764	1.947556653	0	19.97781928	1.132274678	7.636335754	6.913102636
EC:3.2.1.132	Chitosanase	1.092879638	0	0	0	0	0	0	0	0	0	1.28253752	2.690691098	1.428933625	0	0	0	0	0	0	0	0
EC:2.7.1.202	not_found	0.728810836	1.442246434	0	0	0	0.728135133	0	0	0	0	0	0	0.743245747	0.734911649	1.060835264	1.260285039	0	0.417503091	0	0	0
EC:3.5.1.97	Acyl-homoserine-lactone acylase	1.739511599	3.353568795	0.679533903	1.445258292	8.73914435	1.094734652	2.937209278	0	0.558825162	3.918913964	3.573824204	2.166213095	2.188035012	1.846574834	3.793146062	0.870782065	0	1.468197582	0.551378738	17.33553807	0.915697407
EC:2.1.1.344	not_found	2.206824107	2.127965204	0	0	0	0	0	0	2.254432815	0	0	0	2.079215549	0	0	0	0	0	0	0	0
EC:1.14.19.20	Delta(7)-sterol 5(6)-desaturase	1.116368874	0	0	0	2.39890651	0	0	0	1.250951603	0	0	4.572135652	0	0	1.017234526	0	0	1.502184961	2.048601309	0	1.189387169
EC:3.4.21.102	C-terminal processing peptidase	2.051586916	0	2.433824304	2.675617067	1.919579331	0.743957279	9.888229729	0	1.864856424	0	1.759531922	0	0.455906213	7.105435122	4.024805618	7.759541952	6.555402697	4.244771806	7.497465317	2.124305668	0.966187186
EC:2.3.1.165	6-methylsalicylic acid synthase	0.248556836	0	0	0.678497217	0	0	0	0	0.240851952	0	0	0	0	0	0.433127411	0	0	0.497207167	0	0	0.30319375
EC:4.1.1.46	o-pyrocatechuate decarboxylase	1.26399885	0	0	0	0	0	0	0	0	0	0	0	0	0	1.439529091	0	0	2.163106526	0	4.622953596	0
EC:3.5.1.56	N,N-dimethylformamidase	0.562638114	1.097999614	1.407404134	4.748521025	0	1.648199263	1.532199608	0	1.734921148	0	0.502407131	0	1.104016686	0.787909297	1.466851819	0.961458949	0	0	1.005515763	0	0.476187149
EC:3.3.2.15	not_found	4.317893883	0	0	11.66848678	3.969535259	12.10180896	11.00863112	5.497614447	6.355875769	0	5.74702111	3.861975768	0.962323023	1.936238445	2.688279532	3.25271969	14.02629018	9.808728225	0	0	7.547231806
EC:4.3.1.18	D-serine ammonia-lyase	0.955656643	0	0	8.118773681	14.88011519	1.857505053	0	5.200797234	1.976405882	20.84100555	10.30776702	20.25530041	0	3.182089945	16.35223759	4.657444139	19.0116065	10.59826063	1.776043065	13.41512336	4.891717952
EC:1.1.2.6	Polyvinyl alcohol dehydrogenase (cytochrome)	2.068216748	1.412140751	0	1.96799076	0	1.797999858	0.935779438	0	0	1.59348244	0	2.486119789	3.650678175	0.941695203	0.852172711	0	0	0.457522619	1.824321645	0	0
EC:6.2.1.20	Long-chain-fatty-acid--[acyl-carrier-protein] ligase	0.817875898	0.454344252	1.031220652	0	4.612251747	0.743943807	0	2.152877236	5.043535516	0.948982199	0	0	2.413396439	10.68244884	1.053514952	1.338935667	0	0	15.22764701	0	1.133369431
EC:2.5.1.32	15-cis-phytoene synthase	1.415759383	5.28106772	1.52534997	0	5.283750573	3.344174362	3.573148992	1.776073601	1.38511855	3.251245216	3.329621568	7.820781618	2.82165236	1.317353619	1.460710145	1.966595447	0	1.696153765	4.998919701	2.526060568	5.423025138
EC:3.1.26.5	Ribonuclease P	7.220156851	9.80910701	13.37735385	38.81630514	51.1074117	57.01842962	68.02591523	45.00910198	74.6272047	71.03831964	44.35434684	45.90413243	14.31437157	42.91573121	73.90763159	39.52580157	127.2706219	48.59046545	52.29090518	42.74008149	42.88972135
EC:2.4.1.131	GDP-Man:Man(3)GlcNAc(2)-PP-dolichol alpha-1,2-mannosyltransferase	1.659848218	0	0	0	2.859207054	0	0	0	0	0	1.326423918	0	0	0.689680826	0.976792163	0	5.077977388	2.307052032	0	0	0
EC:1.14.12.17	Nitric oxide dioxygenase	2.126903176	0	0	8.961265405	16.55688825	11.10559331	1.382641957	0	5.706709336	26.66887335	10.90096336	16.27310494	1.025416506	4.472705095	18.42726398	10.33517522	14.80294214	27.75852517	7.606759862	24.05206696	7.834060929
EC:1.5.1.42	not_found	2.492067861	0	0	0	0	0	0	0	2.519660205	0	0	12.98230399	3.473284104	0.992776674	0	0	0	0	0	0	3.392759237
EC:2.1.1.271	Cobalt-precorrin-4 methyltransferase	1.640919451	0	0	0	0	0	0	0	0	0	0	0	0	0	0	0	0	0	0	3.628356248	0
EC:2.6.1.87	UDP-4-amino-4-deoxy-L-arabinose aminotransferase	4.638575484	5.121462072	6.708192908	0	4.568933965	1.135552702	3.930501116	0	0	0	0	0	5.073349861	3.253873621	0.453171709	0	0	1.498134551	3.993286384	0	0
EC:3.4.13.19	Membrane dipeptidase	1.029879709	2.047899988	1.322409363	5.38840907	0	3.91056138	5.246280377	2.812582146	3.101194169	0	0	0	2.393694555	1.976177754	1.643855102	3.333082678	0	0.649149432	0.818652853	0	0.353129266
EC:1.14.11.17	Taurine dioxygenase	1.672333953	0	0	0	0	0	0	0	3.064827026	0	0	0	0	0	0.776821336	0	0	0	1.20036436	0	0.465177661
EC:2.3.1.94	6-deoxyerythronolide-B synthase	0.844796947	0.920206866	0.134748954	0	0.551427215	1.103958412	0.640933864	0	0.10827696	0	0.256531705	0	0.706183303	0.363950465	0.144246048	1.692563977	0.953568381	1.112792552	1.037549538	0.367631846	0.853545151
EC:4.2.2.n1	not_found	1.767290675	0.862096255	1.123192736	14.76682166	22.2111931	3.008989166	2.34344532	7.201003167	12.75671404	78.40871954	54.37777517	25.20115387	1.143347577	5.76789956	47.93096126	35.49118592	60.21246871	38.94000584	15.5885948	26.03742736	13.1800913
EC:1.13.11.39	Biphenyl-2,3-diol 1,2-dioxygenase	3.95621256	5.265674818	5.105513081	0	2.76676066	2.18673072	0	0	3.455926293	1.480228963	0	0	2.761351589	1.040586271	0.938272575	0	0	0	0	0	0.495888927
EC:4.2.1.151	Chorismate dehydratase	1.498020022	1.430231038	0	8.226234332	0	12.96590056	5.872779251	0	0	3.514456786	3.957300541	16.83438262	2.111794397	2.057336841	5.648702469	0	0	6.379298372	5.403247328	0	0.994361882
EC:2.6.1.88	not_found	2.621028016	0	0	0	0	3.52554034	0	0	1.504980896	0	0	0	2.316568923	0	0	0	0	0	0	0	0
EC:1.4.3.22	Diamine oxidase	1.303694682	0.640579109	0	1.818072885	4.943564554	0	1.691184611	0	1.983587793	3.07613064	1.194181001	3.763747639	1.438917069	1.212895675	2.221261229	0	4.241510852	0.386827981	0.577883494	2.790968285	0.43059502
EC:3.7.1.18	not_found	3.313608634	11.34435826	4.21033769	0	0	3.207956333	0	0	1.686343216	0	1.491396938	0	3.935335921	2.365797718	0	0	0	0	0	0	0
EC:3.1.3.7	3'(2'),5'-bisphosphate nucleotidase	1.274895392	0	4.981373977	4.762416806	22.65014585	3.391742024	1.709127372	10.51485234	7.990644966	2.038174664	10.50810245	22.12300451	0.688674789	6.25324829	11.40086298	10.40531968	36.13768169	10.46940062	10.53113531	16.51057467	6.98381288
EC:1.4.9.1	Methylamine dehydrogenase (amicyanin)	4.692783745	0	0	5.530414904	17.97617513	0	0	5.442965153	0	11.74933709	0	4.014807636	0	3.43300025	5.119892461	7.949580385	0	6.125684798	2.09583677	2.215402955	4.121638986
EC:1.5.1.47	Dihydromethanopterin reductase (NAD(P)(+))	3.147480436	6.120939209	11.83521228	0	0	3.020904174	4.215917859	0	0	0	0	0	5.937834668	0	0	0	0	0	0	0	0
EC:2.1.1.206	tRNA (cytidine(56)-2'-O)-methyltransferase	4.775390208	6.976717464	0	0	0	4.585141061	0	0	0	0	0	0	2.257899353	1.139684855	0	0	0	0	0	0	0
EC:2.5.1.49	O-acetylhomoserine aminocarboxypropyltransferase	0.969844823	0	0	2.724336594	5.33755997	0	1.278073453	2.653782578	0.994431111	1.102453879	1.671454887	1.721385116	0	0	3.233009601	0	0	3.718310884	3.581546461	0	3.199877879
EC:2.4.2.2	Pyrimidine-nucleoside phosphorylase	1.022659078	4.91577224	4.074008445	0	7.449508476	0	1.308645389	11.09274874	4.323781276	2.277934223	4.504263807	11.05286186	0.451762729	3.570579621	0	1.618049528	0	4.378376285	2.822896353	0	3.576581032
EC:4.3.1.7	Ethanolamine ammonia-lyase	1.655922447	4.737208172	6.802879755	0	2.898388053	2.825410684	3.385728989	0	0	12.07808877	4.291661118	9.590518447	8.278599629	0	10.44573037	0	0	5.741801549	0	12.63981123	1.510664144
EC:3.2.1.196	not_found	1.273713486	2.442116279	5.604081061	0	2.304847782	2.466488369	5.711407299	3.487830737	1.884692651	0.657853071	0.64126876	6.89303065	2.081336797	5.825470585	2.091324335	0	4.989959595	3.821163376	3.867408937	2.972260136	6.988225326
EC:2.1.1.288	Aklanonic acid methyltransferase	1.511684304	0	0	0	2.826924399	0	0	0	0	0	2.681986281	0	0	0	2.625169446	0	0	1.830376629	0	0	0
EC:1.13.11.75	All-trans-8'-apo-beta-carotenal 15,15'-oxygenase	0.870568745	0	0	0	0	0	1.150403359	0	0	0	0	0	0	0	0	0	0	0	1.668926724	0	0
EC:2.4.1.329	not_found	0.871780442	0	0	0	3.360456609	0	0	0	0	0	0	1.739493111	0	1.228727836	1.523492036	0	0	0	3.15598219	0	0
EC:2.3.1.60	Gentamicin 3'-N-acetyltransferase	2.813866414	0	0	0	0	2.64377714	0	0	0	0	0	0	0	2.559793989	1.16080223	4.36658514	0	0	0	0	3.51100934
EC:2.4.1.287	galactofuranosyltransferase	1.386990532	2.710214884	8.671352875	0	0	0	0	0	20.14211732	0	1.243814979	2.594296707	2.624980471	7.195162425	5.856994326	0	0	1.735494342	5.07434157	0	2.796839739
EC:2.7.1.59	N-acetylglucosamine kinase	1.340036033	0	0	0	0	1.316582288	0	0	0	0	0	2.528564495	1.939154886	0	0	0	0	0	1.199746434	0	0
EC:3.1.1.57	2-pyrone-4,6-dicarboxylate lactonase	1.412004551	4.23063433	0	11.91641788	2.752491264	6.873042151	7.524546842	11.72043654	2.980910891	3.234950397	5.071540299	0	4.017154801	17.55099707	2.412440293	9.058762948	0	2.581566896	0	2.989099496	10.04427745
EC:5.3.1.31	Sulfoquinovose isomerase	1.128436447	0	1.274215678	14.19778305	8.822820441	0	3.020751114	0	1.206720439	5.159452849	1.953189676	6.549079273	2.106551647	1.736404734	7.615420591	1.646403563	15.64272602	2.342668257	0.997533402	0	0
EC:1.17.5.2	not_found	6.577305206	6.76921629	4.600268699	4.452263824	0	0	2.921340256	0	5.409705244	2.351168895	4.570036238	4.915241886	4.333719998	1.130794091	1.471160164	0.899455442	0	0	3.108459497	0	1.278028155
EC:1.1.1.317	not_found	1.277495659	1.19750285	0	0	0	0	0	0	0	0	0	0	0	0	0	0	0	0	0	0	0
EC:2.6.1.101	L-glutamine:3-amino-2,3-dideoxy-scyllo-inosose aminotransferase	1.110199804	0.989801997	1.279061071	0	0	0	0	0	0	0	0	0	1.001284247	0	0	0	0	0.669520648	0.955836824	0	0
EC:3.5.4.1	Cytosine deaminase	2.111531668	0	0	0	0	0	1.390985958	0	0	1.29912044	1.969153877	0	1.24855489	0	0	0	0	0	0	0	0
EC:2.3.1.225	Protein S-acyltransferase	1.274742765	2.956533047	0	6.184455095	7.410568878	0.732392626	0	3.069698024	5.619261161	6.332118206	6.754451642	2.484330079	0	0.911990218	1.414110556	1.826679565	9.281667708	4.926567217	3.610552365	4.442735225	0.739006337
EC:2.7.1.35	Pyridoxal kinase	7.461917249	8.732932554	0	58.00605868	40.16703336	0	9.851793814	51.45616061	30.65417162	27.34884149	31.67210808	28.4510129	7.067233796	13.27799967	44.69644691	40.78005732	19.45538325	26.866983	32.33997441	44.72863165	29.94777627
EC:1.1.1.9	D-xylulose reductase	1.228701398	10.93942706	3.068063012	0	7.096547462	3.618274139	1.618893041	5.342842445	2.509399978	4.275051228	8.576860172	4.664636274	7.680721193	0	5.725188594	21.87382637	0	15.93446718	3.266107678	0	8.623587295
EC:3.1.1.41	Cephalosporin-C deacetylase	1.336000793	0	0	0	4.902781491	0	5.236314431	0	9.50290465	0	6.095286379	4.999464674	5.034125741	2.477256004	3.357475567	4.262100551	0	2.422147851	6.039807058	0	8.036580328
EC:7.1.2.1	not_found	0.476374656	0	2.229025679	2.537905294	7.535272615	0	0.649968665	0	1.884352039	1.064477952	5.679827231	3.35975875	1.300931501	0	4.543978694	0	0	7.629532133	0.787624514	2.00742535	0.133796978
EC:2.7.1.72	Streptomycin 6-kinase	1.36058348	1.355626588	0	0	0	0	0	0	1.503941401	3.242434253	0	0	0.70206114	1.362066469	1.836235764	0	0	0.862872831	0	0	0.476521926
EC:3.5.1.59	N-carbamoylsarcosine amidase	1.882256729	0	7.134459812	5.198341731	13.86202259	0	0	5.143758645	7.527440856	0	6.296757988	20.04040042	3.527472275	2.498393494	2.206820796	3.076956985	0	4.578463746	3.298496712	0	3.056884843
EC:1.14.13.50	Pentachlorophenol monooxygenase	0.808375821	0	0	0	0	0	0	0	0	0	0	0	0	0.397746301	0	0	0	0	0	1.573141109	0
EC:1.3.1.108	not_found	1.682402641	1.084671861	1.335838214	0	0	1.024341696	0	0	0	0	0	2.119740266	1.760665273	0	0.907196395	1.84979959	0	0	0	2.311476798	0.419168044
EC:1.14.11.41	not_found	3.695510913	6.035143263	0	3.448041501	2.357358554	0	0	0	0	0	0	0	1.124020869	0	0.533266849	0	0	0	0	2.654138347	0
EC:2.7.7.33	Glucose-1-phosphate cytidylyltransferase	3.348404502	1.645655823	6.259879692	0	0	3.274335732	2.294443669	0	0	0	0	0	1.611956722	0	1.396655232	2.708195662	0	1.047912655	1.525200306	0	1.120708975
EC:3.1.4.54	N-acetylphosphatidylethanolamine-hydrolyzing phospholipase D	2.224226083	2.159492848	1.449039903	0	2.214496138	3.082555279	3.099666239	0	0	0	0	4.408351659	1.085031168	1.52298547	1.435172163	5.446101164	0	0.648891347	0	0	0.367120764
EC:4.2.1.163	not_found	1.723523198	0	0	0	6.619683654	0	0	0	3.636474352	3.987221639	7.582086494	9.698196038	3.10939937	0.76236233	2.119649248	0	12.29755974	6.505130191	0	30.1773537	1.152541061
EC:1.1.1.120	not_found	2.618577583	1.389685727	0	0	0	14.9919175	5.516884271	0	0	1.582616719	1.230625682	0	0.654469979	2.580310882	0.579349936	0	9.056686593	0.845331586	1.28573649	0	0.913857953
EC:5.1.3.31	D-tagatose 3-epimerase	2.91803955	2.969903343	3.80526092	0	0	7.200091264	0	7.801904986	0	0	6.530267622	0	3.530473594	3.425317497	2.43712799	9.497000586	0	4.473901373	0	3.09903493	2.454414366
EC:2.7.4.23	Ribose 1,5-bisphosphate phosphokinase	3.972736243	6.578346784	5.713213863	6.112683886	21.55841699	0	8.221623855	9.458022791	2.306574535	2.590557025	5.879747146	4.190328418	2.465161924	0	2.779994765	2.902163511	0	9.900831569	5.894980511	19.07339138	5.441456333
EC:2.1.1.257	tRNA (pseudouridine(54)-N(1))-methyltransferase	2.121629154	0	0	0	0	0	0	0	0	0	0	0	0	0	0	0	0	2.640443211	0	0	0.71375521
EC:1.1.1.144	Perillyl-alcohol dehydrogenase	2.31326991	0	1.13635365	0	0	0.867489374	0	0	1.185434648	0	0	0	0.559448168	0.371188291	0.852171638	0	0	0.762363034	1.043260924	0	0.529846275
EC:1.14.15.33	not_found	2.079785331	0.995997195	1.291180454	0	0	0	0	0	0	0	0	0	1.50804195	1.50626571	0.882525372	0	0	0	0.958675534	0	0
EC:4.2.1.119	Enoyl-CoA hydratase 2	3.990312161	0	0	0	11.07308525	0.828869471	0	0	0	0	0	0	0	1.353073789	3.706582216	0	0	0.545366864	0	0	0.97332045
EC:5.1.1.20	not_found	1.201390761	0	0	0	0	0	0	0	0	1.315988513	0	0	0	1.102754763	1.465241509	0	0	3.563433824	1.05127368	2.69260412	1.134029319
EC:1.2.99.8	Glyceraldehyde dehydrogenase (FAD-containing)	2.2549611	0	0	0	4.848280095	2.158242108	3.513264882	0	0	0	0	0	1.233523148	0	0	2.466704418	0	0	2.339757832	0	0.854778032
EC:3.1.3.71	2-phosphosulfolactate phosphatase	3.32332282	0	0	0	0	0	0	0	5.41653788	0	1.621197343	0	1.672402811	0	0	0	0	0.998851873	0	0	0.582066491
EC:1.14.11.27	[Histone H3]-lysine-36 demethylase	0.304487455	0	0	0	0	0	1.091339151	1.00254356	0	0	0.256472939	0	0	0	0.668513958	0	0	0	0.280071461	0	0.237886339
EC:2.1.1.56	; Q06996, L_SENDF ; O55528, L_SENDO	1.331989782	0.838271405	0	0	0	0	0	0	1.945927477	0	0.726223169	1.11340487	0	0	0.449974881	0	0	0.896987028	0	0	0
EC:2.4.1.248	not_found	0.427558879	1.28904591	0	0	0	0	0	0	0	0	0	0	0	0	0.429644731	0	0	0.301607722	0	0	0
EC:1.14.12.12	Naphthalene 1,2-dioxygenase	1.126168833	0	0	0	0	0	0	0	0	0	0	0	0	0	0	0	0	0	0	0	0
EC:3.6.1.11	Exopolyphosphatase	1.386087779	6.637722917	1.642031699	0	0	2.676429841	0	0	24.18106491	0	1.167935513	5.354051359	3.293894359	25.33538352	6.476422602	2.067409915	0	3.299827308	23.55918294	0	4.854853827
EC:1.4.3.1	D-aspartate oxidase	1.294580707	0	0	0	0	0	0	0	0	0	0	0	0.596535077	0.55024801	0	0	0	0	0	0	0
EC:1.3.99.32	Glutaryl-CoA dehydrogenase (acceptor)	2.294070089	0	0	2.977532843	0	0	0	0	0	0	0	0	0	0	0	0	0	0	0	0	0
EC:2.5.1.10	(2E,6E)-farnesyl diphosphate synthase	1.247852609	1.453954297	3.228653841	0	0	1.423177801	1.797964969	0	1.248108319	0	1.103481957	0	0.674518234	5.503361939	0.534157324	0	0	3.461320868	0	5.25532854	1.410079616
EC:4.2.1.25	L-arabinonate dehydratase	3.084250198	2.254455059	0.925602104	0	5.868476845	5.104348086	5.214570648	0	3.199127803	8.399147767	8.67421927	1.386829517	1.768549182	0.794021938	0.692148681	6.352080792	0	3.973634878	0.677746928	5.204461444	3.240645581
EC:4.2.1.28	Propanediol dehydratase	2.032822894	2.436041184	0	0	0	0	0	0	0	0	0	0	0.377249715	0.365268266	0	0	0	0.940028199	0	0	0
EC:4.2.1.31	not_found	2.510933251	2.430317403	0	0	0	0	0	0	0	0	0	0	0	0	0	0	0	0	0	0	0
EC:5.1.3.9	N-acylglucosamine-6-phosphate 2-epimerase	1.817334204	0	0	5.455228135	0	0	2.044508661	0	0	1.97610328	1.620583834	13.44894545	0.633948415	4.451302818	5.745457326	0	0	5.702539953	1.71278304	7.93222799	5.707678619
EC:5.4.99.60	Cobalt-precorrin-8 methylmutase	1.971473119	0	0	0	0	0	2.614370781	0	0	0	0	0	0	0	0	0	0	0	0	0	0
EC:3.7.1.2	Fumarylacetoacetase	1.753177956	2.941259962	3.818698305	2.538725031	2.83304542	0.983819367	0	0	4.114066373	0	1.802353864	1.781606016	1.443008173	0.499431216	0.843921514	6.785845393	0	2.496198763	1.931228687	2.091854223	0.713502758
EC:1.14.19.13	not_found	2.337634757	0	0	0	0	0	0	0	0	0	0	0	0	0	0	0	0	0	0	0	0
EC:1.10.3.4	not_found	0.719930345	0	0	0	0	0	0	0	0.676563344	0	0	3.946484189	0	0	0	0	0	2.210651442	0	0	1.186633032
EC:1.1.1.387	L-serine 3-dehydrogenase (NAD(+))	1.48093551	4.127621282	3.657100709	3.980364296	0	0	0	3.967292044	0	8.454586391	3.973183457	5.436807735	1.387452542	0	4.999199005	0	9.599659351	0	2.711997924	0	0.990778333
EC:4.2.1.116	3-hydroxypropionyl-CoA dehydratase	1.565086881	2.771880845	0	0	0	0	0	0	0	0	1.394348484	0	3.121435742	0	0	0	0	0	1.389803934	0	0
EC:4.2.1.40	Glucarate dehydratase	0.982462292	3.902264401	2.682735361	10.95073869	3.788596233	10.68496193	2.463872086	0	3.060638665	8.096323412	7.164215092	9.330335711	1.43253148	4.561904042	2.108820234	1.584758796	6.490220938	7.982018538	2.650512538	19.60990886	3.743448141
EC:4.1.1.35	UDP-glucuronate decarboxylase	1.37339434	3.732443679	6.005592282	6.892224392	0	5.185773093	4.887442529	3.696328887	0	0	0	0	1.444869305	1.268382576	0.918641026	2.209243851	8.36931505	0	2.123046382	0	0
EC:2.6.1.84	Arginine--pyruvate transaminase	1.463431324	0	0	5.959279744	2.02783278	4.366721237	0	0	0	2.479016971	0	0	0	0	0.963298559	3.519873901	0	2.001378246	0	0	1.442268535
EC:2.8.3.13	Succinate--hydroxymethylglutarate CoA-transferase	0.758129321	0	0	0	0	0	0	0	0	0	0	2.166209734	1.477124464	0	0.456744008	0	0	0.672832716	0	0	0
EC:3.4.24.7	not_found	1.848213943	0	0	0	0	0	0	0	0.869513355	0	0	0	0	0	0	0	0	0	0	0	0
EC:3.4.15.5	Peptidyl-dipeptidase Dcp	1.477134815	0	0	0	0	0	0	2.021735961	0	0	0.668758145	1.408743742	0	0	0.280987263	0	4.267537133	0.423845734	0.615290799	0	2.922450111
EC:7.2.2.13	not_found	0.871191991	0.427220308	0.699128966	0	0	0	0	0	0.538668636	0	0	0	0	0.215349685	0.433542277	0	0	0.325562053	0	0	0.336860501
EC:2.7.1.46	L-arabinokinase	0.532183442	0.49337641	0	0	0	0	0	0	0	0	0	0	0	0	0	0	0	0	0	0	0
EC:1.14.13.209	not_found	0.821092406	1.596824526	4.654720103	0	0	0	5.147198001	0	1.453105783	1.838221832	1.466152355	1.73762146	2.186019526	1.513435992	0.34359176	3.928522149	0	0.499846554	2.568414113	0	0.544663006
EC:1.14.11.43	not_found	2.96847681	4.715611053	0	0	0	1.566190026	3.883197144	0	3.043620856	0	0	0	3.608776187	1.360933165	0.669313257	0	0	1.883853943	2.667216459	0	1.971508982
EC:4.1.1.68	5-oxopent-3-ene-1,2,5-tricarboxylate decarboxylase	1.411100119	0	0	0	0	0	0	3.738837635	1.61672584	0	0	0	0	0	0.719995981	0	0	0	2.886588333	0	0
EC:1.1.1.336	UDP-N-acetyl-D-mannosamine dehydrogenase	1.005564861	3.896472909	1.283323372	5.437114483	1.721592159	2.909286452	0	0	0	4.414975054	2.810712624	1.885785667	0	0.472957749	1.279332646	0	0	2.47004443	0	9.979017998	3.312774472
EC:1.3.1.28	2,3-dihydro-2,3-dihydroxybenzoate dehydrogenase	1.534399697	0	0	0	0	0	0	0	3.347795757	0	4.542625998	0	0.760211873	0.77015962	1.961978399	0	0	1.00453852	1.48908143	11.92477193	0
EC:3.4.21.82	Glutamyl endopeptidase II	1.243335628	0	0	0	0	0	0	0	0	0	0	0	0	0.625355614	0	0	0	0	0	0	0
EC:1.1.1.385	Dihydroanticapsin 7-dehydrogenase	1.733625255	0	4.216852138	0	0	1.598610769	2.215582423	0	1.683474842	0	0	0	2.935812306	0	0	2.719069355	0	1.073765763	0	0	0.549709323
EC:1.4.99.6	D-arginine dehydrogenase	1.152123601	0	0	0	0	0	0	3.099965932	0	0	0	4.373203198	0	0.514369699	0.486885736	0	0	0	1.991128081	2.477737372	0.411175256
EC:1.5.3.19	4-methylaminobutanoate oxidase (formaldehyde-forming)	0.53620336	2.012610609	3.408924888	0	0	2.092788468	0.751123128	0	2.803520971	0	0.933684966	3.255870586	0.516404816	2.102599988	0.439133252	0.973113329	0	1.353116853	0.545632592	0	0
EC:1.14.19.10	not_found	1.407711041	0	1.805485187	0	0	0	0	0	0	0	0	0	0	0	0	0	0	0	0	0	0
EC:1.1.1.333	Decaprenylphospho-beta-D-erythro-pentofuranosid-2-ulose 2-reductase	1.653404708	4.989595208	4.110525756	4.603967137	6.433612701	0	2.252857885	9.471020635	50.47813192	5.78203534	7.621434842	6.822823857	7.919365652	33.43318074	10.19116333	10.83778351	0	1.038742377	15.61318797	0	3.375252908
EC:1.1.1.56	Ribitol 2-dehydrogenase	1.887930198	0	0	0	0	0	4.980988773	0	0	0	1.680160381	0	0	0	0	0	0	5.644362844	0	0	0.611507582
EC:1.5.98.2	5,10-methylenetetrahydromethanopterin reductase	1.312758039	2.473913147	0	0	0	0	0	0	1.333001304	0	0	0	0	0.640856226	0.532886126	0	0	0	1.154374497	0	0
EC:3.1.4.46	Glycerophosphodiester phosphodiesterase	1.6454839	4.303517217	1.77718658	4.415670054	0	3.411844714	0	0	13.58070619	2.470527187	4.172245499	5.731581438	6.681100523	17.70884026	1.944301737	0	0	3.906132066	5.301228757	0	2.021415243
EC:3.4.24.25	Vibriolysin	0.632374766	0	0	0	0	0	0	0	0	2.345024595	0.560482266	1.045398277	0	0.244218183	1.139481259	0	0	1.349089251	0.589111432	1.107945131	1.057026397
EC:3.5.99.8	not_found	1.002747622	1.983083087	1.249210586	0	0	0	0	5.5157946	0	0	0	0	0.958365807	1.842296159	0.421494118	0	0	0.626556584	0.910878985	0	0.329005897
EC:3.5.1.118	Gamma-glutamyl hercynylcysteine S-oxide hydrolase	3.770512152	0	0	5.335734543	3.546756844	0	2.486310532	0	15.76545469	0	1.69572851	3.480066297	3.559175302	9.836030132	0.794319795	0	0	2.213987568	6.65484169	0	0.623637423
EC:1.2.7.12	not_found	1.900058229	0	0	0	0	0	0	0	0	0	0	0	0.454091825	0	0	0	0	0	0	0	0
EC:3.1.2.30	(3S)-malyl-CoA thioesterase	1.470301894	0	1.839436089	0	2.803477417	2.887363607	3.939227025	0	1.508316958	0	0	2.808218135	0.698350148	0	1.247892721	2.39758096	0	2.017527815	1.350240745	12.75539757	1.568687542
EC:3.1.26.1	not_found	1.820865752	0	2.166855713	0	0	0	0	0	0	0	0	0	0	0	0	0	0	0	0	0	0
EC:4.2.1.100	Cyclohexa-1,5-dienecarbonyl-CoA hydratase	3.310922362	0	0	0	0	0	0	0	1.71395337	0	0	3.177427869	0	0	0.710966027	0	0	0	0	0	0
EC:3.1.8.2	not_found	0.974281848	0.979769903	0	0	0	0	0	0	0	0	0	0	0	0	0.811740983	0	0	0	0	0	0.329794335
EC:2.3.2.15	Glutathione gamma-glutamylcysteinyltransferase	0.987839903	0	0	0	0	0	0	0	0	0	0	0	0	0	0	0	0	0	0	0	0
EC:3.11.1.2	Phosphonoacetate hydrolase	1.041056542	2.007281083	0	0	0	2.124976557	0	0	0	1.180563819	0	0	2.008213339	1.463008545	0	0	0	0.64657778	0.976726197	0	0
EC:2.3.1.247	not_found	1.579108159	3.018755664	1.725038545	0	0	1.378410702	0	0	3.177767602	0	0	2.932188589	0.673771409	1.463196991	0.665434621	0	0	0.952508877	2.484134904	0	0
EC:2.5.1.17	Cob(I)yrinic acid a,c-diamide adenosyltransferase	2.214626938	7.533110012	0	5.999307473	23.07499377	4.072590876	5.452287371	11.13430068	16.80502714	7.065245973	7.245900952	18.64608779	0.954637614	23.85998606	10.26987932	9.803953539	28.01342421	17.04120466	11.05925485	0	9.21504136
EC:2.1.1.235	dTDP-3-amino-3,6-dideoxy-alpha-D-glucopyranose N,N-dimethyltransferase	1.745561691	5.128004732	2.201532208	0	6.727601803	1.682679258	2.299546785	0	0	0	0	0	0	0	0	11.46802861	0	4.268335809	3.296321671	0	4.679001167
EC:4.2.1.6	Galactonate dehydratase	2.298775111	2.20824741	4.259322571	3.069950798	13.18618702	35.24256977	35.5158184	18.08602878	8.842708201	44.27554502	22.95156578	4.221635723	2.665512356	9.591028414	14.40758449	36.56151726	15.69164776	7.759269958	1.025177437	12.10576037	17.95810345
EC:2.8.2.37	not_found	1.660615223	0	0	0	0	0	0	0	0	0	0	0	6.868056354	3.024997629	0.698533363	0	0	0	0	0	0
EC:1.1.1.90	Aryl-alcohol dehydrogenase	1.23339816	6.831188136	1.430320473	0	4.480474765	1.169692995	0	0	1.176976411	1.322231478	0	0	0	3.304785098	0	5.721038167	0	4.264048954	3.124000106	0	4.280119312
EC:1.14.13.114	6-hydroxynicotinate 3-monooxygenase	1.135052374	0	0	0	4.498747923	3.285575536	0	0	1.169893811	11.41858099	6.099029882	0	0	0.528537704	5.048781379	1.930625201	0	1.466912895	0	21.12921609	1.479246848
EC:3.5.1.1	Asparaginase	1.261752141	6.134166093	1.586228137	0	5.139384115	3.604682037	0	3.564613205	5.679687122	1.750956162	6.878517095	0	1.908750968	3.825651443	7.097536171	2.066660311	7.959621667	3.816438514	9.291355379	2.535101385	1.302402108
EC:1.14.15.11	Pentalenic acid synthase	1.060233627	0	0	5.846572862	0	0	0	0	0	0	0	0	0.509378979	0.485573037	0	0	0	0.649278552	0	0	0
EC:4.2.1.147	5,6,7,8-tetrahydromethanopterin hydro-lyase	2.710085598	0	0	0	0	0	0	6.39892319	5.154844604	0	0	0	0	0	0	0	0	0	0	0	0
EC:2.1.1.41	Sterol 24-C-methyltransferase	1.04381201	0	2.958745546	0	0	0	1.633184581	0	0	0	0	0	1.298781325	0	0.46674049	0	0	0	0	0	0
EC:1.4.3.4	Monoamine oxidase	0.908758754	4.438250204	2.035114785	0	0	0.852088451	2.380478473	0	0	0	0	0	1.284894368	1.27865299	0	0	0	0	0.833809792	0	0.318067688
EC:2.3.1.54	Formate C-acetyltransferase	0.586501036	0	0	0	11.81224068	0	0	0	0	1.456837127	5.085708728	9.447149089	0	0.853191421	0	3.084842819	0	6.475323045	1.104409927	4.159763016	3.592569729
EC:3.1.1.74	Cutinase	3.863543656	1.987974412	0	0	3.67797527	0	0	0	8.389612079	4.233970984	0	3.121067705	0.899236828	12.45742407	6.250194857	0	12.23117904	0	1.713133034	8.363963646	0
EC:4.1.2.52	4-hydroxy-2-oxoheptanedioate aldolase	0	1.518413222	0	9.205058592	0	0	2.18902165	8.936306601	3.370076398	14.94440316	4.496894655	0	1.495624998	3.030967809	6.224554716	0	10.88880192	2.952586058	0	3.579084396	0
EC:3.8.1.10	not_found	0	1.503504982	1.955777263	0	0	0	0	0	0	0	0	0	0	0.660687744	0	0	0	0	0	0	0
EC:1.1.1.338	(2R)-3-sulfolactate dehydrogenase (NADP(+))	0	2.589904442	0	0	4.846790354	6.370685624	3.416788836	0	13.0438131	19.06109048	20.54058907	0	0	3.044424315	5.905506547	8.18392661	25.36977112	6.33221296	3.440776203	10.88256455	0.846285578
EC:1.1.1.410	not_found	0	5.029493213	0	0	0	1.339996633	5.574176511	3.796388745	0	4.649057436	0	0	0.622419937	1.225910219	1.6646859	4.534486186	0	0	1.185658746	2.791077636	1.35436717
EC:2.5.1.31	diphosphate specific)	0	1.893707592	4.301844544	9.547201429	29.63252772	6.629172531	7.010731062	42.39232475	7.07093602	30.20274663	29.56480768	39.43359328	4.761684925	18.92488753	41.82813555	14.34911	11.56274259	24.47957567	25.27294294	61.88785149	25.53096209
EC:4.2.2.2	Pectate lyase	0	2.220101185	2.055898936	11.63828274	9.366316463	3.798423892	2.402201616	0	3.420726373	0	3.81419976	3.371844367	3.143997002	1.22663084	1.60897292	5.899751	0	6.999346906	0.710463319	0	0.716669286
EC:1.3.8.11	Cyclohexane-1-carbonyl-CoA dehydrogenase	0	1.113993631	1.323726898	0	0	2.176882147	1.512650464	0	0	0	0	0	3.663299054	1.595966612	0	0	0	0	0	0	0
EC:2.7.7.75	Molybdopterin adenylyltransferase	0	8.367437304	8.012344001	0	0	8.391400482	0	5.836308769	0	0	0	0	2.067726199	0	0	0	0	0	0	0	0
EC:1.2.1.31	L-aminoadipate-semialdehyde dehydrogenase	0	0.597003848	0	0	1.127030795	0	0	0	0	0.343906252	0	0	0.395992681	0.278461056	0.126618649	0	0	0	0.806679591	0	0
EC:1.3.7.11	2,3-bis-O-geranylgeranyl-sn-glycero-phospholipid reductase	0	2.143372498	0	0	0	0	0	0	0	0	1.992760633	0	0.532559585	0	0	0	0	0	0	0	0
EC:6.4.1.7	not_found	0	0.871612949	3.13215344	0	0	0	2.55452145	2.514907312	0	0	0	0	0	0	0.38470707	0	0	0.539545111	0	0	0.315986109
EC:2.8.4.5	tRNA (N(6)-L-threonylcarbamoyladenosine(37)-C(2))-methylthiotransferase	0	1.901851531	0	5.252768565	5.412264284	0	1.264183068	0	7.782618318	0	5.151673244	3.571618453	0.932603764	2.678036179	1.286232289	0	0	2.936848094	2.607631767	0	1.932844594
EC:6.3.4.16	Carbamoyl-phosphate synthase (ammonia)	0	1.039738172	2.218752818	0	0.626555723	0	0	0	0	0	0	0	0.164190052	0	0	0	0	0	0	0	0
EC:2.1.1.302	not_found	0	3.856930635	1.627418774	0	0	0	0	0	1.291616064	0	0	0	1.231782914	0	0	0	0	0	0	0	0
EC:1.14.13.180	Aklavinone 12-hydroxylase	0	0.798913318	0	0	0	0.777596229	0	0	0	2.16092454	0	0	1.519485828	0.799330925	0	0	0	0.509354789	0	0	0
EC:2.3.1.5	Arylamine N-acetyltransferase	0	4.522047887	1.915272722	0	0	2.98014629	0	0	6.346504494	0	0	0	1.447438147	0.722675589	0	0	0	0	1.402416324	0	0.504102995
EC:1.14.14.30	not_found	0	2.183540398	0	0	0	0	0	0	0	0	0	0	1.059361591	1.04904275	0	0	0	0	0	0	0
EC:5.5.1.1	Muconate cycloisomerase	0	1.112396222	0	12.65404551	4.340029621	0	0	8.888031421	2.332643806	16.3914571	10.18487759	12.79415465	0	1.065917432	18.46863543	7.085142006	15.19466308	10.19294692	3.080476366	7.049209486	4.874129148
EC:3.1.1.5	Lysophospholipase	0	2.242556603	0	2.212724568	1.083612815	0.589208019	0.740155482	0	1.215112894	0.647109567	5.78625928	4.060010264	1.013377829	0.81837164	1.385426814	2.842825744	3.804151704	3.773262821	1.810540859	5.006539544	0.593857142
EC:1.14.13.84	4-hydroxyacetophenone monooxygenase	0	0.69704366	0	0	1.507048795	1.377914645	0	0	0	1.642386093	0	0	0.631732954	0	0.290601391	0	0	0	2.179276073	0	0.539110949
EC:3.1.1.24	3-oxoadipate enol-lactonase	0	1.588242743	0	0	0	0	0	0	0	0	0	0	0.638407835	0	0	2.58838939	0	0	0	3.493040758	0
EC:4.2.1.80	2-oxopent-4-enoate hydratase	0	3.062905202	0	0	0	0	2.083901891	0	1.631016	5.358706248	1.44538706	3.008714885	0.752351148	3.736946605	6.861020693	5.10472346	21.06256708	6.988144617	1.437771357	24.64771604	3.74325504
EC:3.1.1.87	not_found	0	0.799214253	0	0	0	0	1.066612506	0	0	0	0	0	0	0	0	1.374230283	0	0	0	0	0
EC:1.1.1.313	Sulfoacetaldehyde reductase	0	1.671530521	0	4.787946331	13.02998394	3.294063883	0	0	0	42.13934813	35.81473388	0	0.79790833	0	7.230999632	41.80137079	11.26602425	12.84031142	0	25.29898482	3.983636098
EC:1.2.7.7	3-methyl-2-oxobutanoate dehydrogenase (ferredoxin)	0	1.059235112	0	0	0	0	0	0	0	0	0	0	0.506756759	0	0.413266194	0	0	0	0	0	0
EC:1.1.1.31	3-hydroxyisobutyrate dehydrogenase	0	1.362232433	0	0	5.573823179	1.270700753	0	3.790353151	4.660070554	8.529998503	2.58682072	0	0	4.015282991	4.272494661	9.302079374	8.692446629	1.779124088	5.250090457	9.656666193	1.912427915
EC:7.2.2.11	not_found	0	2.571080988	0	0	0	2.466192254	0	0	4.414738471	1.901839797	0	0	0	4.383407124	0.632360209	0	0	1.879633514	0	2.803158729	0
EC:2.4.1.246	Mannosylfructose-phosphate synthase	0	3.731564687	2.369793432	0	1.805105086	0	3.77294417	2.550783308	0	0	1.868714463	0	2.240778915	2.228747748	0.799745525	3.099147695	0	3.517223532	0.854787075	0	1.572907356
EC:2.1.1.181	23S rRNA (adenine(1618)-N(6))-methyltransferase	0	1.274606391	0	15.19221755	14.82722995	0	3.505381715	7.090355783	1.335340587	22.91045067	13.12669396	14.91136692	0	0.603209131	7.199519894	0	8.620888324	7.98775029	3.535583427	31.04802535	1.792622182
EC:1.14.16.2	Tyrosine 3-monooxygenase	0	1.042378084	0	0	0	0.889193506	0	0	0	0	0	0	0	0	0	0	0	0	0	0	0.290386878
EC:1.3.4.1	Fumarate reductase (CoM/CoB)	0	1.479641065	1.865827531	0	0	0	0	0	0	0	0	1.554969158	0	0	0	0	0	0.483965715	0	0	0
EC:1.3.1.44	Trans-2-enoyl-CoA reductase (NAD(+))	0	1.022987921	0	3.078608483	2.040893191	0	0	5.779130509	0	0	1.932580378	0	0.500642123	1.550652115	1.818167978	5.278181112	0	1.986895122	1.982886656	2.338423757	5.779888282
EC:3.2.1.176	not_found	0	0.490209994	0	0	1.77849104	1.482279322	0.525905594	1.041939893	0.467254584	0	0	0	0.191927487	0.248603873	0	0	0	1.032571183	0.895470298	0	0.732936633
EC:2.3.1.35	Glutamate N-acetyltransferase	0	2.045065665	0	0	0	0	0	0	0	0	0	2.036663838	0	0	0	0	0	0	0	0	0.715876773
EC:1.2.1.90	Glyceraldehyde-3-phosphate dehydrogenase (NAD(P)(+))	0	1.760166574	2.255569958	0	0	4.399636744	1.164581833	0	0.926008612	0	0	0	1.251240708	2.848760787	0	0	0	0	1.624151791	0	0
EC:7.1.1.3	not_found	0	2.851184037	0	0	0	0	1.049260154	1.825056493	1.353308904	1.559671494	2.455535647	0	0	1.087090006	2.232035876	2.039484439	0	0.855524055	0.602749643	3.243615352	0.66521771
EC:1.13.11.4	Gentisate 1,2-dioxygenase	0	3.454463329	5.798056677	0	4.670471676	1.213788016	3.098812289	0	1.251382966	1.413845625	1.143526604	0	2.849090421	1.645824052	3.082978542	0	0	4.381107593	3.197914886	0	2.002764694
EC:4.2.1.156	not_found	0	2.306741942	0	0	0	0	0	0	0	0	0	0	0.556713153	0	0	0	0	0	0	0	0
EC:3.5.3.10	not_found	0	4.956124038	0	18.42843179	24.55427227	18.8306793	3.44567726	0	26.2586831	15.07893392	20.7631731	36.85174729	4.851325053	9.543812816	18.97892249	2.005812013	25.40662102	11.9233706	18.69737341	0	3.400089925
EC:1.1.1.133	dTDP-4-dehydrorhamnose reductase	0	5.610372924	10.92874512	0	0	0	9.735784419	0	13.57422575	0	6.652437782	2.739111728	3.418441772	7.665888756	0.613476028	7.092631887	0	0	6.635622696	0	6.397286482
EC:1.1.3.17	Choline oxidase	0	3.961543213	2.084607653	25.57384631	18.63988274	5.550891011	6.546595162	2.266644397	13.66991948	25.75772885	15.62757177	31.14466064	5.120541976	5.817009971	18.13532811	5.245259941	16.23338514	7.147479076	9.782901845	8.869422545	5.761417203
EC:4.1.2.20	2-dehydro-3-deoxyglucarate aldolase	0	5.489820003	0	0	0	0	0	0	1.806976233	0	0	0	0	0	0	0	0	0	0	0	0
EC:4.1.1.1	Pyruvate decarboxylase	0	0.740085208	0	0	0	0	0	0	1.528862773	0	0	0	0.351817744	0	0.33608818	0	0	0.93107938	2.043455412	0	0
EC:1.1.2.9	not_found	0	0.625018482	0	1.668341972	0	0.580581889	0	0	0.615269495	0	0.55331289	0	0.865377452	1.838437035	0.504634064	1.929644802	0	0	2.20266291	1.324123232	0.198550803
EC:2.4.1.247	Beta-D-galactosyl-(1->4)-L-rhamnose phosphorylase	0	0.595854074	0	0	0	0	0	0	0	0	0	0	0	0	0	0.952567958	0	0	0	0	0
EC:1.1.3.47	5-(hydroxymethyl)furfural oxidase	0	2.259706714	0	0	0	0	0	0	0	0	0	0	1.11477235	0.366642569	0	0	0	0.475837889	0	0	0
EC:2.4.1.4	Amylosucrase	0	0.652006484	0	0	1.290427312	0	0	0	0	0	0	1.276836546	0	0	0.279444341	2.121137184	0	0	0.607604054	0	0.217781201
EC:1.7.1.1	Nitrate reductase (NADH)	0	0.976163728	0	0	0	0	0	0	0	0	0	0	0	0	0	0	0	0	0	0	0
EC:3.2.1.150	Oligoxyloglucan reducing-end-specific cellobiohydrolase	0	0.902922689	0	0	0	0	2.023939966	0	0	0	0	0	0	0.240239765	0.644123787	0.89865185	0	0.314747654	0	0	0
EC:2.4.1.213	Glucosylglycerol-phosphate synthase	0	0.597955305	0	1.669759665	0	1.607807176	0	0	1.702162571	1.42150708	1.074574119	0	0	3.574241639	1.508039624	0.971289259	0	1.556050707	3.190961395	0	1.318783357
EC:1.3.8.9	Very-long-chain acyl-CoA dehydrogenase	0	0.718194061	0.916292888	0	0	0	0.941355521	0	0	0	0	1.321590601	2.915320615	0.554267555	0	0	0	0	0	0	0
EC:1.2.99.7	Aldehyde dehydrogenase (FAD-independent)	0	0.5690708	0	0	0	0	0	0	0	0	0	0	0	0	0	0	0	0	0	0	0
EC:4.4.1.25	L-cysteate sulfo-lyase	0	1.219744206	3.128015744	0	16.85643523	2.403433764	0	37.40623325	1.292382693	8.736569803	6.719718777	14.21427233	1.195484989	1.199719983	2.667668399	26.28187451	8.313843202	17.78021896	3.432906131	5.506885685	21.27149064
EC:3.4.21.80	Streptogrisin A	0	3.784951323	0	0	2.905078876	0	0	0	0	0	0	0	0.593994228	1.907563982	1.000866019	0	0	0	2.511154062	0	0.495054448
EC:2.7.11.24	Mitogen-activated protein kinase	0	1.595469824	2.477044395	7.853842329	16.4954494	0.721384618	0	0	3.303166945	6.425362611	4.288959177	12.06392229	4.77248106	0	4.227551902	0	4.852422023	7.601375728	1.196803338	6.391085978	1.694522815
EC:3.4.11.14	Cytosol alanyl aminopeptidase	0	0.466361462	0	0	0	1.365067895	0	0	0	1.780766421	0	0	0.223051325	0	0	0	0	1.564715995	0	0	0.16138947
EC:1.1.1.159	7-alpha-hydroxysteroid dehydrogenase	0	1.998344449	2.245056924	0	0	2.001183476	0	0	0	2.419829707	0	0	0	0	2.448091291	0	0	0	0	0	0
EC:1.14.14.108	not_found	0	1.113873666	2.908388743	0	4.566834005	0	3.029864467	0	2.391046352	0	0	0	0	0	0.991503847	0	0	1.437651442	1.062582713	0	0
EC:3.5.1.82	N-acyl-D-glutamate deacylase	0	0.842024655	0	0	0	2.549151481	1.096303007	0	0.873267972	1.032389199	0.757096165	1.659148233	0.364460197	0.400244828	5.75843446	0	5.88562553	0	0	0	0.588274166
EC:6.3.2.7	UDP-N-acetylmuramoyl-L-alanyl-D-glutamate--L-lysine ligase	0	0.844637503	0	0	10.97584225	0	0	0	0	0	0	3.430391449	0.424776987	0	0	3.015660228	0	2.305921399	0	0	1.234320324
EC:1.14.12.3	Benzene 1,2-dioxygenase	0	1.973372292	0	0	0	0	2.882051052	0	0	0	0	0	0	0.880864947	0	0	0	0	0.865207542	0	0.323874612
EC:7.6.2.8	not_found	0	1.262934172	0	0	0	0	0	0	0	0	0	0	0.690284506	0	0.541848155	0	0	0	0	0	0
EC:1.13.11.57	Gallate dioxygenase	0	3.240601808	0	0	0	1.950728681	0	0	0	0	0	0	1.59722694	3.340450219	2.248722083	0	0	1.902365556	0	0	0.338989175
EC:3.5.2.10	Creatininase	0	1.676342259	0	0	3.255273778	0	0	0	5.279600112	2.073860949	3.00582072	0	0	1.525660792	3.559124362	0	22.28542551	0	4.524227435	3.566694175	0.56902535
EC:1.2.1.77	3,4-dehydroadipyl-CoA semialdehyde dehydrogenase (NADP(+))	0	0.797120135	0	0	0	0	0	0	0	0	1.253068458	0	0	0.316429392	0	0	0	0.388832391	0	0	0
EC:2.3.3.19	not_found	0	1.0859245	0	0	2.125684181	0	0	0	0	0	0	0	1.008019117	0	0.480357718	0	0	0	0	0	0.380003581
EC:1.10.3.2	Laccase	0	0.722609394	0.958038123	0	4.139411274	0	0	1.754220712	0.788743882	0.807353322	0	0	0	0.335622836	0.310330192	0	10.03006238	0.866710367	0.656298947	0	0.237370933
EC:1.14.14.8	Anthranilate 3-monooxygenase (FAD)	0	0.850541145	2.161578775	4.778437582	0	0	0	0	0	0	0.795754528	0	0	0	0.725448508	1.388964943	0	0.552559953	0	0	0
EC:6.2.1.54	not_found	0	1.725859426	0	0	0	0	0	0	0	0	0	0	0.393759938	0	0.735848669	0	0	0	0	0	0
EC:2.1.1.317	not_found	0	0.965683024	2.149704211	4.603607593	0	0	0	0	0	0	1.48382092	1.562357048	0.857352041	0	0.640866486	0	0	2.538927198	0	0	1.176793457
EC:1.11.1.7	Peroxidase	0	1.143615553	0	0	0	0	0.892514985	0	0	1.233400076	0	0	0	0	0	0	0	0	0	0	0
EC:3.1.8.1	Aryldialkylphosphatase	0	5.280331067	10.24293912	0	0	1.368564183	3.578930997	0	1.492834919	0	0	0	7.780039365	0	0.401864232	0	0	0.591188612	0	0	0
EC:3.5.1.91	not_found	0	0.769958565	0	0	0	2.294510382	2.07784523	0	0	0	0	1.672462919	0	0.718912199	0	0	0	0	0	0	0.272670685
EC:1.1.1.105	All-trans-retinol dehydrogenase (NAD(+))	0	1.407061422	0	0	0	0	0	0	0	0	0	0	0.664665386	0.510460151	0	0	0	0	0	0	0
EC:1.1.1.261	sn-glycerol-1-phosphate dehydrogenase	0	3.635865323	4.655146289	0	0	1.146581178	0	0	0	0	0	4.058903711	3.450251293	1.737857411	0.452726951	0	0	1.51297702	2.247550627	0	2.022986757
EC:1.8.1.12	not_found	0	1.747570157	0	0	1.873127887	0	0	0	0.941807389	1.051402591	0	0	0	0	0	0	0	0	0	0	0
EC:2.6.1.21	D-amino-acid transaminase	0	1.443605145	0	8.330275592	11.45985132	0	1.978343332	4.044329316	3.068498253	0	2.68749743	14.17518525	0.590223279	1.410684084	0.632896411	0	29.73066925	0.920933254	0	0	3.990655103
EC:1.14.13.23	3-hydroxybenzoate 4-monooxygenase	0	2.592722823	0	1.845391786	8.862843157	4.480912376	0.883060298	1.786089748	4.099961563	7.714080578	7.119892397	10.05287689	1.564535888	4.686386542	4.476731202	2.1748232	0	2.032431709	1.190002897	2.893236938	2.677348903
EC:5.4.99.20	23S rRNA pseudouridine(2457) synthase	0	4.324628772	0	12.07356789	8.836756269	12.58238918	15.28735491	12.53020282	13.87963542	36.52955496	41.49933673	8.993096677	0	10.61070077	39.70454582	3.751546163	30.01865864	13.11258906	10.41582416	72.14903705	21.391191
EC:2.7.7.1	Nicotinamide-nucleotide adenylyltransferase	0	11.7001437	8.948870595	0	0	0	0	0	0	0	0	0	5.840164734	1.11619091	0	0	0	0	0	0	0
EC:7.4.2.1	not_found	0	1.675592235	0	0	0	0	0	0	0	0	0	0	0	0	4.607303664	0	0	0	0	4.090658993	0
EC:1.1.1.286	Isocitrate--homoisocitrate dehydrogenase	0	1.196879295	0	0	0	0	0	0	0	0	0	0	0	0	0	0	0	0	0	0	0
EC:6.2.1.27	4-hydroxybenzoate--CoA ligase	0	1.695148167	0	0	0	0	0	0	0	0	0	0	0.759127037	0.780746215	0	1.307904804	0	0.483454548	0	0	0
EC:2.4.1.117	Dolichyl-phosphate beta-glucosyltransferase	0	1.394784858	3.604027363	0	0	0	2.239937241	0	0	0	0	0	0.746089941	0	0	0	0	0	0	0	0.468635772
EC:3.1.1.84	Cocaine esterase	0	2.899752106	4.586335444	0	0	0.700571188	0	0	0	0	0	1.310338735	0.720152187	0.345848297	0	0	0	0	1.349147509	0	0
EC:5.1.3.40	not_found	0	0.958612685	0	5.596619693	0	0.967691181	0	0	0	0	0.896507621	0	0	0	2.10973421	0	0	0	0	0	0
EC:6.2.1.51	not_found	0	0.740721202	0.952555698	0	0	0	0	0	2.321310411	0	0.686412897	1.386925405	0.660214908	1.42244357	0.657428228	0	0	0	2.683569827	1.029982918	0.1595081
EC:1.1.1.136	UDP-N-acetylglucosamine 6-dehydrogenase	0	3.945427308	1.256263888	0	9.886305108	0	0	5.445784428	1.08961119	16.70521408	21.96281213	5.577309131	0.484832372	1.980156282	2.164757346	25.74375032	27.03173821	7.525847527	0	4.324606054	5.379046136
EC:1.8.5.1	not_found	0	1.224074659	0	0	0	0	0	0	0	0	0	0	0	0	0	0	0	0.797519648	1.17264915	0	0.431041913
EC:5.3.2.8	4-oxalomesaconate tautomerase	0	2.273253122	0	0	0	0	0	0	0	10.80145058	5.256100325	0	0.573698916	0.550126193	3.449227357	5.608043389	0	5.771922996	0	2.468293747	1.536930487
EC:1.1.1.57	Fructuronate reductase	0	0.888076832	1.14192066	0	0	0.928416722	0	0	0	0	0.881069197	0	0	0	0	0	0	0	0	0	0
EC:3.5.1.52	Peptide-N(4)-(N-acetyl-beta-glucosaminyl)asparagine amidase	0	1.244466462	2.14484573	6.65098278	0.964337196	1.002985615	0	0	0	5.422438629	0	4.194051987	0.660779732	0	5.784029693	0	0	0	0	5.504191485	0
EC:1.3.1.25	1,6-dihydroxycyclohexa-2,4-diene-1-carboxylate dehydrogenase	0	3.216991172	0	0	9.814549128	0	0	0	0	3.809193028	3.040432935	13.14185274	0	0	0.719186607	0	0	1.048080886	0	7.184260374	1.139550753
EC:6.2.1.15	not_found	0	0.669261137	0.825078984	0	0	0.725973579	0	0	0	0	0	0	0.308305036	0.334601766	0	0	0	0.461965457	1.142702714	0	0.230915311
EC:1.1.1.141	15-hydroxyprostaglandin dehydrogenase (NAD(+))	0	1.648618245	0	0	0	0	0	0	0	0	0	0	0	0	0	0	0	0	0	0	0
EC:1.14.16.7	not_found	0	1.405748133	0	0	0	0	0	0	0	0	0	0	0	0	0	0	0	0	0	0	0
EC:3.1.4.35	3',5'-cyclic-GMP phosphodiesterase	0	0.526785376	0.670345453	0	0	0	1.460851402	0	0	0	0	0	0	0	0	0	0	0	0	0	0
EC:4.1.99.2	Tyrosine phenol-lyase	0	1.807265254	2.366838314	0	1.924862912	4.508653862	1.35102201	13.09842761	13.4864825	0	1.663565842	1.768724287	5.297102459	4.848233511	5.148783124	7.853195283	6.140716952	4.704321625	9.363472174	4.028676557	5.697952454
EC:1.1.1.145	3-beta-hydroxy-Delta(5)-steroid dehydrogenase	0	1.200212447	1.509629232	0	0	0	0	0	3.734973173	0	1.097121098	6.750370896	0	5.742936101	1.998884147	1.933900408	0	0.740276204	5.447143951	0	2.365887852
EC:1.1.1.412	not_found	0	1.243350266	1.619286639	50.2675111	24.53585419	23.79012674	20.4303975	55.59096395	17.08817769	43.16179188	30.03078933	36.39316197	0	29.55570172	62.51387234	53.98540436	25.44752852	20.45760107	26.68065831	87.66150896	43.46362092
EC:3.6.1.12	dCTP diphosphatase	0	2.428035415	0	0	0	0	0	0	0	0	0	0	0	0	0	0	0	0	0	0	0
EC:3.2.1.2	Beta-amylase	0	1.265528841	0	0	0	0	0	0	0	0	0	0	0	0	0	0	0	0.480637255	0	0	0
EC:1.20.1.1	Phosphonate dehydrogenase	0	1.230481902	0	0	0	2.453819313	0	10.38230158	1.329632609	12.13664149	0	0	0	0	6.910109834	0	0	1.552924795	3.524411449	0	3.546302454
EC:5.1.3.23	UDP-2,3-diacetamido-2,3-dideoxyglucuronic acid 2-epimerase	0	2.326392278	1.48052673	0	0	0	0	0	0	5.481134984	1.065550151	0	0	1.68620369	1.516493905	0	0	1.485268079	0	7.682926835	0.39849117
EC:1.17.2.1	Nicotinate dehydrogenase (cytochrome)	0	5.195093353	1.258644077	0	5.231714993	0	0.473914186	7.333910686	1.9903166	3.153561719	9.64299268	0	0.738517095	3.451208663	0.801418202	0	0	1.172129895	3.225486727	0	1.470092977
EC:3.1.4.53	3',5'-cyclic-AMP phosphodiesterase	0	9.19519014	3.663739745	0	2.944836917	0	6.094238804	0	0	0	4.794591918	7.61898794	1.310905206	2.532496046	7.550766619	0	0	5.214916354	6.183084876	3.581346418	2.276453655
EC:1.1.1.195	Cinnamyl-alcohol dehydrogenase	0	2.406428399	0	0	0	0	1.404002887	0	0	0	0	0	0	0	1.013804693	0	0	0	0	2.73384893	0
EC:4.2.3.88	not_found	0	0.942811777	0	0	0	0	0	0	0	0	0	0	0	0	0	0	0	0	0	0	0
EC:2.3.1.15	Glycerol-3-phosphate 1-O-acyltransferase	0	5.396395393	3.436228669	17.86409473	29.39116831	8.198190956	9.430569159	38.26284554	41.8329007	40.00098781	42.6444427	38.62376624	2.640559662	26.96343067	51.79077668	23.05374183	46.27707175	25.82970458	22.41763801	122.9911442	22.41229933
EC:1.14.12.19	3-phenylpropanoate dioxygenase	0	5.05712107	4.228296389	0	0	0	8.201951566	0	3.19517662	3.628074176	0	0	0	3.006063273	2.757885956	3.40662365	0	0	2.964112102	9.562596274	0.349113259
EC:1.17.4.2	Ribonucleoside-triphosphate reductase	0	1.217841329	0	5.205380164	2.319279028	0	0	3.391203083	5.1351838	3.58807651	20.68905053	7.118959701	0.298569088	1.191736713	6.831841514	2.131517917	25.3334731	13.77862747	2.805371932	1.334884657	9.186843422
EC:1.3.99.31	Phytoene desaturase (lycopene-forming)	0	2.49332756	2.137427103	0	3.257757622	4.137158102	7.896027792	7.1174025	2.665776641	1.994259201	0.770498616	1.571783587	1.218093301	0.805333883	0.723456242	4.129919046	0	0.526109746	1.578924455	0	5.152307769
EC:2.7.8.31	Undecaprenyl-phosphate glucose phosphotransferase	0	1.982924681	2.380407932	10.43071666	0	0	5.118691596	0	0	0	2.418815996	0	1.493188534	0.611747911	2.127049454	0	0	0	1.638110502	0	1.031360756
EC:3.5.99.10	2-iminobutanoate/2-iminopropanoate deaminase	0	6.466665124	20.59207476	9.327404308	13.05462223	0	0	0	0	0	14.03915202	12.78464126	7.75644905	3.187838376	7.165858618	0	0	2.100545637	9.00687016	14.35487111	1.135123238
EC:2.3.1.48	Histone acetyltransferase	0	0.243477964	0	8.86920864	10.35876898	2.248237756	0	0	2.91762714	4.8095396	7.457157223	11.50332595	0.295476382	0.386457234	2.315852446	2.821707493	0	3.336999218	1.224459525	10.46490406	1.021110209
EC:1.14.11.61	not_found	0	2.535154624	0	0	0	0	0	0	0	0	0	0	0	0	0	0	0	0	0	0	0
EC:3.2.1.54	Cyclomaltodextrinase	0	0.730158892	1.907710083	0	0	0	0	0	0.778312254	0	0	0	0	2.118933169	0	0	0	0	0	0	0.239354076
EC:1.14.19.26	not_found	0	1.184271911	0	0	0	0	0	0	0	0	0	0	0	0	0	0	0	0	0	0	0
EC:3.5.5.7	Aliphatic nitrilase	0	2.433748439	1.552675806	0	13.15981999	0	0	0	0	1.594551678	3.68996836	2.35242197	0	1.796057231	2.820632732	2.129988467	0	3.958295443	3.727490919	0	0.89486268
EC:2.5.1.140	not_found	0	2.50067836	1.604425417	0	4.938298079	1.234652505	1.683036397	0	6.537658414	0	0	4.814088231	1.797400517	2.442106829	0	2.053013256	0	7.859502606	2.286708431	0	0.423289361
EC:4.1.3.45	3-hydroxybenzoate synthase	0	1.355404536	0	0	0	0	1.677214131	0	0	0	0	0	1.755915211	0	0	0	0	0	0	0	0
EC:2.7.4.14	UMP/CMP kinase	0	2.403492707	0	0	0	0	0	0	0	0	0	0	0	0	0	0	0	0	0	0	0
EC:2.1.1.152	Precorrin-6A synthase (deacetylating)	0	3.24882006	0	0	0	1.629811836	0	0	1.693425385	1.926739506	0	6.195861664	0	0	1.392421299	0	0	3.075449493	0	3.480703544	1.653849328
EC:1.1.1.184	Carbonyl reductase (NADPH)	0	1.605255802	0	0	2.56243895	0	1.847094858	0	0	0	2.397387177	0	0	0	0	2.162889181	0	0.845660083	1.200665203	0	0.446532482
EC:1.97.1.2	not_found	0	0.466200309	0	0	0	0	0	0	0	0	0	0	0	0	0	0	0	0	0	0	0
EC:1.14.13.39	Nitric-oxide synthase (NADPH)	0	0.660078549	0	0	0	0	0	0	0	0	0	0	0	0	0	0	0	0	0	3.9049602	0
EC:1.1.1.301	D-arabitol-phosphate dehydrogenase	0	2.459793309	0	0	0	0	0	0	0	0	0	0	0	0	0	0	0	0	0	0	0
EC:1.1.3.38	not_found	0	0.730726306	0	0	0	0	0	0	0	0	0	0	0	0	0.323979961	0	0	0.493432825	0	0	0
EC:3.4.11.23	PepB aminopeptidase	0	0.903514227	1.195236315	0	2.087960016	1.83281124	0	0	0	0	2.553679466	0	0.435197574	0.514476193	0	0	0	0	0.999093673	0	0.317210286
EC:1.14.15.21	not_found	0	0.950945193	1.19814653	0	1.432987503	0	0	0	0	0	0	0	1.780600674	0	0	0	0	0	0	0	0
EC:2.6.1.103	(S)-3,5-dihydroxyphenylglycine transaminase	0	1.982410036	0	0	0	0	0	0	0	0	0	0	0	0	0	0	0	0	0	0	0
EC:3.1.3.48	Protein-tyrosine-phosphatase	0	9.736507829	11.49951044	7.227813335	8.143267633	7.593339776	3.0914877	7.871941003	10.64421075	0	7.121051675	0	6.947369273	8.531978267	0.475323056	4.668818405	19.85967238	0.504832651	19.95260686	2.242027892	2.752499301
EC:3.1.2.12	S-formylglutathione hydrolase	0	1.472374501	0	0	14.68611914	3.005654895	4.103936386	12.39165842	0	7.148759519	6.967250711	5.868237296	0.717615668	3.58150531	11.83653517	7.384287063	10.15228519	6.507115318	0	0	2.610575661
EC:3.5.1.54	Allophanate hydrolase	0	1.447266234	0.949763877	1.454712545	0	1.264088991	1.877243708	0	1.320640704	0	0.669935121	0	0.420557417	0.293638997	0	1.233021878	0	0.936656505	0.266280594	0	0
EC:1.13.12.7	not_found	0	2.121535992	0	0	0	0	0	0	0	0	0	0	0	0	0	0	0	0	0	0	0
EC:1.14.13.7	Phenol 2-monooxygenase	0	1.387260275	0.872087094	1.951055644	3.517841394	0.68894852	0	8.501544235	2.438953453	6.393696444	2.57845381	2.700653267	2.420685983	2.095965416	8.797166039	0	4.797736576	2.709856454	1.410883275	16.36792613	0
EC:1.17.5.3	not_found	0	0.617924062	0	0	0	0	0	0	0	0	0	0	0	0	0.405600453	0	5.320280331	0	0	0	0.169276712
EC:3.4.24.77	Snapalysin	0	1.850676484	0	21.53479544	3.666670699	5.645515311	0	0	3.982593414	0	1.684856119	7.174855455	0	0.938591129	0	0	25.44222171	4.726981347	5.206603968	8.087179192	0
EC:3.1.1.92	not_found	0	1.493636226	0	0	5.42618211	0	0	0	0	44.55632067	14.20999869	16.25272823	0.669570447	3.364433362	7.81026643	2.296165894	28.75828369	6.901796492	3.809653649	12.04230242	0.962440914
EC:3.2.1.18	Exo-alpha-sialidase	0	1.881520199	0	33.97416252	8.047068379	2.977795025	0	12.02432142	5.563676177	7.513146626	5.997207654	16.78444683	0.291513135	5.597785966	12.42239654	11.70102224	3.766214209	11.7202177	0.624189467	3.807904751	21.80097782
EC:3.4.21.110	C5a peptidase	0	0.623142934	0	0	0	0	0	0	0	0	0	0	0	0	0	0	0	0	0	0	0
EC:4.2.1.145	not_found	0	1.096283081	0	0	0	1.100040076	0	0	0	0	0	0	0.533181735	0	0	0	0	0	0	0	0
EC:1.1.99.28	Glucose-fructose oxidoreductase	0	1.05956063	1.429550987	0	0	1.085852013	1.520995896	0	0	0	1.08436969	0	1.581517428	0.553927779	0	0	0	0.665677749	0	0	0
EC:3.4.21.63	not_found	0	0.789936678	0	0	0	0	0	0	0	0	0.71778763	0	0	0	0.688160271	1.633194595	0	1.525547515	0.940542684	0	0.328393793
EC:1.1.1.178	3-hydroxy-2-methylbutyryl-CoA dehydrogenase	0	3.310957384	2.078682692	0	0	0	2.015493988	0	1.722631614	0	0	0	0	1.585908266	0	0	0	3.172423873	2.763971823	0	0.528645443
EC:1.7.1.3	Nitrate reductase (NADPH)	0	0.441159723	0	0	1.836074024	0	0	0	1.527264305	0.554542028	0.431603628	0	0.539904741	0	0.548551568	0	0	1.148956033	0.433445299	0	0
EC:1.17.1.4	Xanthine dehydrogenase	0	0.300035704	3.086725814	0	0	0	0.788033071	0	1.035424821	0.355387068	0.278429106	0	0.703564694	0.474865809	0.406648523	1.28206541	0	1.272244234	1.435306428	0.608901047	0.223220567
EC:1.7.2.1	Nitrite reductase (NO-forming)	0	1.724336228	1.196097126	13.70898764	23.52732027	0.890605066	4.609024751	55.00920254	11.46267645	42.77159851	29.20633186	47.56872886	0.46649686	1.603289134	49.64151483	9.514578382	7.553081851	37.0883443	12.56774712	69.65527216	18.20963234
EC:1.14.13.82	Vanillate monooxygenase	0	2.580052598	1.598441636	3.591834952	7.037195591	4.837430444	0	3.372318827	1.2536886	28.24429413	27.40521411	0	4.033340789	0	4.609527664	21.87186093	0	7.566989475	0	10.45471112	5.319553633
EC:4.1.1.44	4-carboxymuconolactone decarboxylase	0	1.495363722	0	0	0	0	0	0	0	0	0	0	0	0	0	0	0	0	0	0	1.038303903
EC:6.3.2.44	not_found	0	1.673694315	0	0	0	0	0	0	0	0	0	0	0	0	0	0	0	0	0	0	0
EC:2.4.1.316	Tylactone mycaminosyltransferase	0	0.971750897	0	0	0	2.872045849	0	0	0	0	0	0	0.45811107	0	0.409769878	0	0	0.587200561	0	0	0
EC:2.1.1.238	not_found	0	1.459081798	4.311971602	0	0	0	1.514116526	0	1.584490147	1.830402531	0	0	2.651606378	0.632939382	0	0	0	0	0	0	0.377807499
EC:1.1.1.122	D-threo-aldose 1-dehydrogenase	0	2.539044091	0	14.59364264	9.610973585	1.262423081	1.768341851	7.104441417	5.405005239	33.1005197	5.898661394	4.920441446	1.879141315	0.622163248	20.50619542	2.120479589	0	9.669557625	3.581053776	22.47530142	3.930785128
EC:2.7.7.19	Polynucleotide adenylyltransferase	0	1.023291538	0	1.993817061	1.819192289	0	0	0	0	0.521748435	2.213151478	1.79805505	0	0.679496859	1.271623392	0	0	0.743564446	0	4.806156306	0.423263985
EC:1.2.1.76	Succinate-semialdehyde dehydrogenase (acetylating)	0	1.169013434	0	0	0	1.122644463	0	0	0	0	0	2.273501319	1.074126547	0.528871865	0	0	0	0	0	0	0.7833213
EC:2.5.1.21	Squalene synthase	0	0.944260623	1.07572236	5.030438642	5.118286103	0	0	0	0.930992971	0	3.216164046	0	0.861988962	0.889436931	0.753491209	0	0	1.677031127	0	3.88388305	0
EC:1.7.2.4	Nitrous-oxide reductase	0	1.66581002	0.944564686	2.080510878	63.84080837	1.997745239	0	24.29436502	5.837936319	86.60640079	13.1729666	51.98298851	0	4.637955904	47.12148267	61.75305609	24.26413921	61.70060595	10.34271228	74.91003033	21.39218357
EC:3.4.21.83	Oligopeptidase B	0	1.245422364	0	0	2.373081633	3.946786829	1.904838077	0	0.75994917	2.903413721	0.555740726	0	0	0.297809206	1.474216539	0	0	0.763968854	1.696861787	0	0.264199466
EC:6.3.1.6	not_found	0	2.803942102	2.443897153	0	0	0	0	0	0	0	0	0	1.369584217	0	0	0	0	0	0	0	0.720088378
EC:1.5.99.12	Cytokinin dehydrogenase	0	0.854475908	1.015509315	2.512325061	0	1.730787898	0	0	0	0	0	0	2.111549468	0.811104497	0	0	0	0	0	0	0.286358961
EC:5.1.99.5	not_found	0	1.670701265	2.25918158	0	0	5.119042403	0	9.438213801	1.827909974	2.049757138	4.65662539	0	3.319710187	0	0	2.860891318	0	2.30811237	0	0	0
EC:3.2.1.171	not_found	0	0.820972368	0	0	0	0	0	0	0	0	0	0	0	0	0	0	0	0	0	0	0
EC:2.1.3.12	Decarbamoylnovobiocin carbamoyltransferase	0	0.630966319	1.700966185	3.753052475	0	1.287434777	1.758022105	0	0	0	0	0	1.552969318	0	0	0	0	0.841397014	1.170450565	0	0.232604156
EC:1.2.1.96	not_found	0	0.857450955	0	2.467319405	1.67772631	0	1.184505986	22.82859595	0.889681442	11.34422682	2.41492854	13.70479041	0	0.405337251	15.39760521	2.795299752	5.684063862	5.962231656	0.809797697	3.84745877	7.569214652
EC:3.1.3.22	not_found	0	2.014300071	2.615917872	0	0	0	0	0	0	0	0	0	0.966212319	0	0	0	0	0	0	0	0
EC:3.2.1.164	Galactan endo-1,6-beta-galactosidase	0	0.841408189	0	0	0	0	2.203084622	0	0	0	0	0	0.386756391	0.392593414	0	0	0	0	0	0	0
EC:2.3.1.255	not_found	0	4.666033999	0	0	0	0	0	0	1.6128936	0	0	3.952532441	0	7.606958645	1.797100723	0	0	1.493593191	8.189712394	0	1.409134127
EC:3.4.24.28	Bacillolysin	0	2.68164264	4.159022486	4.312934974	2.936522083	3.834149927	2.127817496	0	0	0	2.121519299	1.58307175	0.909605899	1.90552583	0.296306405	0	15.72971439	0.487383041	1.37228707	0	0
EC:2.1.1.15	not_found	0	1.543795652	0	8.956122034	0	0	0	0	4.852699712	0	0	0	0	1.490206905	0	0	0	0.971791581	1.4285535	0	3.162582997
EC:3.5.1.106	N-formylmaleamate deformylase	0	1.540576537	0	0	0	0	0	0	0	0	2.742289	0	0	0	0	2.520941679	0	0.961911867	1.548869758	0	1.075615249
EC:2.1.1.226	23S rRNA (cytidine(1920)-2'-O)-methyltransferase	0	1.613639761	6.060936787	0	3.030537304	0	2.164088973	0	1.697650367	0	0	0	3.791643414	2.35549846	2.024683529	2.912048265	0	0	5.956210008	0	1.132755742
EC:2.1.1.17	Phosphatidylethanolamine N-methyltransferase	0	0.423303903	0	3.496347465	5.786020368	0	1.146124806	0	1.303038542	2.444837676	4.706607174	5.588001892	1.401318834	0.811859009	2.159778158	0.658536063	5.829712323	2.554900007	0	0	0.63402178
EC:3.4.21.66	Thermitase	0	0.973613918	0.903518999	0	0	0	0	0	2.312944934	0	0	0	1.016515395	0	0	0	0	0	0	0	0.338501608
EC:1.1.1.175	not_found	0	3.099077936	0	0	3.164355693	3.214733706	4.435008614	4.554216107	0	9.79497217	15.26928374	0	0.77751885	1.576725897	0.719648883	19.1637579	0	0	0	0	1.108915744
EC:3.7.1.1	not_found	0	1.44845692	0	0	0	0	0	0	0	0	0	0	1.454098182	0	0	0	0	0	0	0	0.937769497
EC:1.1.1.127	not_found	0	1.650723088	2.091663551	0	3.41305211	0	0	0	0	14.62166409	1.550917275	6.636592933	0	0	0.729971475	0	22.57731176	1.062023725	3.009677501	0	2.227188689
EC:4.1.99.13	not_found	0	0.802376144	0	0	0	0	0	0	0	0	1.54462399	0	0	0	0	0	0	0	0	1.886660686	0
EC:2.1.1.104	Caffeoyl-CoA O-methyltransferase	0	1.855656775	0	0	0	0	0	0	0	0	0	0	0	0	0.798996432	0	0	0	1.773602346	0	0
EC:6.2.1.48	not_found	0	0.855111679	1.171626709	0	0	0	2.714739062	0	0.854513166	0	0	0	1.741922787	0	0	0	0	2.322326718	0.737137123	0	0
EC:1.14.11.55	not_found	0	2.703458146	0	46.42561325	79.10424997	47.4628345	33.55538817	66.67034405	61.64533435	114.7039909	82.1948665	93.77546378	5.391799395	43.72347441	95.35725638	114.978381	92.03662403	107.6502068	64.15228862	96.41612342	91.9984789
EC:1.4.1.24	3-dehydroquinate synthase II	0	2.26026065	3.135864031	0	0	0	0	0	0	0	0	0	0	1.039824255	0	0	0	2.709885746	3.318180736	0	1.085001517
EC:1.14.12.22	Carbazole 1,9a-dioxygenase	0	3.245959685	0	0	0	0	0	0	0	0	0	0	1.057571588	0.512301828	1.872472755	1.767943281	0	0	0	0	0.364435926
EC:1.6.5.11	not_found	0	3.826805796	0	0	1.638419424	0	0	0	1.340437306	0	4.128315779	2.517141691	0	1.868282873	0.873232914	0	0	1.049935002	0	0	0
EC:4.2.1.159	not_found	0	0.862024408	2.253816264	2.474569525	3.498875245	1.749086669	0	2.460616288	2.811814108	1.052948996	2.444078863	11.99363654	2.154177199	1.706016744	2.312317209	5.853754088	0	9.496352414	1.627813171	0	2.114635709
EC:1.14.19.1	Stearoyl-CoA 9-desaturase	0	2.058013901	0	0	0	0	0	0	0	0	1.509226612	0	1.628096546	0	1.016042124	0	0	0.487528627	0	0	0
EC:1.7.99.1	Hydroxylamine reductase	0	0.74778997	1.006381372	0	0	0	3.108651661	0	2.815854419	0.886041251	1.465644294	0	1.477568517	0.729839199	0.882931916	0	0	1.528683072	2.853915652	0	0.510444371
EC:2.1.1.n11	not_found	0	0.859374449	4.358826122	0	3.4011749	0.817305179	0	0	7.298543323	0	2.351089945	0	2.23906842	3.3443742	0.384124536	0	5.657055747	0.54251983	3.921558391	0	2.638781283
EC:1.3.1.103	not_found	0	6.220573191	8.124604765	0	0	0	0	0	0	0	0	0	1.887619706	0	0	0	0	0	0	0	0
EC:5.1.3.37	not_found	0	0.351124681	0	1.234124591	0	0	0	0	0	1.678578833	0.370508427	0	0.830727743	0	1.876364271	0	0	0.477229228	0	3.480703544	0
EC:2.4.2.48	tRNA-guanine(15) transglycosylase	0	0.862311869	0	0	0	0	0	0	0.900788658	0	0	0	0	0	0	0	0	0.539144094	0	0	0
EC:1.13.11.82	not_found	0	0.881792913	2.470028106	0	0	5.390023678	8.551418039	2.521556988	0	0	1.644094225	0	0.894407407	4.311195952	0	0	0	1.170400832	0.860081537	0	1.539113246
EC:1.14.15.31	not_found	0	2.82532478	1.258167318	0	0	0	0	0	0	0	0	0	0.440389405	0.952898098	0	7.967904219	0	1.197355156	1.809520816	0	6.249732572
EC:2.1.1.255	Geranyl diphosphate 2-C-methyltransferase	0	1.435875381	0	8.156235936	0	2.805059008	0	0	0	0	3.930243007	2.729129543	0	0	1.23660776	0	28.89364492	2.753606831	0	0	1.947399811
EC:2.3.1.263	not_found	0	0.961017455	0	0	0	0	3.816296958	2.591213258	0	0	0	0	0	0	0.407940882	1.548872048	0	0.609228802	0	0	0
EC:4.1.1.87	Malonyl-S-ACP decarboxylase	0	1.075689918	0	0	0	0	0	0	0	0	0	0	0	0	0	0	0	1.30192359	0	0	0
EC:1.3.1.70	Delta(14)-sterol reductase	0	2.490363698	0	0	0	0	0	0	0	0	1.470968143	0	0.480041996	0	2.562786579	0	0	2.236217025	0	0	0.294112578
EC:1.14.11.40	not_found	0	3.592716522	4.662931753	0	0	12.09113216	0	0	0	0	0	0	5.301759748	0.586135161	0.525322581	0	0	2.292130083	0	0	0
EC:1.1.1.310	(S)-sulfolactate dehydrogenase	0	1.238437604	0	3.986161446	5.204094338	1.217096124	1.722205544	0	9.829749542	27.41007175	19.09641205	0	0	4.163096676	2.895023869	7.030954711	9.595532733	1.673079553	7.001799661	5.675374318	1.288068032
EC:3.1.3.60	not_found	0	1.564105681	1.987174226	4.540141345	0	0	2.130638894	0	0	0	0	0	0	0	0	2.655209225	0	1.954346906	4.374101953	0	0.552635139
EC:4.2.3.124	2-deoxy-scyllo-inosose synthase	0	2.138176923	0	0	0	1.134048161	0	0	0	0	0	0	0.510252328	0.371924417	0	0	0	0	0	0	0
EC:3.1.4.11	Phosphoinositide phospholipase C	0	0.40630989	0	1.626184696	0	1.616600959	0	0	0	0	0	0	0	0	0	0	0	0.967435385	0	0	0
EC:4.3.1.2	Methylaspartate ammonia-lyase	0	0.987881772	0	0	1.904974228	0	1.393191246	0	0	0	0	0	0.963378414	0.934224358	0.450404808	0	0	1.225893501	0	0	0
EC:3.4.16.6	Carboxypeptidase D	0	0.701011919	0.82610501	3.632001185	1.262944055	0	0	1.816596964	0	3.80760825	2.959898355	2.451112349	0.312235787	0.909801279	1.379584294	0	0	3.232803851	3.370601165	1.379906336	0.431305226
EC:1.5.1.38	FMN reductase (NADPH)	0	2.148614638	0	0	8.655721569	0	0	0	2.292972157	0	2.026473966	0	1.061403639	0	0.914700777	0	0	2.109027892	5.484435217	4.721170898	0
[truncated: 1,150 more rows]
