# Supplementary material for: Functional and Taxonomic Effects of Organic Amendments on the Restoration of Semiarid Quarry Soils
Source: mSystems. 2021 Nov 23;6(6):e00752-21. doi: 10.1128/mSystems.00752-21 (PMC8609970; doi:10.1128/mSystems.00752-21)
Supplement: DATA SET S1 [file msystems.00752-21-sd001.xlsx]

## Sheet: kneaddata_read_counts
Sample	Treatment	raw pair1	raw pair2	trimmed pair1	trimmed pair2	trimmed orphan1	trimmed orphan2	decontaminated pair1	decontaminated pair2	decontaminated orphan1	decontaminated orphan2	final pair1	final pair2	final orphan1	final orphan2
Natural1	Natural_soil	11207806	11207806	6584525	6584525	1458569	1274952	6579648	6579648	1462745	1274206	6579648	6579648	1462745	1274206
Natural2	Natural_soil	11362465	11362465	6745952	6745952	1458226	1274088	6741306	6741306	1461699	1273364	6741306	6741306	1461699	1273364
Natural3	Natural_soil	8956197	8956197	5336775	5336775	1169155	1015153	5332929	5332929	1172387	1014535	5332929	5332929	1172387	1014535
											mean=	6217961
Control1	Control	4649438	4649438	3939911	3939911	258911	102043	3937551	3937551	260225	102434	3937551	3937551	260225	102434
Control2	Control	3456575	3456575	2934005	2934005	201923	82840	2932041	2932041	203127	83059	2932041	2932041	203127	83059
Control3	Control	9643792	9643792	8821849	8821849	345893	141873	8817037	8817037	349926	141885	8817037	8817037	349926	141885
											mean=	5.22888e+06
COHort1	COHort	2545773	2545773	2238078	2238078	147578	35947	2236463	2236463	149014	35908	2236463	2236463	149014	35908
COHort2	COHort	11064058	11064058	10038892	10038892	436627	148457	10033850	10033850	440946	148470	10033850	10033850	440946	148470
COHort3	COHort	1603231	1603231	1412555	1412555	101281	20518	1411428	1411428	102237	20521	1411428	1411428	102237	20521
											mean=	4.56058e+06
COHort+SS1	COHort+SS	7125937	7125937	6350505	6350505	343072	97277	6345439	6345439	347150	97329	6345439	6345439	347150	97329
COHort+SS2	COHort+SS	2107710	2107710	1856795	1856795	121987	29568	1855259	1855259	123216	29609	1855259	1855259	123216	29609
COHort+SS3	COHort+SS	2178360	2178360	1902524	1902524	126767	31785	1901121	1901121	127891	31781	1901121	1901121	127891	31781
											mean=	3367273
COVG1	COVG	8319756	8319756	7373600	7373600	380231	128917	7367890	7367890	385201	128700	7367890	7367890	385201	128700
COVG2	COVG	4423846	4423846	3878656	3878656	208733	72676	3875785	3875785	211227	72627	3875785	3875785	211227	72627
COVG3	COVG	3612271	3612271	3203763	3203763	172111	54013	3201379	3201379	173923	53970	3201379	3201379	173923	53970
											mean=	4815018
COVG+SS1	COVG+SS	547383	547383	501801	501801	25882	6612	501306	501306	26308	6612	501306	501306	26308	6612
COVG+SS2	COVG+SS	1310984	1310984	1155132	1155132	82356	17277	1153836	1153836	83390	17218	1153836	1153836	83390	17218
COVG+SS3	COVG+SS	4807732	4807732	4244312	4244312	195735	68729	4241705	4241705	197614	68754	4241705	4241705	197614	68754
											mean=	1.96562e+06
SS1	SS	8680635	8680635	7783721	7783721	431589	104803	7778707	7778707	435593	104997	7778707	7778707	435593	104997
SS2	SS	2093683	2093683	1797899	1797899	99783	27021	1796471	1796471	100990	26957	1796471	1796471	100990	26957
SS3	SS	3013571	3013571	2747026	2747026	109158	38142	2744781	2744781	110938	38188	2744781	2744781	110938	38188
											mean=	4106653
